# Supplementary material for: Catalytic 1,2‐Migratory Insertion in a Bismuth Redox Platform: Reductive Arylation of Aldehydes
Source: Angew Chem Int Ed Engl. 2025 Aug 6;64(38):e202510360. doi: 10.1002/anie.202510360 (PMC12435408; doi:10.1002/anie.202510360)
Supplement: Supplementary file 2 — Supporting Information [file ANIE-64-e202510360-s002.zip]

Archive with 3 entries (2 files):
- anie202510360-sup-0002-SuppMat.zip/
- anie202510360-sup-0002-SuppMat.zip/4g-final-cpl.cif
- anie202510360-sup-0002-SuppMat.zip/5h-final-cpl.cif
