# Supplementary material for: Catalytic 1,2‐Migratory Insertion in a Bismuth Redox Platform: Reductive Arylation of Aldehydes
Source: Angew Chem Int Ed Engl. 2025 Aug 6;64(38):e202510360. doi: 10.1002/anie.202510360 (PMC12435408; doi:10.1002/anie.202510360)
Supplement: Supplementary file 2 — Supporting Information [file ANIE-64-e202510360-s002.zip › anie202510360-sup-0002-SuppMat.zip/4g-final-cpl.cif]

data_15347sadabs

_publ_requested_journal         'Journal of the American Chemical Society'
_publ_section_title              
; 	
Catalytic 1,2-Migratory Insertion in a Bismuth Redox 
Platform: Reductive Arylation of Aldehydes
;

loop_
_publ_author_name
_publ_author_address

'Xiangrong Liu'
;     Max-Planck-Institut f\"ur Kohlenforschung				
      Kaiser-Wilhelm-Platz 1
      45470 M\"ulheim an der Ruhr
      Germany
;
'Hye Won Moon'
;     Max-Planck-Institut f\"ur Kohlenforschung
      Kaiser-Wilhelm-Platz 1
      45470 M\"ulheim an der Ruhr
      Germany
;
'Davide Spinnato'
;     Max-Planck-Institut f\"ur Kohlenforschung
      Kaiser-Wilhelm-Platz 1
      45470 M\"ulheim an der Ruhr
      Germany
;
'Markus Leutzsch'
;     Max-Planck-Institut f\"ur Kohlenforschung
      Kaiser-Wilhelm-Platz 1
      45470 M\"ulheim an der Ruhr
      Germany
;
'Josep Cornella'
;     Max-Planck-Institut f\"ur Kohlenforschung
      Kaiser-Wilhelm-Platz 1
      45470 M\"ulheim an der Ruhr
      Germany
;
_audit_block_code                15347
_audit_creation_date             2023-12-04
_audit_creation_method           
;
Olex2 1.5
(compiled 2023.08.24 svn.re1ec1418 for OlexSys, GUI svn.r6817)
;

_shelx_SHELXL_version_number     2019/3

_audit_contact_author_address    ?
_audit_contact_author_email      ?
_audit_contact_author_phone      ?
_publ_contact_author_id_orcid    ?
_publ_section_references         
;
Dolomanov, O.V., Bourhis, L.J., Gildea, R.J, Howard, J.A.K. & Puschmann, H.
 (2009), J. Appl. Cryst. 42, 339-341.

Sheldrick, G.M. (2015). Acta Cryst. A71, 3-8.

Sheldrick, G.M. (2015). Acta Cryst. C71, 3-8.
;
_chemical_name_common            ?
_chemical_name_systematic        
;
(4-(diphenylphosphoryl)-2,3,5,6-tetrafluorophenyl)(4-isopropylphenyl)methanone
;
_chemical_formula_moiety         'C28 H21 F4 O2 P'
_chemical_formula_sum            'C28 H21 F4 O2 P'
_chemical_formula_weight         496.42
_chemical_melting_point          ?
_chemical_properties_physical    none

loop_
_atom_type_symbol
_atom_type_description
_atom_type_scat_dispersion_real
_atom_type_scat_dispersion_imag
_atom_type_scat_source
C C 0.0033 0.0016 'International Tables Vol C Tables 4.2.6.8 and 6.1.1.4'
H H 0.0000 0.0000 'International Tables Vol C Tables 4.2.6.8 and 6.1.1.4'
F F 0.0171 0.0103 'International Tables Vol C Tables 4.2.6.8 and 6.1.1.4'
O O 0.0106 0.0060 'International Tables Vol C Tables 4.2.6.8 and 6.1.1.4'
P P 0.1023 0.0942 'International Tables Vol C Tables 4.2.6.8 and 6.1.1.4'

_shelx_space_group_comment       
;
The symmetry employed for this shelxl refinement is uniquely defined
by the following loop, which should always be used as a source of
symmetry information in preference to the above space-group names.
They are only intended as comments.
;
_space_group_crystal_system      monoclinic
_space_group_IT_number           14
_space_group_name_H-M_alt        'P 1 21/c 1'
_space_group_name_Hall           '-P 2ybc'

loop_
_space_group_symop_operation_xyz
'x, y, z'
'-x, y+1/2, -z+1/2'
'-x, -y, -z'
'x, -y-1/2, z-1/2'

_cell_length_a                   19.7149(12)
_cell_length_b                   5.7656(3)
_cell_length_c                   21.4357(13)
_cell_angle_alpha                90
_cell_angle_beta                 103.491(2)
_cell_angle_gamma                90
_cell_volume                     2369.3(2)
_cell_formula_units_Z            4

_cell_measurement_reflns_used    9607
_cell_measurement_temperature    100
_cell_measurement_theta_max      39.3818
_cell_measurement_theta_min      3.1879
_shelx_estimated_absorpt_T_max   0.980
_shelx_estimated_absorpt_T_min   0.941
_exptl_absorpt_coefficient_mu    0.172
_exptl_absorpt_correction_T_max  1.0000
_exptl_absorpt_correction_T_min  0.9334

_exptl_absorpt_correction_type   Numerical
_exptl_absorpt_process_details   
;
Krause, L., Herbst-Irmer, R., Sheldrick, G. M., Stalke, D. (2015).
"Comparison of silver and molybdenum microfocus X-ray sources for
single-crystal structure determination"
J. Appl. Cryst. 48, 3-10.
doi:10.1107/S1600576714022985
;
_exptl_special_details           
;
Crystal mounted on a MiTeGen loop using Perfluoropolyether PFO-XR75
;
_exptl_crystal_colour            'clear colourless'
_exptl_crystal_colour_primary    colourless
_exptl_crystal_density_diffrn    1.392
_exptl_crystal_density_meas      ?
_exptl_crystal_density_method    ?
_exptl_crystal_recrystallization_method 
'Re-crystallisation from solvent:  dichloromethane, hexane'
_exptl_crystal_description       plate
_exptl_crystal_F_000             1024
loop_
_exptl_crystal_face_index_h
_exptl_crystal_face_index_k
_exptl_crystal_face_index_l
_exptl_crystal_face_perp_dist
-1.00 0.00 0.00 0.030
0.00 0.00 -1.00 0.035
1.00 0.00 0.00 0.060
-1.00 0.00 1.00 0.075
1.00 0.00 1.00 0.090
0.00 0.00 1.00 0.100
-1.00 -1.00 1.00 0.120
1.00 -1.00 1.00 0.140
-1.00 1.00 -1.00 0.155
1.00 1.00 0.00 0.165

_exptl_crystal_size_max          0.361
_exptl_crystal_size_mid          0.204
_exptl_crystal_size_min          0.120
_exptl_transmission_factor_max   ?
_exptl_transmission_factor_min   ?
_diffrn_reflns_av_R_equivalents  0.0329
_diffrn_reflns_av_unetI/netI     0.0144
_diffrn_reflns_Laue_measured_fraction_full 0.969
_diffrn_reflns_Laue_measured_fraction_max 0.989
_diffrn_reflns_limit_h_max       34
_diffrn_reflns_limit_h_min       -34
_diffrn_reflns_limit_k_max       9
_diffrn_reflns_limit_k_min       -10
_diffrn_reflns_limit_l_max       37
_diffrn_reflns_limit_l_min       -37
_diffrn_reflns_number            192509
_diffrn_reflns_point_group_measured_fraction_full 0.969
_diffrn_reflns_point_group_measured_fraction_max 0.989
_diffrn_reflns_theta_full        25.242
_diffrn_reflns_theta_max         38.568
_diffrn_reflns_theta_min         3.188

_diffrn_ambient_temperature      100(2)
_diffrn_detector_area_resol_mean 66.67
_diffrn_measured_fraction_theta_full 0.969
_diffrn_measured_fraction_theta_max 0.989
_diffrn_measurement_device_type  'Bruker-AXS Kappa K3-System'
_diffrn_measurement_method       'CCD \f- and \w-scans'
_diffrn_radiation_type           Mo-K\a
_diffrn_radiation_wavelength     0.71073
_diffrn_radiation_source         '1\mS Diamond'
_diffrn_radiation_monochromator  'Incoatec Montel multilayer mirrors'
_diffrn_source_current           1.4
_diffrn_source_power             0.07
_diffrn_source_voltage           50.0
_reflns_Friedel_coverage         0.000
_reflns_Friedel_fraction_full    .
_reflns_Friedel_fraction_max     .
_reflns_number_gt                11898
_reflns_number_total             13235
_reflns_special_details          
;
 Reflections were merged by SHELXL according to the crystal
 class for the calculation of statistics and refinement.
 
 _reflns_Friedel_fraction is defined as the number of unique
 Friedel pairs measured divided by the number that would be
 possible theoretically, ignoring centric projections and
 systematic absences.
;
_reflns_threshold_expression     'I > 2\s(I)'
_computing_cell_refinement       'SAINT V8.40B (Bruker AXS LLC, 2019)'

_computing_data_collection       'Bruker Instrument Service vV6.2.16'
_computing_data_reduction        'SAINT V8.40B (Bruker AXS LLC, 2019)'
_computing_molecular_graphics    'DIAMOND (Crystal Impact GbR, 1997-2022)'
_computing_publication_material  'Olex2 1.5 (Dolomanov et al., 2009)'
_computing_structure_refinement  'SHELXL 2019/3 (Sheldrick, 2015)'
_computing_structure_solution    'SHELXT 2018/2 (Sheldrick, 2018)'
_refine_diff_density_max         0.615
_refine_diff_density_min         -0.344
_refine_diff_density_rms         0.054
_refine_ls_extinction_coef       .
_refine_ls_extinction_method     none
_refine_ls_goodness_of_fit_ref   1.050
_refine_ls_hydrogen_treatment    constr
_refine_ls_matrix_type           full
_refine_ls_number_parameters     318
_refine_ls_number_reflns         13235
_refine_ls_number_restraints     0
_refine_ls_R_factor_all          0.0409
_refine_ls_R_factor_gt           0.0353
_refine_ls_restrained_S_all      1.050
_refine_ls_shift/su_max          0.002
_refine_ls_shift/su_mean         0.000
_refine_ls_structure_factor_coef Fsqd
_refine_ls_weighting_details     
'w=1/[\s^2^(Fo^2^)+(0.0576P)^2^+0.5400P] where P=(Fo^2^+2Fc^2^)/3'
_refine_ls_weighting_scheme      calc
_refine_ls_wR_factor_gt          0.1036
_refine_ls_wR_factor_ref         0.1094
_refine_special_details          
;
-------------------------------------------------------------------------------

INTENSITY STATISTICS FOR DATASET # 1  15347sadabs.raw

 Resolution   #Data #Theory %Complete Redundancy Mean I Mean I/s Rmerge  Rsigma

  Inf - 2.14     228    326     69.9    15.65     48.42   83.94  0.0248  0.0132
 2.14 - 1.50     525    551     95.3    22.34     63.13  103.40  0.0253  0.0111
 1.50 - 1.21     744    747     99.6    19.95     56.58   94.00  0.0231  0.0094
 1.21 - 1.06     759    760     99.9    18.40     42.46   81.52  0.0260  0.0098
 1.06 - 0.96     766    766    100.0    17.49     27.21   72.59  0.0309  0.0094
 0.96 - 0.89     796    796    100.0    17.51     20.13   64.93  0.0336  0.0101
 0.89 - 0.84     700    700    100.0    16.79     14.89   57.91  0.0334  0.0113
 0.84 - 0.80     705    705    100.0    15.17     12.27   50.85  0.0357  0.0132
 0.80 - 0.76     864    864    100.0    14.89     10.78   46.96  0.0365  0.0142
 0.76 - 0.73     760    760    100.0    14.10      9.34   41.26  0.0425  0.0160
 0.73 - 0.71     586    586    100.0    13.59      8.02   37.83  0.0453  0.0181
 0.71 - 0.68    1060   1060    100.0    13.34      7.67   34.39  0.0475  0.0191
 0.68 - 0.66     758    758    100.0    13.22      6.18   30.43  0.0546  0.0217
 0.66 - 0.65     423    423    100.0    12.90      6.29   29.48  0.0562  0.0223
 0.65 - 0.63     939    939    100.0    12.09      5.20   26.27  0.0664  0.0265
 0.63 - 0.61    1077   1077    100.0    11.08      4.16   20.50  0.0894  0.0334
 0.61 - 0.60     571    571    100.0    10.69      3.58   18.16  0.1090  0.0387
 0.60 - 0.59     642    642    100.0    10.34      3.89   18.87  0.1082  0.0374
 0.59 - 0.58     624    624    100.0     8.54      3.27   15.25  0.1318  0.0486
 0.58 - 0.57     707    724     97.7     3.60      2.80    8.58  0.1385  0.0893
 0.57 - 0.55     627   1207     51.9     0.97      2.86    6.23  0.1229  0.1279
------------------------------------------------------------------------------
 0.65 - 0.55    5187   5784     89.7     7.80      3.80   17.10  0.0933  0.0485
  Inf - 0.55   14861  15586     95.3    12.98     15.53   43.32  0.0329  0.0148

Merged [A],  lowest resolution = 10.21 Angstroms                              

-------------------------------------------------------------------------------

 Highest peak    0.62  at  0.1887  0.0814  0.0989  [  0.69 A from C2 ]
 Deepest hole   -0.34  at  0.1166  0.4828  0.1384  [  0.58 A from O2 ]
;
_olex2_refinement_description    
;
1. Fixed Uiso
 At 1.2 times of:
  All C(H) groups
 At 1.5 times of:
  All C(H,H,H) groups
2.a Ternary CH refined with riding coordinates:
 C14(H14)
2.b Aromatic/amide H refined with riding coordinates:
 C9(H9), C10(H10), C12(H12), C13(H13), C18(H18), C19(H19), C20(H20), C21(H21),
 C22(H22), C24(H24), C25(H25), C26(H26), C27(H27), C28(H28)
2.c Idealised Me refined as rotating group:
 C15(H15A,H15B,H15C), C16(H16A,H16B,H16C)
;

_atom_sites_solution_hydrogens   geom
_atom_sites_solution_primary     dual
_atom_sites_solution_secondary   difmap

loop_
_atom_site_label
_atom_site_type_symbol
_atom_site_fract_x
_atom_site_fract_y
_atom_site_fract_z
_atom_site_U_iso_or_equiv
_atom_site_adp_type
_atom_site_occupancy
_atom_site_site_symmetry_order
_atom_site_calc_flag
_atom_site_refinement_flags_posn
_atom_site_refinement_flags_adp
_atom_site_refinement_flags_occupancy
_atom_site_disorder_assembly
_atom_site_disorder_group
P1 P 0.33161(2) 0.16513(3) 0.56227(2) 0.01480(4) Uani 1 1 d . . . . .
F1 F 0.17929(2) 0.21004(8) 0.53756(2) 0.02166(8) Uani 1 1 d . . . . .
F2 F 0.09872(2) 0.47877(8) 0.59181(2) 0.02189(8) Uani 1 1 d . . . . .
F3 F 0.29918(3) 0.81073(10) 0.72447(2) 0.03026(10) Uani 1 1 d . . . . .
F4 F 0.37990(2) 0.53352(9) 0.67603(2) 0.02549(9) Uani 1 1 d . . . . .
O1 O 0.31550(3) -0.08279(8) 0.57066(2) 0.02049(8) Uani 1 1 d . . . . .
O2 O 0.14197(4) 1.01662(11) 0.65833(3) 0.03576(15) Uani 1 1 d . . . . .
C1 C 0.28294(3) 0.35948(10) 0.60348(3) 0.01518(8) Uani 1 1 d . . . . .
C2 C 0.21020(3) 0.35407(10) 0.58440(3) 0.01594(8) Uani 1 1 d . . . . .
C3 C 0.16830(3) 0.49512(10) 0.61156(3) 0.01644(9) Uani 1 1 d . . . . .
C4 C 0.19705(3) 0.65444(10) 0.65863(3) 0.01698(9) Uani 1 1 d . . . . .
C5 C 0.26887(3) 0.65922(11) 0.67868(3) 0.01910(10) Uani 1 1 d . . . . .
C6 C 0.31107(3) 0.51445(11) 0.65254(3) 0.01765(9) Uani 1 1 d . . . . .
C7 C 0.15197(4) 0.82722(11) 0.68386(3) 0.01958(10) Uani 1 1 d . . . . .
C8 C 0.12324(3) 0.76027(10) 0.73879(3) 0.01552(8) Uani 1 1 d . . . . .
C9 C 0.07908(3) 0.91597(10) 0.76032(3) 0.01840(9) Uani 1 1 d . . . . .
H9 H 0.066038 1.057519 0.738068 0.022 Uiso 1 1 calc R U . . .
C10 C 0.05451(3) 0.86306(11) 0.81407(3) 0.01850(9) Uani 1 1 d . . . . .
H10 H 0.023830 0.967936 0.827873 0.022 Uiso 1 1 calc R U . . .
C11 C 0.07405(3) 0.65784(10) 0.84848(3) 0.01656(9) Uani 1 1 d . . . . .
C12 C 0.11684(3) 0.50107(11) 0.82576(3) 0.01933(10) Uani 1 1 d . . . . .
H12 H 0.129728 0.359268 0.847932 0.023 Uiso 1 1 calc R U . . .
C13 C 0.14076(3) 0.55050(10) 0.77103(3) 0.01775(9) Uani 1 1 d . . . . .
H13 H 0.169038 0.441317 0.755609 0.021 Uiso 1 1 calc R U . . .
C14 C 0.05261(3) 0.61907(12) 0.91112(3) 0.01998(10) Uani 1 1 d . . . . .
H14 H 0.009217 0.710720 0.909695 0.024 Uiso 1 1 calc R U . . .
C15 C 0.03730(4) 0.36591(13) 0.92336(3) 0.02382(11) Uani 1 1 d . . . . .
H15A H 0.000555 0.307796 0.887802 0.036 Uiso 1 1 calc R U . . .
H15B H 0.021815 0.353883 0.963487 0.036 Uiso 1 1 calc R U . . .
H15C H 0.079696 0.273416 0.926656 0.036 Uiso 1 1 calc R U . . .
C16 C 0.11026(5) 0.71493(12) 0.96593(3) 0.02595(13) Uani 1 1 d . . . . .
H16A H 0.154463 0.637512 0.965748 0.039 Uiso 1 1 calc R U . . .
H16B H 0.097976 0.686336 1.007005 0.039 Uiso 1 1 calc R U . . .
H16C H 0.115144 0.882148 0.960053 0.039 Uiso 1 1 calc R U . . .
C17 C 0.30818(3) 0.25823(10) 0.47958(3) 0.01571(8) Uani 1 1 d . . . . .
C18 C 0.32209(3) 0.10092(11) 0.43446(3) 0.01947(10) Uani 1 1 d . . . . .
H18 H 0.343870 -0.043181 0.448215 0.023 Uiso 1 1 calc R U . . .
C19 C 0.30404(4) 0.15545(12) 0.36939(3) 0.02198(11) Uani 1 1 d . . . . .
H19 H 0.313977 0.049316 0.338812 0.026 Uiso 1 1 calc R U . . .
C20 C 0.27145(4) 0.36531(12) 0.34917(3) 0.02110(10) Uani 1 1 d . . . . .
H20 H 0.258334 0.401057 0.304717 0.025 Uiso 1 1 calc R U . . .
C21 C 0.25803(4) 0.52280(12) 0.39390(3) 0.02167(10) Uani 1 1 d . . . . .
H21 H 0.235833 0.666062 0.379901 0.026 Uiso 1 1 calc R U . . .
C22 C 0.27704(4) 0.47129(11) 0.45931(3) 0.01940(10) Uani 1 1 d . . . . .
H22 H 0.268839 0.580655 0.489874 0.023 Uiso 1 1 calc R U . . .
C23 C 0.42248(3) 0.23027(11) 0.59152(3) 0.01825(9) Uani 1 1 d . . . . .
C24 C 0.46157(4) 0.08077(14) 0.63721(4) 0.02765(13) Uani 1 1 d . . . . .
H24 H 0.440524 -0.053185 0.650345 0.033 Uiso 1 1 calc R U . . .
C25 C 0.53165(4) 0.12890(19) 0.66349(5) 0.03798(19) Uani 1 1 d . . . . .
H25 H 0.558411 0.028565 0.694981 0.046 Uiso 1 1 calc R U . . .
C26 C 0.56233(4) 0.32306(19) 0.64370(5) 0.03571(18) Uani 1 1 d . . . . .
H26 H 0.610107 0.355528 0.661846 0.043 Uiso 1 1 calc R U . . .
C27 C 0.52381(4) 0.47069(17) 0.59756(4) 0.03169(15) Uani 1 1 d . . . . .
H27 H 0.545392 0.602482 0.583884 0.038 Uiso 1 1 calc R U . . .
C28 C 0.45362(4) 0.42552(14) 0.57136(4) 0.02512(12) Uani 1 1 d . . . . .
H28 H 0.427038 0.526641 0.539985 0.030 Uiso 1 1 calc R U . . .

loop_
_atom_site_aniso_label
_atom_site_aniso_U_11
_atom_site_aniso_U_22
_atom_site_aniso_U_33
_atom_site_aniso_U_23
_atom_site_aniso_U_13
_atom_site_aniso_U_12
P1 0.01658(6) 0.01327(6) 0.01454(6) 0.00045(4) 0.00362(4) -0.00083(4)
F1 0.01964(16) 0.02300(18) 0.02143(17) -0.00732(14) 0.00294(13) -0.00572(13)
F2 0.01514(14) 0.02344(18) 0.02716(19) 0.00062(14) 0.00507(13) -0.00145(13)
F3 0.0272(2) 0.0346(2) 0.0274(2) -0.01803(18) 0.00326(16) -0.00256(18)
F4 0.01639(16) 0.0333(2) 0.02436(19) -0.01073(16) -0.00010(13) -0.00151(15)
O1 0.0258(2) 0.01405(17) 0.02170(19) 0.00180(14) 0.00568(16) -0.00207(15)
O2 0.0529(4) 0.0210(2) 0.0423(3) 0.0135(2) 0.0292(3) 0.0111(2)
C1 0.01626(19) 0.01550(19) 0.01391(18) -0.00035(15) 0.00378(15) -0.00182(15)
C2 0.0168(2) 0.0157(2) 0.01522(19) -0.00099(15) 0.00361(16) -0.00304(16)
C3 0.01595(19) 0.0165(2) 0.0174(2) 0.00171(16) 0.00486(16) -0.00153(16)
C4 0.0197(2) 0.0162(2) 0.0162(2) 0.00090(16) 0.00651(17) -0.00031(16)
C5 0.0205(2) 0.0207(2) 0.0160(2) -0.00458(17) 0.00386(17) -0.00169(18)
C6 0.0164(2) 0.0202(2) 0.0157(2) -0.00280(17) 0.00251(16) -0.00149(17)
C7 0.0241(2) 0.0160(2) 0.0204(2) 0.00207(17) 0.00884(19) 0.00133(18)
C8 0.0170(2) 0.01410(19) 0.01560(19) 0.00006(15) 0.00405(15) 0.00091(15)
C9 0.0208(2) 0.0155(2) 0.0189(2) 0.00070(17) 0.00457(18) 0.00405(17)
C10 0.0198(2) 0.0172(2) 0.0190(2) -0.00092(17) 0.00545(18) 0.00475(17)
C11 0.0169(2) 0.0169(2) 0.0164(2) -0.00082(16) 0.00486(16) 0.00203(16)
C12 0.0235(2) 0.0172(2) 0.0196(2) 0.00319(17) 0.00956(19) 0.00550(18)
C13 0.0210(2) 0.0158(2) 0.0181(2) 0.00160(17) 0.00789(17) 0.00403(17)
C14 0.0230(2) 0.0199(2) 0.0191(2) -0.00018(18) 0.00915(19) 0.00358(19)
C15 0.0268(3) 0.0234(3) 0.0241(3) -0.0014(2) 0.0117(2) -0.0041(2)
C16 0.0410(4) 0.0188(2) 0.0176(2) -0.00138(19) 0.0061(2) -0.0028(2)
C17 0.0175(2) 0.01471(19) 0.01501(19) -0.00028(15) 0.00402(15) -0.00104(16)
C18 0.0237(2) 0.0176(2) 0.0174(2) -0.00142(17) 0.00520(18) 0.00180(18)
C19 0.0275(3) 0.0227(3) 0.0163(2) -0.00256(19) 0.0062(2) -0.0003(2)
C20 0.0240(3) 0.0229(3) 0.0160(2) 0.00147(18) 0.00390(18) -0.0040(2)
C21 0.0271(3) 0.0187(2) 0.0186(2) 0.00348(18) 0.0043(2) 0.0006(2)
C22 0.0253(2) 0.0157(2) 0.0175(2) 0.00104(17) 0.00564(19) 0.00158(18)
C23 0.0168(2) 0.0197(2) 0.0183(2) 0.00016(18) 0.00415(17) 0.00008(17)
C24 0.0205(3) 0.0264(3) 0.0330(3) 0.0066(3) 0.0002(2) 0.0022(2)
C25 0.0214(3) 0.0426(5) 0.0443(5) 0.0094(4) -0.0038(3) 0.0030(3)
C26 0.0179(3) 0.0471(5) 0.0396(4) -0.0010(4) 0.0015(3) -0.0037(3)
C27 0.0229(3) 0.0396(4) 0.0325(3) -0.0004(3) 0.0063(3) -0.0110(3)
C28 0.0213(3) 0.0282(3) 0.0250(3) 0.0037(2) 0.0037(2) -0.0065(2)

_geom_special_details            
;
 All esds (except the esd in the dihedral angle between two l.s. planes)
 are estimated using the full covariance matrix.  The cell esds are taken
 into account individually in the estimation of esds in distances, angles
 and torsion angles; correlations between esds in cell parameters are only
 used when they are defined by crystal symmetry.  An approximate (isotropic)
 treatment of cell esds is used for estimating esds involving l.s. planes.
;
loop_
_geom_bond_atom_site_label_1
_geom_bond_atom_site_label_2
_geom_bond_distance
_geom_bond_site_symmetry_2
_geom_bond_publ_flag
P1 O1 1.4843(5) . ?
P1 C1 1.8311(6) . ?
P1 C17 1.8057(6) . ?
P1 C23 1.7943(6) . ?
F1 C2 1.3355(7) . ?
F2 C3 1.3411(7) . ?
F3 C5 1.3454(7) . ?
F4 C6 1.3374(7) . ?
O2 C7 1.2168(8) . ?
C1 C2 1.3967(8) . ?
C1 C6 1.3927(8) . ?
C2 C3 1.3811(8) . ?
C3 C4 1.3843(9) . ?
C4 C5 1.3807(9) . ?
C4 C7 1.5162(9) . ?
C5 C6 1.3857(9) . ?
C7 C8 1.4722(8) . ?
C8 C9 1.4016(8) . ?
C8 C13 1.3958(8) . ?
C9 H9 0.9500 . ?
C9 C10 1.3841(9) . ?
C10 H10 0.9500 . ?
C10 C11 1.3999(9) . ?
C11 C12 1.3993(8) . ?
C11 C14 1.5152(8) . ?
C12 H12 0.9500 . ?
C12 C13 1.3920(8) . ?
C13 H13 0.9500 . ?
C14 H14 1.0000 . ?
C14 C15 1.5257(10) . ?
C14 C16 1.5344(10) . ?
C15 H15A 0.9800 . ?
C15 H15B 0.9800 . ?
C15 H15C 0.9800 . ?
C16 H16A 0.9800 . ?
C16 H16B 0.9800 . ?
C16 H16C 0.9800 . ?
C17 C18 1.3990(8) . ?
C17 C22 1.3965(8) . ?
C18 H18 0.9500 . ?
C18 C19 1.3926(9) . ?
C19 H19 0.9500 . ?
C19 C20 1.3909(10) . ?
C20 H20 0.9500 . ?
C20 C21 1.3899(10) . ?
C21 H21 0.9500 . ?
C21 C22 1.3963(9) . ?
C22 H22 0.9500 . ?
C23 C24 1.3942(10) . ?
C23 C28 1.3981(10) . ?
C24 H24 0.9500 . ?
C24 C25 1.3929(11) . ?
C25 H25 0.9500 . ?
C25 C26 1.3851(15) . ?
C26 H26 0.9500 . ?
C26 C27 1.3889(14) . ?
C27 H27 0.9500 . ?
C27 C28 1.3912(10) . ?
C28 H28 0.9500 . ?

loop_
_geom_angle_atom_site_label_1
_geom_angle_atom_site_label_2
_geom_angle_atom_site_label_3
_geom_angle
_geom_angle_site_symmetry_1
_geom_angle_site_symmetry_3
_geom_angle_publ_flag
O1 P1 C1 112.32(3) . . ?
O1 P1 C17 113.09(3) . . ?
O1 P1 C23 112.56(3) . . ?
C17 P1 C1 104.41(3) . . ?
C23 P1 C1 107.23(3) . . ?
C23 P1 C17 106.66(3) . . ?
C2 C1 P1 117.57(4) . . ?
C6 C1 P1 126.57(4) . . ?
C6 C1 C2 115.86(5) . . ?
F1 C2 C1 119.43(5) . . ?
F1 C2 C3 118.05(5) . . ?
C3 C2 C1 122.52(5) . . ?
F2 C3 C2 119.60(5) . . ?
F2 C3 C4 119.44(5) . . ?
C2 C3 C4 120.96(5) . . ?
C3 C4 C7 121.44(5) . . ?
C5 C4 C3 117.12(5) . . ?
C5 C4 C7 121.31(5) . . ?
F3 C5 C4 119.26(6) . . ?
F3 C5 C6 118.67(6) . . ?
C4 C5 C6 122.07(5) . . ?
F4 C6 C1 121.83(5) . . ?
F4 C6 C5 116.78(5) . . ?
C5 C6 C1 121.39(5) . . ?
O2 C7 C4 118.44(6) . . ?
O2 C7 C8 122.87(6) . . ?
C8 C7 C4 118.68(5) . . ?
C9 C8 C7 118.68(5) . . ?
C13 C8 C7 121.76(5) . . ?
C13 C8 C9 119.53(5) . . ?
C8 C9 H9 120.1 . . ?
C10 C9 C8 119.86(5) . . ?
C10 C9 H9 120.1 . . ?
C9 C10 H10 119.4 . . ?
C9 C10 C11 121.21(5) . . ?
C11 C10 H10 119.4 . . ?
C10 C11 C14 119.49(5) . . ?
C12 C11 C10 118.47(5) . . ?
C12 C11 C14 121.91(5) . . ?
C11 C12 H12 119.6 . . ?
C13 C12 C11 120.76(5) . . ?
C13 C12 H12 119.6 . . ?
C8 C13 H13 120.0 . . ?
C12 C13 C8 120.09(5) . . ?
C12 C13 H13 120.0 . . ?
C11 C14 H14 108.0 . . ?
C11 C14 C15 113.63(5) . . ?
C11 C14 C16 108.40(6) . . ?
C15 C14 H14 108.0 . . ?
C15 C14 C16 110.72(6) . . ?
C16 C14 H14 108.0 . . ?
C14 C15 H15A 109.5 . . ?
C14 C15 H15B 109.5 . . ?
C14 C15 H15C 109.5 . . ?
H15A C15 H15B 109.5 . . ?
H15A C15 H15C 109.5 . . ?
H15B C15 H15C 109.5 . . ?
C14 C16 H16A 109.5 . . ?
C14 C16 H16B 109.5 . . ?
C14 C16 H16C 109.5 . . ?
H16A C16 H16B 109.5 . . ?
H16A C16 H16C 109.5 . . ?
H16B C16 H16C 109.5 . . ?
C18 C17 P1 116.06(4) . . ?
C22 C17 P1 124.07(4) . . ?
C22 C17 C18 119.86(5) . . ?
C17 C18 H18 120.0 . . ?
C19 C18 C17 120.04(6) . . ?
C19 C18 H18 120.0 . . ?
C18 C19 H19 120.0 . . ?
C20 C19 C18 120.00(6) . . ?
C20 C19 H19 120.0 . . ?
C19 C20 H20 119.9 . . ?
C21 C20 C19 120.12(6) . . ?
C21 C20 H20 119.9 . . ?
C20 C21 H21 119.9 . . ?
C20 C21 C22 120.26(6) . . ?
C22 C21 H21 119.9 . . ?
C17 C22 H22 120.2 . . ?
C21 C22 C17 119.68(6) . . ?
C21 C22 H22 120.2 . . ?
C24 C23 P1 117.34(5) . . ?
C24 C23 C28 120.28(6) . . ?
C28 C23 P1 122.35(5) . . ?
C23 C24 H24 120.2 . . ?
C25 C24 C23 119.64(8) . . ?
C25 C24 H24 120.2 . . ?
C24 C25 H25 120.0 . . ?
C26 C25 C24 120.00(8) . . ?
C26 C25 H25 120.0 . . ?
C25 C26 H26 119.7 . . ?
C25 C26 C27 120.54(7) . . ?
C27 C26 H26 119.7 . . ?
C26 C27 H27 120.0 . . ?
C26 C27 C28 119.99(8) . . ?
C28 C27 H27 120.0 . . ?
C23 C28 H28 120.2 . . ?
C27 C28 C23 119.55(7) . . ?
C27 C28 H28 120.2 . . ?

loop_
_geom_torsion_atom_site_label_1
_geom_torsion_atom_site_label_2
_geom_torsion_atom_site_label_3
_geom_torsion_atom_site_label_4
_geom_torsion
_geom_torsion_site_symmetry_1
_geom_torsion_site_symmetry_2
_geom_torsion_site_symmetry_3
_geom_torsion_site_symmetry_4
_geom_torsion_publ_flag
P1 C1 C2 F1 -0.05(7) . . . . ?
P1 C1 C2 C3 -179.14(5) . . . . ?
P1 C1 C6 F4 -1.25(9) . . . . ?
P1 C1 C6 C5 177.72(5) . . . . ?
P1 C17 C18 C19 178.27(5) . . . . ?
P1 C17 C22 C21 -177.11(5) . . . . ?
P1 C23 C24 C25 -177.29(8) . . . . ?
P1 C23 C28 C27 177.75(6) . . . . ?
F1 C2 C3 F2 2.00(8) . . . . ?
F1 C2 C3 C4 -177.57(5) . . . . ?
F2 C3 C4 C5 178.01(5) . . . . ?
F2 C3 C4 C7 -6.03(8) . . . . ?
F3 C5 C6 F4 1.22(9) . . . . ?
F3 C5 C6 C1 -177.79(6) . . . . ?
O1 P1 C1 C2 -61.13(5) . . . . ?
O1 P1 C1 C6 118.88(6) . . . . ?
O1 P1 C17 C18 -40.23(6) . . . . ?
O1 P1 C17 C22 138.89(5) . . . . ?
O1 P1 C23 C24 -22.50(7) . . . . ?
O1 P1 C23 C28 159.22(6) . . . . ?
O2 C7 C8 C9 3.86(10) . . . . ?
O2 C7 C8 C13 -173.89(7) . . . . ?
C1 P1 C17 C18 -162.63(5) . . . . ?
C1 P1 C17 C22 16.49(6) . . . . ?
C1 P1 C23 C24 101.52(6) . . . . ?
C1 P1 C23 C28 -76.77(6) . . . . ?
C1 C2 C3 F2 -178.90(5) . . . . ?
C1 C2 C3 C4 1.53(9) . . . . ?
C2 C1 C6 F4 178.77(6) . . . . ?
C2 C1 C6 C5 -2.27(9) . . . . ?
C2 C3 C4 C5 -2.42(9) . . . . ?
C2 C3 C4 C7 173.54(5) . . . . ?
C3 C4 C5 F3 -179.81(6) . . . . ?
C3 C4 C5 C6 1.00(9) . . . . ?
C3 C4 C7 O2 -91.80(9) . . . . ?
C3 C4 C7 C8 89.24(7) . . . . ?
C4 C5 C6 F4 -179.59(6) . . . . ?
C4 C5 C6 C1 1.40(10) . . . . ?
C4 C7 C8 C9 -177.23(6) . . . . ?
C4 C7 C8 C13 5.03(9) . . . . ?
C5 C4 C7 O2 83.99(9) . . . . ?
C5 C4 C7 C8 -94.97(7) . . . . ?
C6 C1 C2 F1 179.94(5) . . . . ?
C6 C1 C2 C3 0.85(8) . . . . ?
C7 C4 C5 F3 4.23(9) . . . . ?
C7 C4 C5 C6 -174.96(6) . . . . ?
C7 C8 C9 C10 -176.36(6) . . . . ?
C7 C8 C13 C12 175.04(6) . . . . ?
C8 C9 C10 C11 1.29(10) . . . . ?
C9 C8 C13 C12 -2.69(9) . . . . ?
C9 C10 C11 C12 -2.73(9) . . . . ?
C9 C10 C11 C14 173.18(6) . . . . ?
C10 C11 C12 C13 1.46(10) . . . . ?
C10 C11 C14 C15 145.96(6) . . . . ?
C10 C11 C14 C16 -90.50(7) . . . . ?
C11 C12 C13 C8 1.23(10) . . . . ?
C12 C11 C14 C15 -38.28(9) . . . . ?
C12 C11 C14 C16 85.26(7) . . . . ?
C13 C8 C9 C10 1.44(9) . . . . ?
C14 C11 C12 C13 -174.34(6) . . . . ?
C17 P1 C1 C2 61.77(5) . . . . ?
C17 P1 C1 C6 -118.22(5) . . . . ?
C17 P1 C23 C24 -147.09(6) . . . . ?
C17 P1 C23 C28 34.63(7) . . . . ?
C17 C18 C19 C20 -0.72(10) . . . . ?
C18 C17 C22 C21 1.99(9) . . . . ?
C18 C19 C20 C21 1.22(10) . . . . ?
C19 C20 C21 C22 -0.11(10) . . . . ?
C20 C21 C22 C17 -1.49(10) . . . . ?
C22 C17 C18 C19 -0.89(10) . . . . ?
C23 P1 C1 C2 174.70(4) . . . . ?
C23 P1 C1 C6 -5.28(6) . . . . ?
C23 P1 C17 C18 84.03(5) . . . . ?
C23 P1 C17 C22 -96.84(6) . . . . ?
C23 C24 C25 C26 -0.69(15) . . . . ?
C24 C23 C28 C27 -0.48(12) . . . . ?
C24 C25 C26 C27 -0.20(17) . . . . ?
C25 C26 C27 C28 0.74(15) . . . . ?
C26 C27 C28 C23 -0.40(13) . . . . ?
C28 C23 C24 C25 1.03(12) . . . . ?

_shelx_res_file                  
;
TITL 15347sadabs_a.res in P2(1)/c
    15347sadabs.res
    created by SHELXL-2019/3 at 08:02:45 on 04-Dec-2023
REM Old TITL 15347sadabs in P2(1)/c
REM SHELXT solution in P2(1)/c: R1 0.105, Rweak 0.002, Alpha 0.026
REM <I/s> 1.986 for 503 systematic absences, Orientation as input
REM Formula found by SHELXT: C28 O2 F4 P
CELL 0.71073 19.7149 5.7656 21.4357 90 103.491 90
ZERR 4 0.0012 0.0003 0.0013 0 0.002 0
LATT 1
SYMM -X,0.5+Y,0.5-Z
SFAC C H F O P
UNIT 112 84 16 8 4

L.S. 10
PLAN  5
SIZE 0.12 0.204 0.361
TEMP -173.15
CONF
BOND
list 4
fmap 2
MORE -1
BOND $H
ACTA
OMIT -8 1 7
OMIT -5 2 4
OMIT -3 0 4
OMIT -3 2 2
OMIT -1 0 2
OMIT 1 0 2
OMIT 2 0 0
REM <olex2.extras>
REM <HklSrc "%.\\15347sadabs.hkl">
REM </olex2.extras>

WGHT    0.057600    0.540000
FVAR       0.91300
P1    5    0.331612    0.165130    0.562266    11.00000    0.01658    0.01327 =
         0.01454    0.00045    0.00362   -0.00083
F1    3    0.179293    0.210038    0.537561    11.00000    0.01964    0.02300 =
         0.02143   -0.00732    0.00294   -0.00572
F2    3    0.098725    0.478774    0.591811    11.00000    0.01514    0.02344 =
         0.02716    0.00062    0.00507   -0.00145
F3    3    0.299180    0.810733    0.724469    11.00000    0.02723    0.03459 =
         0.02743   -0.01803    0.00326   -0.00256
F4    3    0.379904    0.533517    0.676032    11.00000    0.01639    0.03334 =
         0.02436   -0.01073   -0.00010   -0.00151
O1    4    0.315497   -0.082785    0.570658    11.00000    0.02579    0.01405 =
         0.02170    0.00180    0.00568   -0.00207
O2    4    0.141972    1.016624    0.658333    11.00000    0.05295    0.02096 =
         0.04231    0.01350    0.02922    0.01112
C1    1    0.282936    0.359483    0.603483    11.00000    0.01626    0.01550 =
         0.01391   -0.00035    0.00378   -0.00182
C2    1    0.210202    0.354072    0.584398    11.00000    0.01684    0.01569 =
         0.01522   -0.00099    0.00361   -0.00304
C3    1    0.168295    0.495122    0.611562    11.00000    0.01595    0.01648 =
         0.01737    0.00171    0.00486   -0.00153
C4    1    0.197050    0.654441    0.658631    11.00000    0.01970    0.01617 =
         0.01623    0.00090    0.00651   -0.00031
C5    1    0.268868    0.659221    0.678675    11.00000    0.02046    0.02067 =
         0.01599   -0.00458    0.00386   -0.00169
C6    1    0.311065    0.514452    0.652541    11.00000    0.01643    0.02024 =
         0.01567   -0.00280    0.00251   -0.00149
C7    1    0.151974    0.827217    0.683864    11.00000    0.02406    0.01604 =
         0.02045    0.00207    0.00884    0.00133
C8    1    0.123241    0.760267    0.738790    11.00000    0.01700    0.01410 =
         0.01560    0.00006    0.00405    0.00091
C9    1    0.079080    0.915967    0.760322    11.00000    0.02076    0.01553 =
         0.01890    0.00070    0.00457    0.00405
AFIX  43
H9    2    0.066038    1.057519    0.738068    11.00000   -1.20000
AFIX   0
C10   1    0.054512    0.863061    0.814075    11.00000    0.01981    0.01718 =
         0.01896   -0.00092    0.00545    0.00475
AFIX  43
H10   2    0.023830    0.967936    0.827873    11.00000   -1.20000
AFIX   0
C11   1    0.074047    0.657841    0.848484    11.00000    0.01691    0.01686 =
         0.01637   -0.00082    0.00486    0.00203
C12   1    0.116845    0.501066    0.825758    11.00000    0.02350    0.01715 =
         0.01958    0.00319    0.00956    0.00550
AFIX  43
H12   2    0.129728    0.359268    0.847932    11.00000   -1.20000
AFIX   0
C13   1    0.140757    0.550501    0.771034    11.00000    0.02103    0.01583 =
         0.01805    0.00160    0.00789    0.00403
AFIX  43
H13   2    0.169038    0.441317    0.755609    11.00000   -1.20000
AFIX   0
C14   1    0.052615    0.619073    0.911116    11.00000    0.02297    0.01994 =
         0.01913   -0.00018    0.00915    0.00358
AFIX  13
H14   2    0.009217    0.710720    0.909695    11.00000   -1.20000
AFIX   0
C15   1    0.037301    0.365906    0.923360    11.00000    0.02682    0.02342 =
         0.02406   -0.00139    0.01170   -0.00411
AFIX 137
H15A  2    0.000555    0.307796    0.887802    11.00000   -1.50000
H15B  2    0.021815    0.353883    0.963487    11.00000   -1.50000
H15C  2    0.079696    0.273416    0.926656    11.00000   -1.50000
AFIX   0
C16   1    0.110256    0.714926    0.965932    11.00000    0.04105    0.01876 =
         0.01764   -0.00138    0.00605   -0.00281
AFIX 137
H16A  2    0.154463    0.637512    0.965748    11.00000   -1.50000
H16B  2    0.097976    0.686336    1.007005    11.00000   -1.50000
H16C  2    0.115144    0.882148    0.960053    11.00000   -1.50000
AFIX   0
C17   1    0.308181    0.258226    0.479585    11.00000    0.01753    0.01471 =
         0.01501   -0.00028    0.00402   -0.00104
C18   1    0.322092    0.100922    0.434461    11.00000    0.02365    0.01759 =
         0.01739   -0.00142    0.00520    0.00180
AFIX  43
H18   2    0.343870   -0.043181    0.448215    11.00000   -1.20000
AFIX   0
C19   1    0.304036    0.155451    0.369392    11.00000    0.02750    0.02265 =
         0.01633   -0.00256    0.00619   -0.00029
AFIX  43
H19   2    0.313977    0.049316    0.338812    11.00000   -1.20000
AFIX   0
C20   1    0.271446    0.365308    0.349174    11.00000    0.02396    0.02294 =
         0.01602    0.00147    0.00390   -0.00403
AFIX  43
H20   2    0.258334    0.401057    0.304717    11.00000   -1.20000
AFIX   0
C21   1    0.258029    0.522799    0.393895    11.00000    0.02713    0.01874 =
         0.01863    0.00348    0.00434    0.00060
AFIX  43
H21   2    0.235833    0.666062    0.379901    11.00000   -1.20000
AFIX   0
C22   1    0.277044    0.471290    0.459308    11.00000    0.02529    0.01569 =
         0.01754    0.00104    0.00564    0.00158
AFIX  43
H22   2    0.268839    0.580655    0.489874    11.00000   -1.20000
AFIX   0
C23   1    0.422482    0.230273    0.591520    11.00000    0.01680    0.01968 =
         0.01830    0.00016    0.00415    0.00008
C24   1    0.461572    0.080772    0.637209    11.00000    0.02055    0.02644 =
         0.03296    0.00662    0.00017    0.00224
AFIX  43
H24   2    0.440524   -0.053185    0.650345    11.00000   -1.20000
AFIX   0
C25   1    0.531654    0.128904    0.663489    11.00000    0.02141    0.04257 =
         0.04430    0.00940   -0.00382    0.00299
AFIX  43
H25   2    0.558411    0.028565    0.694981    11.00000   -1.20000
AFIX   0
C26   1    0.562332    0.323065    0.643704    11.00000    0.01788    0.04711 =
         0.03957   -0.00103    0.00147   -0.00367
AFIX  43
H26   2    0.610107    0.355528    0.661846    11.00000   -1.20000
AFIX   0
C27   1    0.523812    0.470686    0.597556    11.00000    0.02294    0.03955 =
         0.03253   -0.00037    0.00634   -0.01097
AFIX  43
H27   2    0.545392    0.602482    0.583884    11.00000   -1.20000
AFIX   0
C28   1    0.453625    0.425515    0.571359    11.00000    0.02133    0.02818 =
         0.02500    0.00368    0.00367   -0.00646
AFIX  43
H28   2    0.427038    0.526641    0.539985    11.00000   -1.20000
AFIX   0
HKLF 4


REM  15347sadabs_a.res in P2(1)/c
REM wR2 = 0.1094, GooF = S = 1.050, Restrained GooF = 1.050 for all data
REM R1 = 0.0353 for 11898 Fo > 4sig(Fo) and 0.0409 for all 13235 data
REM 318 parameters refined using 0 restraints

END

WGHT      0.0577      0.5404

REM Highest difference peak  0.615,  deepest hole -0.344,  1-sigma level  0.054
Q1    1   0.1887  0.4186  0.5989  11.00000  0.05    0.62
Q2    1   0.2321  0.6618  0.6692  11.00000  0.05    0.58
Q3    1   0.0642  0.7634  0.8294  11.00000  0.05    0.54
Q4    1   0.2906  0.5985  0.6650  11.00000  0.05    0.53
Q5    1   0.2490  0.3497  0.5957  11.00000  0.05    0.52
;
_shelx_res_checksum              11163
_shelx_hkl_file                  
;
  -2   0   0   -0.10    0.10
  -2   0   0    0.10    0.10
   2   0   0   -0.10    0.10
  -2   0   0   -0.10    0.10
  -2   0   0   -0.10    0.10
  -2   0   0   -0.10    0.10
   3   0   0  484.95   15.70
   3   0   0  475.35   15.40
  -3   0   0  501.05   15.30
   3   0   0  450.85   15.30
  -3   0   0  475.75   15.40
  -9   0   0    2.30    1.20
   9   0   0    3.60    0.80
  -9   0   0    3.40    0.90
  -9   0   0    6.10    0.80
  -9   0   0    3.50    1.00
  -9   0   0    5.10    0.70
  -9   0   0    4.20    1.60
   9   0   0    3.40    1.10
   9   0   0    4.00    0.70
   9   0   0    3.70    0.60
   9   0   0    7.90    1.90
   9   0   0    4.60    1.10
  -9   0   0    2.30    1.20
   9   0   0    5.60    1.90
  -9   0   0    3.60    1.10
 -10   0   0  129.89    4.90
 -10   0   0  116.39    5.40
 -10   0   0  125.39    5.30
  10   0   0  133.29    6.40
 -10   0   0  128.29    4.60
  10   0   0  134.29    5.20
  10   0   0  133.79    4.40
  10   0   0  122.59    4.60
 -10   0   0  133.29    5.50
  10   0   0  125.19    4.90
  10   0   0  129.89    5.30
 -10   0   0  127.19    4.60
 -10   0   0  129.29    6.30
  10   0   0  129.89    4.90
  10   0   0  141.99    5.80
 -10   0   0  121.49    4.50
  10   0   0  127.29    4.40
  11   0   0   33.90    2.90
 -11   0   0   25.30    2.10
 -11   0   0   24.60    1.40
  11   0   0   25.10    2.20
 -11   0   0   26.60    1.60
 -11   0   0   23.00    2.20
 -11   0   0   29.50    2.00
 -11   0   0   24.80    2.50
 -11   0   0   24.70    2.40
  11   0   0   34.20    3.70
  11   0   0   28.30    2.40
  11   0   0   26.70    1.30
  11   0   0   27.90    1.30
  11   0   0   26.60    1.60
  12   0   0  705.13   22.60
 -12   0   0  704.23   22.70
 -12   0   0  643.34   23.70
  12   0   0  747.73   23.40
  12   0   0  700.43   23.00
  12   0   0  714.73   22.50
 -12   0   0  687.13   23.00
  12   0   0  738.73   23.80
 -12   0   0  690.13   23.40
  12   0   0  745.33   23.50
 -12   0   0  710.53   22.70
  12   0   0  729.03   24.70
  12   0   0  638.44   22.90
  13   0   0  339.47   13.80
 -13   0   0  374.76   12.20
 -13   0   0  373.16   11.80
  13   0   0  360.76   12.50
  13   0   0  363.26   11.50
  13   0   0  349.27   12.90
  13   0   0  356.36   11.60
  13   0   0  335.37   11.80
  13   0   0  344.27   12.50
 -13   0   0  348.17   11.80
  13   0   0  350.16   12.10
  14   0   0 1923.61   61.89
 -14   0   0 1939.91   61.59
  14   0   0 1915.71   60.89
  14   0   0 1870.61   61.19
  14   0   0 1904.01   61.49
  14   0   0 1970.00   61.99
  14   0   0 1931.81   63.49
  14   0   0 2005.50   62.49
 -14   0   0 1870.21   61.39
  14   0   0 1917.21   60.99
  15   0   0  603.94   20.20
 -15   0   0  631.54   20.30
  15   0   0  609.34   21.20
  15   0   0  592.84   19.80
  15   0   0  605.94   20.60
  15   0   0  609.64   19.50
  15   0   0  620.94   20.60
 -15   0   0  641.64   19.80
 -15   0   0  572.74   19.80
  15   0   0  569.54   22.10
  16   0   0  306.87   11.90
 -16   0   0  275.47   10.40
  16   0   0  291.17   10.50
  16   0   0  311.97   11.30
  16   0   0  328.07   11.40
  16   0   0  303.37   10.90
  16   0   0  269.47   10.00
  16   0   0  308.07   10.00
 -16   0   0  326.27   11.00
 -16   0   0  326.27   10.50
 -17   0   0  652.23   21.20
 -17   0   0  645.34   20.70
  17   0   0  635.34   22.20
 -17   0   0  582.84   20.60
  17   0   0  627.24   20.70
  17   0   0  637.44   21.10
  17   0   0  640.04   20.20
  17   0   0  584.24   20.30
  17   0   0  619.44   21.50
  17   0   0  667.83   21.70
  17   0   0  617.84   27.00
  18   0   0  150.38    6.00
  18   0   0  179.48    7.50
 -18   0   0  189.18    7.10
 -18   0   0  151.48    6.90
  18   0   0  173.88    6.50
  18   0   0  177.38    8.20
  18   0   0  176.88    7.40
 -18   0   0  182.98    6.50
  18   0   0  172.68    6.00
  18   0   0  168.88    6.90
  18   0   0  166.28    9.30
  19   0   0  570.34   20.00
 -19   0   0  596.54   19.10
 -19   0   0  599.84   19.80
  19   0   0  552.54   19.50
  19   0   0  553.34   22.10
  19   0   0  557.74   19.20
  19   0   0  587.84   18.60
  19   0   0  572.24   20.10
  19   0   0  575.24   20.80
  20   0   0  542.75   18.20
  20   0   0  599.04   19.90
 -20   0   0  576.04   18.90
  20   0   0  551.14   19.80
  20   0   0  567.44   22.10
 -20   0   0  568.14   19.50
  20   0   0  569.24   19.30
  20   0   0  533.55   18.90
  21   0   0  168.48    8.60
  21   0   0  177.58    6.20
  21   0   0  180.78    7.00
  21   0   0  167.08   10.00
  21   0   0  159.58    8.80
  21   0   0  179.78    8.00
 -21   0   0  186.68    7.00
  21   0   0  183.98    7.50
 -21   0   0  193.38    7.80
  22   0   0   15.40    2.30
  22   0   0   12.70    2.30
  22   0   0   14.20    3.80
  22   0   0   18.00    2.70
  22   0   0   18.30    3.50
  22   0   0   20.60    2.40
  22   0   0   15.10    2.60
  23   0   0    8.50    2.10
  23   0   0   10.40    2.40
  23   0   0   11.70    3.10
  23   0   0   11.80    2.50
  23   0   0    7.60    3.00
  23   0   0   12.60    2.00
  23   0   0   13.70    2.20
 -24   0   0   54.59    3.50
  24   0   0   55.29    4.70
  24   0   0   55.59    6.60
  24   0   0   57.99    5.40
  24   0   0   54.49    5.20
  24   0   0   57.79    3.70
  24   0   0   53.29    4.40
  25   0   0   68.69    5.40
  25   0   0   87.49    5.60
  25   0   0   72.89    4.70
  25   0   0   77.69    7.60
  25   0   0   72.09    4.30
  25   0   0   70.69    5.10
 -25   0   0   81.29    5.20
  25   0   0   69.99    6.00
 -25   0   0   80.49    4.30
  26   0   0   47.60    3.00
  26   0   0   45.20    4.70
  26   0   0   36.10    5.00
  26   0   0   46.40    4.50
  26   0   0   51.99    5.40
 -26   0   0   45.40    3.50
  26   0   0   51.59    7.00
  27   0   0    3.20    2.40
  27   0   0    1.40    2.40
  27   0   0    3.80    2.10
 -27   0   0    4.80    1.80
  27   0   0    4.90    2.00
  27   0   0    3.50    1.40
  27   0   0    4.60    3.70
 -27   0   0   11.90    3.00
  27   0   0    4.80    2.50
  27   0   0    6.60    3.10
  28   0   0    2.00    2.40
  28   0   0    2.00    2.40
  28   0   0    2.50    2.10
  28   0   0    1.90    3.30
 -28   0   0    3.10    1.80
 -28   0   0    9.40    3.10
  28   0   0    8.00    3.40
  28   0   0    6.10    2.20
  28   0   0    2.50    1.40
  28   0   0   -0.40    2.60
  29   0   0   22.40    5.20
  29   0   0   16.10    3.50
  29   0   0   19.30    2.20
  29   0   0   23.00    4.30
 -29   0   0   26.70    4.00
  29   0   0   29.00    3.60
  29   0   0   16.50    3.70
  29   0   0   20.80    2.90
  29   0   0   18.70    3.60
  30   0   0    6.60    3.00
  30   0   0    9.40    4.00
 -30   0   0    8.20    2.40
  30   0   0   18.00    3.80
  30   0   0   10.10    3.20
  30   0   0   12.50    4.10
  30   0   0    8.50    1.90
 -30   0   0   13.10    3.60
  30   0   0   15.00    2.70
  31   0   0  118.09    8.30
  31   0   0  143.59    8.50
 -31   0   0  136.09    8.00
  31   0   0  131.89    6.70
  31   0   0  114.09    7.60
  32   0   0   20.50    4.90
 -32   0   0   22.00    4.00
 -33   0   0   20.60    4.30
  33   0   0   21.20    2.90
  33   0   0   23.80    4.70
   0  -1   0   -0.90    0.50
   0  -1   0    0.30    0.40
   0  -1   0   -0.20    0.30
   0  -1   0   -0.20    0.40
   0  -1   0    0.10    0.40
   0  -1   0    0.30    0.50
   0  -1   0    0.40    0.40
   0  -1   0   -0.10    0.30
   0  -1   0   -0.60    0.50
   0  -1   0    0.20    0.60
   0  -1   0    0.70    0.40
   0   1   0    0.40    0.30
   0   1   0   -0.80    0.50
   0   1   0   -0.40    0.50
   0   1   0    0.10    0.40
   0   1   0    0.30    0.50
   0   1   0    0.20    0.40
   0   1   0    0.20    0.50
   0   1   0    0.00    0.40
   0   1   0   -0.40    0.40
   0   1   0    0.00    0.40
   1  -1   0  308.37   10.00
  -1  -1   0  317.37   10.00
  -1  -1   0  320.87   10.20
  -1  -1   0  309.37    9.90
  -1  -1   0  307.97   10.00
  -1  -1   0  319.97   10.20
  -1  -1   0  307.07    9.90
  -1  -1   0  301.47    9.90
  -1  -1   0  319.17   10.20
   1  -1   0  304.27   10.00
  -1  -1   0  318.27    9.90
  -1  -1   0  299.27   10.10
   1  -1   0  281.87   10.00
   1  -1   0  301.47   10.20
   1  -1   0  303.47   10.00
   1  -1   0  312.27    9.90
   1  -1   0  309.57    9.90
   1  -1   0  320.27   10.10
   1  -1   0  314.87    9.90
   1  -1   0  304.17    9.90
   1  -1   0  317.07   10.20
   1  -1   0  315.47   10.10
  -1  -1   0  321.47   10.00
   1  -1   0  310.77   10.10
   1  -1   0  326.87   10.00
  -1  -1   0  304.17   10.10
   1   1   0  313.17   10.10
  -1   1   0  288.37    9.90
   1   1   0  326.27   10.00
   1   1   0  296.37   10.10
  -1   1   0  290.37    9.90
  -1   1   0  306.27   10.10
  -1   1   0  307.17   10.00
  -1   1   0  312.37    9.90
  -1   1   0  318.47   10.10
   1   1   0  283.07    9.90
  -1   1   0  304.67   10.00
  -1   1   0  309.07   10.10
   1   1   0  311.37    9.90
   1   1   0  298.17   10.00
   1   1   0  307.97    9.90
  -1   1   0  291.17    9.90
   1   1   0  306.07   10.10
  -1   1   0  302.97   10.10
   1   1   0  319.67   10.10
   1   1   0  320.17   10.00
   1   1   0  303.57   10.10
   4  -1   0   59.99    2.50
   4  -1   0   53.79    2.00
  -4  -1   0   54.99    2.70
   4  -1   0   55.59    2.30
  -4  -1   0   54.99    2.20
   4  -1   0   51.29    2.00
   4  -1   0   57.29    2.10
   4  -1   0   54.89    2.20
   4  -1   0   51.79    2.40
   4  -1   0   52.59    2.40
   4  -1   0   59.59    2.80
  -4  -1   0   57.99    2.70
  -4  -1   0   51.29    2.20
  -4  -1   0   54.09    2.20
   4  -1   0   49.99    2.20
   4   1   0   49.60    2.60
   4   1   0   50.79    2.10
   4   1   0   53.19    2.00
   4   1   0   51.79    2.10
  -4   1   0   49.50    1.90
  -4   1   0   52.99    2.30
  -4   1   0   52.19    2.10
   4   1   0   52.59    2.10
  -4   1   0   49.99    2.50
  -4   1   0   50.69    2.20
   4   1   0   56.39    2.10
  -4   1   0   49.60    2.10
  -4   1   0   50.69    2.40
  -4   1   0   56.29    2.10
  -4   1   0   54.39    2.60
   4   1   0   57.19    2.20
  -4   1   0   54.09    2.20
  -4   1   0   49.50    2.30
  -4   1   0   52.09    1.80
   5  -1   0 1009.00   32.10
   5  -1   0 1065.19   32.90
   5  -1   0  983.80   32.30
   5  -1   0  940.91   32.30
  -5  -1   0  987.30   32.80
   5  -1   0  983.40   32.40
   5  -1   0 1019.10   32.60
   5  -1   0 1016.10   32.30
  -5  -1   0 1062.49   32.90
   5   1   0  977.70   32.30
  -5   1   0  971.60   31.90
  -5   1   0 1085.99   33.00
  -5   1   0  984.00   32.30
  -5   1   0  994.40   32.20
  -5   1   0 1050.39   32.30
  -5   1   0  991.60   32.30
   5   1   0 1030.70   32.80
  -5   1   0 1073.59   32.70
  -5   1   0 1040.90   32.60
  -5   1   0 1034.20   32.20
  -5   1   0  944.41   32.10
  -5   1   0 1030.60   32.50
   6  -1   0  334.67   10.70
   6  -1   0  318.47   11.10
  -6  -1   0  329.17   11.50
   6  -1   0  316.27   10.80
   6  -1   0  327.17   10.70
   6  -1   0  316.87   10.80
   6  -1   0  324.37   10.80
  -6  -1   0  312.87   11.30
  -6  -1   0  330.67   10.70
  -6  -1   0  345.27   11.00
   6  -1   0  315.57   10.80
  -6  -1   0  329.27   10.40
  -6  -1   0  333.47   10.90
   6  -1   0  319.67   11.00
   6  -1   0  322.07   10.50
   6  -1   0  338.37   11.60
  -6  -1   0  319.67   10.70
  -6   1   0  328.47   10.70
  -6   1   0  292.17   10.40
  -6   1   0  305.47   10.70
  -6   1   0  334.37   10.80
  -6   1   0  315.17   11.10
   6   1   0  338.77   10.80
  -6   1   0  335.37   11.60
   6   1   0  322.67   10.90
  -6   1   0  312.97   10.50
   6   1   0  324.67   10.60
   6   1   0  338.97   11.50
   6   1   0  343.07   11.40
  -6   1   0  327.77   10.80
  -6   1   0  331.37   10.80
  -6   1   0  333.37   11.20
   6   1   0  321.07   10.80
  -6   1   0  344.07   11.50
  -8  -1   0   17.20    2.20
  -8  -1   0   11.70    1.50
   8  -1   0   18.90    2.00
  -8  -1   0   12.60    1.40
   8  -1   0   14.20    1.70
   8  -1   0   12.60    1.50
  -8  -1   0   14.90    0.80
  -8  -1   0   15.10    1.80
  -8  -1   0   13.30    2.00
  -8  -1   0   20.50    2.60
   8  -1   0   12.30    0.80
   8  -1   0   11.60    1.50
   8  -1   0   16.70    1.60
   8  -1   0   14.40    1.10
  -8  -1   0   15.30    1.30
  -8  -1   0   13.60    1.50
   8  -1   0   12.50    1.40
   8  -1   0   14.50    1.70
   8  -1   0   20.70    3.10
   8   1   0   18.10    2.30
   8   1   0   15.30    1.60
  -8   1   0   15.90    2.40
  -8   1   0   13.80    1.40
  -8   1   0   14.80    0.90
  -8   1   0   13.90    1.20
  -8   1   0   15.70    1.70
  -8   1   0   13.30    1.40
   8   1   0   13.80    1.00
  -8   1   0   15.40    1.90
   8   1   0   10.90    1.40
  -9  -1   0  769.42   24.80
  -9  -1   0  718.43   24.10
   9  -1   0  715.43   23.90
   9  -1   0  775.72   24.30
   9  -1   0  768.42   25.10
   9  -1   0  736.83   24.20
   9  -1   0  800.22   24.20
  -9  -1   0  731.73   25.00
   9  -1   0  728.03   23.60
  -9  -1   0  751.12   24.40
   9  -1   0  728.63   23.90
   9  -1   0  763.92   24.10
  -9  -1   0  735.23   23.30
   9  -1   0  724.83   23.30
  -9  -1   0  745.63   23.80
   9  -1   0  691.83   24.00
   9  -1   0  702.83   23.40
  -9  -1   0  749.23   23.80
  -9  -1   0  729.03   23.70
   9  -1   0  727.23   23.80
  -9  -1   0  711.13   23.90
  -9   1   0  706.93   23.60
  -9   1   0  737.33   23.30
  -9   1   0  740.83   23.80
   9   1   0  775.42   24.00
  -9   1   0  713.23   24.20
  -9   1   0  708.73   24.30
  -9   1   0  731.33   23.60
   9   1   0  701.43   23.50
   9   1   0  728.63   24.90
   9   1   0  668.53   23.50
   9   1   0  728.43   23.80
  -9   1   0  764.42   23.90
  -9   1   0  729.43   25.10
   9   1   0  730.03   23.90
   9   1   0  767.92   24.70
   9   1   0  714.23   23.80
  -9   1   0  756.72   24.50
  10  -1   0  715.03   22.70
 -10  -1   0  720.13   24.70
  10  -1   0  728.93   23.30
 -10  -1   0  711.83   23.10
 -10  -1   0  703.33   23.40
 -10  -1   0  677.73   23.60
  10  -1   0  690.73   23.40
  10  -1   0  701.63   23.40
  10  -1   0  676.63   23.20
  10  -1   0  719.03   23.80
  10  -1   0  767.62   23.70
 -10  -1   0  734.93   23.80
  10  -1   0  695.93   22.90
  10  -1   0  755.12   23.70
 -10  -1   0  763.92   23.40
  10  -1   0  755.22   24.70
 -10  -1   0  701.33   23.30
 -10  -1   0  726.83   24.30
 -10  -1   0  716.33   22.80
  10   1   0  736.23   23.20
  10   1   0  659.03   23.00
  10   1   0  715.63   23.30
 -10   1   0  686.73   23.00
 -10   1   0  717.63   23.30
  10   1   0  696.83   23.00
  10   1   0  740.33   24.20
  10   1   0  723.23   24.60
 -10   1   0  738.53   23.90
 -10   1   0  731.73   23.30
 -10   1   0  684.53   23.90
  10   1   0  728.43   23.50
 -10   1   0  720.43   23.90
 -10   1   0  697.23   24.70
  10   1   0  734.13   23.50
  10   1   0  694.83   23.50
 -11  -1   0  243.28    8.40
  11  -1   0  246.28    8.80
 -11  -1   0  245.78    8.90
  11  -1   0  232.48    7.60
  11  -1   0  243.28    8.00
 -11  -1   0  234.78    8.40
  11  -1   0  244.08    8.80
  11  -1   0  228.78    7.80
  11  -1   0  237.88    8.30
  11  -1   0  224.08    8.20
  11  -1   0  241.18    8.80
  11  -1   0  257.17    9.90
  11  -1   0  224.98    8.40
 -11  -1   0  238.18    8.10
 -11  -1   0  228.98    7.70
  11   1   0  244.58    9.80
  11   1   0  229.48    8.00
 -11   1   0  244.38    8.30
 -11   1   0  226.38    8.30
  11   1   0  235.38    9.30
  11   1   0  241.58    8.60
 -11   1   0  231.18    8.00
  11   1   0  230.18    8.30
 -11   1   0  223.78    8.10
  11   1   0  245.08    8.50
 -11   1   0  222.78    8.80
 -11   1   0  212.78    8.90
  11   1   0  222.08    8.10
 -12  -1   0  553.64   18.40
  12  -1   0  547.35   17.60
  12  -1   0  544.65   18.20
 -12  -1   0  541.35   18.40
  12  -1   0  556.84   18.70
 -12  -1   0  555.34   17.70
  12  -1   0  520.25   18.10
 -12  -1   0  552.34   18.00
  12  -1   0  585.74   19.30
  12  -1   0  571.84   18.70
  12  -1   0  550.14   17.80
  12  -1   0  558.34   17.90
  12  -1   0  585.04   19.90
  12  -1   0  537.15   18.40
 -12   1   0  538.75   18.00
  12   1   0  563.24   19.80
 -12   1   0  532.95   17.90
 -12   1   0  505.35   18.90
  12   1   0  557.14   18.20
  12   1   0  543.35   19.20
 -12   1   0  559.64   18.30
  12   1   0  574.74   18.50
 -12   1   0  554.64   18.90
 -12   1   0  533.55   18.20
  12   1   0  553.34   17.90
  12   1   0  575.24   18.60
  12   1   0  516.15   17.80
  13  -1   0 2020.50   64.29
  13  -1   0 1978.30   63.89
  13  -1   0 2031.20   63.69
  13  -1   0 1972.80   66.09
 -13  -1   0 2045.20   64.59
  13  -1   0 2062.99   64.89
  13  -1   0 1974.70   64.79
  13  -1   0 2042.60   64.59
  13  -1   0 2121.89   64.99
 -13  -1   0 2055.39   63.79
 -13  -1   0 2006.90   64.49
  13  -1   0 2106.99   64.39
  13   1   0 1987.80   63.99
  13   1   0 1976.00   64.39
 -13   1   0 2018.50   64.39
 -13   1   0 1975.40   64.29
  13   1   0 1921.91   63.99
  13   1   0 2077.69   64.69
  13   1   0 2051.29   66.09
  13   1   0 2057.79   65.49
 -13   1   0 1858.71   63.99
  13   1   0 2013.40   64.59
  14  -1   0   90.09    3.70
  14  -1   0  103.99    5.00
  14  -1   0   99.49    5.00
  14  -1   0   96.59    6.10
  14  -1   0   96.19    4.20
 -14  -1   0   93.29    3.60
 -14  -1   0  102.79    4.00
  14  -1   0   96.69    3.40
  14  -1   0  101.89    4.60
  14  -1   0   98.69    3.80
  14  -1   0  101.69    4.30
 -14  -1   0   94.49    4.40
 -14  -1   0   97.59    4.40
  14  -1   0  104.39    4.90
  14   1   0   94.39    5.50
  14   1   0  102.49    4.60
  14   1   0   97.59    3.80
  14   1   0   92.69    4.30
  14   1   0  101.49    4.60
 -14   1   0  101.79    4.00
 -14   1   0   91.09    4.30
  15  -1   0    0.80    1.20
  15  -1   0    4.40    1.70
 -15  -1   0    0.20    0.70
 -15  -1   0    0.50    0.80
  15  -1   0    0.90    2.00
  15  -1   0    0.40    1.20
  15  -1   0    1.80    2.00
  15  -1   0    0.00    0.50
  15  -1   0    0.70    0.80
  15  -1   0   -0.30    0.70
  15  -1   0    2.00    1.20
  15  -1   0    1.00    1.70
 -15  -1   0    1.60    1.30
  15   1   0    0.90    1.40
  15   1   0   -0.40    1.20
  15   1   0    0.20    0.90
  15   1   0    1.20    1.30
  15   1   0    0.50    2.00
  15   1   0   -1.40    1.90
 -15   1   0    0.60    1.30
  16  -1   0   67.09    3.90
  16  -1   0   67.69    4.40
  16  -1   0   68.99    5.80
  16  -1   0   63.99    2.90
  16  -1   0   61.49    2.40
  16  -1   0   63.99    3.50
 -16  -1   0   65.19    3.70
  16  -1   0   66.29    3.50
  16  -1   0   62.99    4.10
 -16  -1   0   58.29    2.70
  16  -1   0   58.69    4.10
 -16  -1   0   66.79    3.20
  16   1   0   68.09    3.80
  16   1   0   66.69    5.00
  16   1   0   67.09    3.60
  16   1   0   64.49    3.80
  16   1   0   61.09    3.00
 -16   1   0   66.79    3.10
 -16   1   0   60.09    3.50
  16   1   0   62.59    5.70
  17  -1   0  580.84   19.70
  17  -1   0  558.24   19.20
  17  -1   0  572.84   18.80
  17  -1   0  559.04   18.90
  17  -1   0  533.55   17.90
  17  -1   0  564.94   19.60
  17  -1   0  555.84   18.30
 -17  -1   0  523.95   18.20
 -17  -1   0  565.74   18.70
 -17  -1   0  551.64   19.40
  17  -1   0  547.25   19.40
 -17   1   0  566.24   18.50
  17   1   0  568.64   19.30
  17   1   0  560.64   20.30
  17   1   0  597.44   19.20
 -17   1   0  557.34   19.00
  17   1   0  582.24   19.40
  17   1   0  520.25   18.40
 -18  -1   0   14.00    1.40
 -18  -1   0   16.70    2.00
  18  -1   0   15.00    2.40
  18  -1   0   15.10    2.00
  18  -1   0   18.70    2.70
 -18  -1   0   14.80    2.30
  18  -1   0   20.20    3.00
  18  -1   0   18.10    2.20
  18  -1   0   13.80    1.10
  18  -1   0   12.90    1.30
  18  -1   0   10.90    1.80
  18  -1   0   17.70    3.70
 -18   1   0   11.50    1.90
 -18   1   0   15.00    1.80
  18   1   0   15.50    1.80
  18   1   0   15.70    2.20
  18   1   0   18.10    3.90
  18   1   0   18.30    2.40
  18   1   0   15.80    2.20
  18   1   0   12.40    3.20
  19  -1   0  122.89    5.80
  19  -1   0  139.39    5.10
  19  -1   0  144.99    8.70
 -19  -1   0  135.49    6.30
 -19  -1   0  135.89    5.60
  19  -1   0  143.39    6.40
  19  -1   0  130.89    6.80
  19  -1   0  131.29    6.60
  19  -1   0  126.79    4.70
  19  -1   0  138.29    5.80
  19  -1   0  130.59    6.40
  19   1   0  147.19    6.50
  19   1   0  131.59    8.30
  19   1   0  136.29    5.40
  19   1   0  143.59    6.30
 -19   1   0  143.19    5.50
  19   1   0  131.59    7.40
  19   1   0  136.09    6.00
 -19   1   0  133.39    6.00
  20  -1   0  127.39    6.20
  20  -1   0  113.99    4.30
  20  -1   0  121.69    6.20
 -20  -1   0  125.89    5.30
  20  -1   0  117.09    5.40
  20  -1   0  122.39    6.30
  20  -1   0  125.29    5.70
  20  -1   0  122.19    6.50
  20  -1   0  134.59    8.40
  20  -1   0  125.49    4.70
 -20  -1   0  113.89    5.90
  20   1   0  116.69    6.10
  20   1   0  121.79    5.10
  20   1   0  127.39    5.80
  20   1   0  121.39    6.00
 -20   1   0  130.49    5.10
 -20   1   0  128.29    5.80
  20   1   0  109.19    6.90
  20   1   0  120.69    8.10
  21  -1   0  569.14   20.30
  21  -1   0  578.74   19.70
  21  -1   0  597.14   20.70
  21  -1   0  568.84   20.40
 -21  -1   0  595.34   19.50
 -21  -1   0  581.34   20.20
  21  -1   0  581.24   19.60
  21  -1   0  550.34   20.20
  21  -1   0  610.04   22.90
  21  -1   0  567.74   18.80
  21   1   0  544.85   20.20
  21   1   0  575.84   19.20
  21   1   0  540.95   21.10
  21   1   0  570.74   19.10
  21   1   0  592.84   19.80
  21   1   0  553.94   22.50
 -21   1   0  573.24   19.90
  21   1   0  569.44   20.20
  22  -1   0   92.19    5.70
 -22  -1   0   93.29    4.70
  22  -1   0   93.79    4.80
  22  -1   0   96.09    6.00
  22  -1   0   98.59    5.00
  22  -1   0   86.49    3.40
  22  -1   0   98.69    6.30
  22  -1   0   94.89    3.90
 -22  -1   0   93.39    5.40
  22  -1   0  100.39    7.90
  22  -1   0   97.39    5.60
 -22   1   0   98.19    4.40
  22   1   0   92.79    5.00
 -22   1   0   93.79    5.20
  22   1   0   93.59    5.30
  22   1   0   94.19    6.50
  22   1   0   97.29    4.40
  22   1   0   94.69    7.50
 -23  -1   0   14.50    2.90
  23  -1   0   13.20    2.70
  23  -1   0   16.70    1.80
  23  -1   0   16.00    3.10
  23  -1   0   15.10    2.40
  23  -1   0   11.20    2.60
  23  -1   0   17.80    2.50
 -23  -1   0   13.70    2.30
  23  -1   0    9.80    3.80
  23  -1   0   12.10    2.30
  23   1   0   16.90    2.20
  23   1   0   13.80    1.80
  23   1   0   14.10    2.70
  23   1   0   17.60    3.80
  23   1   0   15.30    3.90
 -23   1   0   17.60    2.90
 -23   1   0   16.90    1.90
  23   1   0   12.60    2.30
  23   1   0   14.40    2.60
  24  -1   0    5.40    2.20
  24  -1   0    7.40    2.10
  24  -1   0    3.70    3.00
  24  -1   0    3.80    2.10
  24  -1   0    3.30    2.30
  24  -1   0    2.00    2.20
 -24  -1   0    2.50    2.10
  24  -1   0    3.90    1.10
 -24  -1   0    5.70    1.70
  24  -1   0    3.80    2.60
  24   1   0    3.20    1.30
  24   1   0    2.30    1.80
  24   1   0    7.40    1.90
 -24   1   0    4.40    1.40
  24   1   0    2.20    2.00
  24   1   0    3.90    3.10
 -24   1   0    3.60    2.40
  24   1   0    3.30    2.10
  24   1   0    5.50    3.10
  25  -1   0  229.88   10.20
  25  -1   0  233.88   10.60
  25  -1   0  242.78   10.50
  25  -1   0  241.18    8.70
  25  -1   0  231.18   12.90
  25  -1   0  230.38   10.30
 -25  -1   0  244.48    9.50
  25  -1   0  233.38    9.50
  25  -1   0  230.68   10.50
 -25  -1   0  237.98   10.40
  25   1   0  244.48    9.70
  25   1   0  252.37   10.30
  25   1   0  233.28    8.90
  25   1   0  237.68    9.20
  25   1   0  249.48   10.50
 -25   1   0  244.78    9.10
 -25   1   0  244.38   10.00
  25   1   0  227.38   12.90
  26  -1   0  150.88    8.10
 -26  -1   0  164.48    8.20
 -26  -1   0  147.59    7.00
  26  -1   0  170.28    7.30
  26  -1   0  159.08    7.20
  26  -1   0  160.78    8.30
  26  -1   0  158.38    8.00
  26  -1   0  174.78   11.00
  26  -1   0  140.89   11.30
  26  -1   0  154.38    5.90
 -26   1   0  162.68    6.80
 -26   1   0  184.08   10.80
  26   1   0  163.48    9.20
  26   1   0  154.68    8.10
  26   1   0  154.18    7.30
  26   1   0  155.88   10.50
  26   1   0  155.78    7.90
  26   1   0  152.38    6.70
  26   1   0  157.78    6.50
  27  -1   0   83.49    6.10
  27  -1   0   70.79    3.50
  27  -1   0   85.59    6.10
  27  -1   0   77.69    4.90
  27  -1   0   62.19    5.60
  27  -1   0   73.49    5.70
 -27  -1   0   77.79    5.80
  27  -1   0   86.69    5.00
  27  -1   0   91.19    8.50
 -27  -1   0   76.59    4.90
  27   1   0   76.69    4.10
  27   1   0   85.09    6.00
  27   1   0   81.19    4.50
  27   1   0   80.39    5.10
 -27   1   0   85.49    5.70
  27   1   0   82.79    8.10
 -27   1   0   83.99    4.50
  27   1   0   72.59    5.80
  27   1   0   70.79    5.50
  28  -1   0   78.49    6.40
  28  -1   0   74.29    6.10
  28  -1   0   80.59    5.10
  28  -1   0   79.59    6.00
 -28  -1   0   78.09    5.10
  28  -1   0   86.39    7.10
 -28  -1   0   79.99    6.00
  28  -1   0   92.39    9.00
  28  -1   0   81.99    5.10
  28   1   0   86.99    8.60
  28   1   0   70.49    5.90
 -28   1   0   87.99    6.00
  28   1   0   77.59    4.70
  28   1   0   78.99    4.30
  28   1   0   75.59    5.80
  28   1   0   75.99    5.20
  28   1   0   91.79    7.40
  28   1   0   79.79    6.30
  29  -1   0   70.59    5.70
 -29  -1   0   61.09    4.70
  29  -1   0   57.59    5.30
  29  -1   0   48.30    3.20
  29  -1   0   55.99    7.80
  29  -1   0   54.39    4.30
  29  -1   0   52.69    5.60
 -29  -1   0   66.99    5.80
  29  -1   0   49.10    5.90
  29   1   0   62.49    4.80
 -29   1   0   56.99    5.30
  29   1   0   66.39    6.00
  29   1   0   55.89    5.40
  29   1   0   64.99    8.10
  29   1   0   47.80    5.50
  29   1   0   60.39    4.70
  29   1   0   55.59    4.10
 -29   1   0   51.09    4.20
  29   1   0   73.19    6.80
  30  -1   0    4.80    3.60
 -30  -1   0    1.50    2.90
  30  -1   0    4.30    2.10
  30  -1   0    7.20    2.80
  30   1   0   -3.10    2.40
  30   1   0    2.50    2.10
  30   1   0    1.90    1.50
  30   1   0    3.80    3.40
 -30   1   0    3.00    2.80
  30   1   0   -3.90    2.60
  30   1   0    6.50    3.40
  30   1   0   -2.50    2.50
  31  -1   0   52.19    6.40
 -31  -1   0   68.79    6.50
  31  -1   0   76.39    4.70
  31  -1   0   58.29    5.70
  31  -1   0   55.19    9.90
 -31   1   0   54.99    4.40
  31   1   0   47.70    8.40
  31   1   0   60.79    6.70
  31   1   0   72.09    5.00
 -31   1   0   72.79    5.80
  31   1   0   57.09    5.70
  32  -1   0   60.59    4.50
  32  -1   0   45.50    5.50
 -32  -1   0   60.69    6.10
  32  -1   0   77.09    8.70
  32   1   0   78.49    8.60
  32   1   0   62.29    4.80
  32   1   0   47.60    5.70
  32   1   0   78.49    7.00
 -32   1   0   60.59    5.80
  33  -1   0   13.60    2.40
  33  -1   0    4.20    4.90
 -33   1   0   15.60    5.40
  33   1   0   15.60    3.90
  33   1   0   -0.60    4.40
  33   1   0    8.70    2.40
   0   2   0 1696.93   54.09
   1  -2   0   31.30    1.40
  -1  -2   0   31.80    1.50
   1  -2   0   31.70    1.40
  -1  -2   0   29.80    1.90
   1  -2   0   29.50    1.60
  -1  -2   0   29.00    1.80
  -1  -2   0   31.40    1.50
   1  -2   0   30.40    1.30
   1  -2   0   27.60    1.80
  -1  -2   0   28.40    1.30
   1  -2   0   28.40    1.60
   1  -2   0   27.80    1.50
  -1  -2   0   33.00    1.50
  -1  -2   0   29.50    1.90
   1  -2   0   32.00    2.00
   1  -2   0   31.40    2.00
   1  -2   0   30.20    1.80
   1  -2   0   27.80    1.80
  -1  -2   0   29.90    1.60
  -1  -2   0   30.00    1.30
   1  -2   0   30.50    1.80
  -1  -2   0   32.00    1.70
  -1  -2   0   32.90    2.00
   1   2   0   27.70    1.70
   1   2   0   28.60    1.70
   1   2   0   28.80    1.50
  -1   2   0   32.30    2.00
  -1   2   0   30.40    1.70
   1   2   0   30.40    1.70
  -1   2   0   31.50    1.80
  -1   2   0   28.70    1.50
   1   2   0   26.90    1.40
   1   2   0   29.00    1.70
   1   2   0   32.30    1.70
  -1   2   0   30.90    1.70
   1   2   0   28.80    1.80
  -1   2   0   27.10    1.40
  -1   2   0   27.80    1.50
  -1   2   0   31.10    1.80
   1   2   0   34.40    2.10
   1   2   0   26.30    1.40
  -1   2   0   29.70    1.80
  -1   2   0   30.20    1.50
   1   2   0   27.40    1.80
  -2  -2   0  730.33   23.40
  -2  -2   0  734.03   23.60
   2  -2   0  717.73   23.30
   2  -2   0  761.12   23.40
   2  -2   0  694.73   22.80
  -2  -2   0  711.43   22.90
  -2  -2   0  718.23   23.30
   2  -2   0  691.23   23.10
  -2  -2   0  725.13   22.90
   2  -2   0  716.23   23.30
   2  -2   0  748.83   23.30
  -2  -2   0  696.33   23.30
   2  -2   0  694.93   22.90
  -2  -2   0  731.03   23.30
  -2  -2   0  717.63   23.00
   2  -2   0  746.23   23.00
  -2  -2   0  698.83   22.80
   2  -2   0  694.83   23.10
   2  -2   0  709.83   22.90
  -2  -2   0  714.23   23.00
   2  -2   0  744.53   23.20
  -2  -2   0  718.83   23.00
   2  -2   0  709.93   22.90
  -2  -2   0  739.33   23.00
   2  -2   0  751.92   23.10
  -2   2   0  700.03   23.40
   2   2   0  698.93   23.30
   2   2   0  700.23   23.30
   2   2   0  641.64   23.20
  -2   2   0  722.43   23.20
  -2   2   0  699.03   22.90
   2   2   0  677.53   23.20
  -2   2   0  698.03   23.40
  -2   2   0  730.63   23.30
  -2   2   0  675.33   22.90
  -2   2   0  726.33   23.00
   2   2   0  725.83   23.00
   2   2   0  696.43   23.10
   2   2   0  717.43   22.90
  -2   2   0  729.23   23.20
  -2   2   0  719.33   23.20
  -2   2   0  731.13   23.10
   2   2   0  694.53   22.90
  -2   2   0  732.23   23.40
   2   2   0  707.93   23.20
   2   2   0  739.23   23.20
   2   2   0  742.53   23.30
  -3  -2   0  875.31   29.30
   3  -2   0  882.01   28.60
   3  -2   0  897.01   28.90
  -3  -2   0  894.01   29.00
  -3  -2   0  911.91   28.70
  -3  -2   0  906.71   28.60
  -3  -2   0  920.11   29.30
  -3  -2   0  924.61   29.10
   3  -2   0  896.61   28.90
  -3  -2   0  901.71   28.80
   3  -2   0  853.21   29.10
  -3  -2   0  891.21   28.60
  -3  -2   0  907.01   29.10
   3  -2   0  841.62   28.90
   3  -2   0  951.20   29.00
   3  -2   0  875.91   28.80
  -3  -2   0  934.81   28.90
   3  -2   0  913.21   29.10
   3  -2   0  925.81   29.10
   3  -2   0  908.11   29.00
   3  -2   0  854.61   28.50
  -3  -2   0  924.91   28.60
   3  -2   0  868.61   28.60
   3  -2   0  876.71   28.60
  -3  -2   0  891.81   28.70
   3   2   0  896.71   29.00
  -3   2   0  919.11   29.10
   3   2   0  877.51   28.60
   3   2   0  886.61   29.10
  -3   2   0  955.00   28.90
  -3   2   0  878.61   29.10
   3   2   0  815.02   28.90
   3   2   0  921.01   28.90
  -3   2   0  880.81   29.00
   3   2   0  924.51   29.20
  -3   2   0  905.01   29.20
  -3   2   0  899.91   29.20
   3   2   0  904.91   28.60
  -3   2   0  885.61   28.60
   3   2   0  872.51   29.10
  -3   2   0  892.01   28.70
   3   2   0  910.01   29.00
  -3   2   0  917.31   28.90
   3   2   0  894.81   29.00
   4  -2   0  484.25   15.60
  -4  -2   0  474.25   15.80
   4  -2   0  459.15   15.40
   4  -2   0  484.85   15.90
  -4  -2   0  481.55   15.90
  -4  -2   0  499.45   15.80
   4  -2   0  474.85   15.90
  -4  -2   0  484.55   15.90
   4  -2   0  456.15   15.70
   4  -2   0  479.75   15.40
  -4  -2   0  495.75   15.80
   4  -2   0  462.35   15.80
   4  -2   0  460.65   15.70
   4  -2   0  471.75   15.60
  -4  -2   0  479.35   15.50
  -4  -2   0  487.35   16.20
  -4  -2   0  484.15   15.80
  -4  -2   0  483.45   15.40
  -4  -2   0  492.95   15.40
   4  -2   0  492.05   15.70
   4  -2   0  467.35   15.30
  -4  -2   0  477.05   15.50
   4  -2   0  491.95   15.90
  -4  -2   0  472.65   15.40
  -4  -2   0  476.45   15.40
   4  -2   0  466.95   15.30
  -4   2   0  486.25   16.10
  -4   2   0  480.65   16.00
   4   2   0  415.76   16.50
  -4   2   0  489.35   16.00
   4   2   0  470.85   15.60
   4   2   0  469.65   16.40
  -4   2   0  438.46   15.90
  -4   2   0  478.25   15.80
  -4   2   0  450.85   15.50
   4   2   0  476.75   15.50
   4   2   0  486.95   15.70
   4   2   0  464.75   15.40
  -4   2   0  475.15   15.40
   4   2   0  474.45   15.70
   4   2   0  468.85   15.70
  -4   2   0  488.95   15.70
  -4   2   0  471.25   16.00
  -4   2   0  470.65   15.60
   5  -2   0 1000.10   30.40
   5  -2   0  974.80   30.60
  -5  -2   0  904.51   30.80
   5  -2   0  852.11   30.90
  -5  -2   0  973.80   30.20
  -5  -2   0  970.70   30.30
   5  -2   0  970.30   31.00
   5  -2   0  947.71   30.20
   5  -2   0  954.70   30.90
   5  -2   0  870.11   30.70
  -5  -2   0  928.71   30.70
  -5  -2   0  963.70   30.70
  -5  -2   0  971.40   30.50
  -5  -2   0  965.70   30.90
   5  -2   0  977.20   30.90
  -5  -2   0  997.10   31.30
   5  -2   0  914.51   30.30
  -5  -2   0  971.70   30.80
   5   2   0  974.20   31.10
   5   2   0  946.41   30.40
   5   2   0  945.81   30.50
   5   2   0  994.50   30.60
  -5   2   0  908.01   30.60
  -5   2   0  949.21   30.60
   5   2   0  930.51   30.50
  -5   2   0  932.31   30.30
  -5   2   0  935.71   30.60
   5   2   0  979.10   30.60
  -5   2   0  916.71   30.40
  -5   2   0  975.60   31.00
  -5   2   0  937.81   31.10
  -5   2   0  954.70   31.00
  -5   2   0  928.11   31.00
   6  -2   0  326.77   11.30
  -6  -2   0  341.97   10.80
   6  -2   0  318.97   11.10
   6  -2   0  325.07   11.40
   6  -2   0  332.57   11.60
   6  -2   0  324.97   11.40
  -6  -2   0  321.77   11.50
   6  -2   0  303.27   10.70
   6  -2   0  334.27   10.80
  -6  -2   0  341.77   10.60
   6  -2   0  339.87   11.10
   6  -2   0  326.97   10.80
  -6  -2   0  319.07   10.90
  -6  -2   0  336.37   11.30
  -6  -2   0  343.37   11.00
  -6   2   0  315.97   11.70
   6   2   0  337.37   11.10
  -6   2   0  326.87   11.50
  -6   2   0  323.37   11.50
  -6   2   0  307.57   11.40
  -6   2   0  330.57   11.00
  -6   2   0  304.17   10.90
  -6   2   0  320.67   10.70
   6   2   0  330.37   11.00
  -6   2   0  326.57   11.00
   6   2   0  318.87   10.80
   6   2   0  323.97   10.90
  -6   2   0  318.17   11.10
   6   2   0  307.27   11.00
   6   2   0  315.37   10.80
  -7  -2   0   27.30    1.90
   7  -2   0   30.50    2.50
  -7  -2   0   26.80    2.60
   7  -2   0   28.40    3.00
   7  -2   0   30.30    1.80
   7  -2   0   27.90    1.70
   7  -2   0   25.40    1.50
  -7  -2   0   24.90    1.40
  -7  -2   0   25.90    2.00
   7  -2   0   30.80    2.20
  -7  -2   0   26.80    2.10
  -7  -2   0   27.20    2.90
   7  -2   0   33.20    3.50
  -7  -2   0   27.50    1.70
   7  -2   0   26.10    2.50
   7  -2   0   26.80    2.30
  -7  -2   0   28.60    2.00
  -7   2   0   23.70    1.90
  -7   2   0   25.80    2.10
   7   2   0   31.10    1.90
  -7   2   0   25.50    2.60
   7   2   0   25.50    1.60
   7   2   0   28.00    1.90
  -7   2   0   29.30    1.30
  -7   2   0   28.10    2.00
  -7   2   0   23.70    2.30
   7   2   0   26.30    1.90
  -7   2   0   25.10    1.80
  -7   2   0   24.40    2.30
  -7   2   0   23.30    1.80
   7   2   0   27.90    2.90
  -7   2   0   25.50    2.50
   7   2   0   26.70    1.70
  -8   2   0 3600.24  113.99
   9  -2   0  237.68    9.20
  -9  -2   0  240.18    9.00
  -9  -2   0  244.28    9.70
   9  -2   0  263.77    9.90
   9  -2   0  240.88    8.30
   9  -2   0  245.98    8.70
   9  -2   0  257.87    8.60
   9  -2   0  249.68    8.90
   9  -2   0  272.57    9.00
  -9  -2   0  249.08    8.80
   9  -2   0  245.88    8.60
  -9  -2   0  247.38    8.60
   9  -2   0  244.28    9.10
   9  -2   0  255.77    9.20
   9   2   0  245.88    9.60
  -9   2   0  249.48    8.00
   9   2   0  270.67   10.30
   9   2   0  249.58    8.80
  -9   2   0  240.38    8.60
  -9   2   0  253.97    8.80
   9   2   0  253.07    8.60
  -9   2   0  245.98    8.60
   9   2   0  240.68    8.50
  -9   2   0  254.27    9.20
  -9   2   0  245.18    8.30
  -9   2   0  245.68    9.30
  -9   2   0  246.78    9.90
   9   2   0  247.68    8.90
  -9   2   0  234.28    9.40
  10  -2   0  347.27   11.30
  10  -2   0  329.47   11.70
  10  -2   0  327.67   11.80
 -10  -2   0  348.47   11.10
  10  -2   0  322.97   11.70
  10  -2   0  343.07   12.00
 -10  -2   0  338.67   11.60
  10  -2   0  355.26   11.50
 -10  -2   0  331.57   11.30
 -10  -2   0  328.87   10.70
  10  -2   0  343.47   11.40
  10  -2   0  332.77   12.00
 -10  -2   0  327.67   12.70
  10  -2   0  341.27   12.70
 -10  -2   0  321.97   11.70
  10   2   0  343.67   11.30
  10   2   0  326.37   11.40
 -10   2   0  335.27   11.00
  10   2   0  324.57   12.70
  10   2   0  325.57   11.10
 -10   2   0  331.77   10.70
  10   2   0  327.07   12.40
 -10   2   0  329.67   11.50
  10   2   0  350.56   11.60
 -10   2   0  356.86   13.50
 -10   2   0  311.17   12.10
 -10   2   0  325.67   11.40
  10   2   0  337.17   11.60
 -10   2   0  365.56   13.20
 -10   2   0  311.67   11.30
 -11  -2   0  398.36   12.90
  11  -2   0  397.36   13.10
  11  -2   0  359.06   13.30
  11  -2   0  415.56   14.70
  11  -2   0  388.06   13.70
  11  -2   0  409.56   13.20
  11  -2   0  401.36   13.80
 -11  -2   0  383.66   13.50
 -11  -2   0  378.66   12.40
  11  -2   0  397.86   13.10
  11  -2   0  369.16   12.70
 -11  -2   0  397.16   13.30
  11  -2   0  377.06   13.60
  11  -2   0  401.16   13.50
  11   2   0  369.26   12.80
 -11   2   0  389.66   13.30
  11   2   0  380.46   14.40
 -11   2   0  388.86   12.40
  11   2   0  397.66   13.10
  11   2   0  393.56   13.40
 -11   2   0  382.66   13.10
 -11   2   0  373.36   13.80
  11   2   0  386.66   13.00
  11   2   0  385.16   13.30
 -11   2   0  373.36   14.00
  12  -2   0  178.48    8.20
 -12  -2   0  172.38    6.40
  12  -2   0  185.38    7.20
  12  -2   0  175.98    7.20
 -12  -2   0  177.88    5.80
  12  -2   0  186.88    6.80
  12  -2   0  173.98    6.80
  12  -2   0  184.28    6.50
  12  -2   0  184.08    6.50
  12  -2   0  162.48    6.10
 -12  -2   0  171.18    7.00
 -12  -2   0  176.28    6.70
  12  -2   0  177.78    6.90
 -12   2   0  166.18    7.30
  12   2   0  168.88    6.10
  12   2   0  160.38    6.30
 -12   2   0  162.68    8.50
  12   2   0  177.98    6.90
  12   2   0  176.38    6.60
  12   2   0  170.38    8.10
 -12   2   0  180.88    5.80
 -12   2   0  173.18    6.70
  12   2   0  171.78    6.30
  12   2   0  184.98    6.80
  12   2   0  188.68    7.90
 -13  -2   0  890.51   29.10
  13  -2   0  899.61   28.90
  13  -2   0  882.01   28.50
  13  -2   0  917.51   28.60
  13  -2   0  828.52   28.20
  13  -2   0  911.41   29.00
  13  -2   0  853.21   28.90
  13  -2   0  866.71   29.30
 -13  -2   0  883.11   27.90
  13  -2   0  922.21   29.30
 -13  -2   0  853.51   28.50
  13  -2   0  856.11   29.30
  13  -2   0  870.31   30.40
 -13  -2   0  897.21   28.80
  13   2   0  842.92   28.90
  13   2   0  833.52   28.60
  13   2   0  879.21   28.40
  13   2   0  866.11   28.90
 -13   2   0  862.51   28.80
  13   2   0  977.60   31.10
 -13   2   0  814.02   29.60
  13   2   0  850.31   28.30
 -13   2   0  919.21   27.80
  13   2   0  889.81   30.00
 -14  -2   0  224.28    8.70
  14  -2   0  220.78    8.10
  14  -2   0  232.98    8.50
 -14  -2   0  231.18    8.40
 -14  -2   0  225.88    7.40
  14  -2   0  223.58    8.50
  14  -2   0  214.68    9.60
  14  -2   0  228.78    8.70
  14  -2   0  230.68    8.20
  14  -2   0  217.38    7.70
 -14  -2   0  212.38    8.10
  14  -2   0  223.98    8.90
  14  -2   0  246.58   10.40
  14   2   0  228.58   10.40
  14   2   0  226.88    8.50
  14   2   0  225.88    9.70
  14   2   0  216.88    8.30
  14   2   0  231.78    8.70
  14   2   0  217.98    7.90
  14   2   0  219.58    8.00
 -14   2   0  225.98    8.40
 -14   2   0  201.08    9.20
 -15  -2   0    2.00    0.60
 -15  -2   0    2.30    1.10
  15  -2   0    2.20    1.80
  15  -2   0    1.30    1.30
  15  -2   0    2.90    1.60
  15  -2   0    0.50    2.40
 -15  -2   0    1.50    1.60
  15  -2   0    2.20    1.80
  15  -2   0    1.70    1.90
 -15  -2   0    1.90    1.20
  15  -2   0    5.50    1.50
  15  -2   0    1.50    1.20
  15   2   0    2.10    1.40
  15   2   0    2.30    1.40
  15   2   0    1.40    2.10
  15   2   0    2.80    1.40
  15   2   0    4.20    1.20
  15   2   0    1.50    2.50
 -15   2   0    2.30    1.60
  15   2   0    3.00    1.10
  16  -2   0   98.79    4.70
  16  -2   0  104.99    5.10
  16  -2   0   95.79    5.10
  16  -2   0   88.59    4.10
 -16  -2   0   97.79    4.60
  16  -2   0   93.09    4.80
  16  -2   0   92.19    5.30
  16  -2   0   90.29    6.70
  16  -2   0   91.09    4.40
 -16  -2   0   92.49    3.40
  16   2   0  102.79    5.00
  16   2   0   96.89    4.70
  16   2   0   89.39    4.00
  16   2   0   96.59    4.90
  16   2   0   96.69    4.10
 -16   2   0   93.89    4.70
  16   2   0   93.49    6.70
  16   2   0   94.79    9.50
  17  -2   0  472.35   16.50
  17  -2   0  481.85   18.40
 -17  -2   0  461.45   15.90
  17  -2   0  444.56   16.00
 -17  -2   0  456.15   16.30
  17  -2   0  464.95   15.40
  17  -2   0  462.75   16.20
 -17  -2   0  444.06   14.80
  17  -2   0  437.26   15.60
  17  -2   0  462.95   16.60
  17   2   0  440.06   15.30
  17   2   0  449.16   16.10
 -17   2   0  444.66   15.90
  17   2   0  475.65   15.50
  17   2   0  452.55   16.20
  17   2   0  466.65   17.40
  17   2   0  454.25   15.80
  18  -2   0   12.10    2.50
  18  -2   0   14.90    2.30
  18  -2   0   15.60    2.30
  18  -2   0   11.80    1.80
  18  -2   0   16.60    2.60
  18  -2   0    8.20    2.80
  18  -2   0   14.80    2.60
 -18  -2   0   17.30    2.10
 -18  -2   0   13.40    2.50
  18  -2   0   14.80    1.60
 -18  -2   0   12.20    1.20
  18   2   0   12.10    2.90
  18   2   0   13.60    2.10
  18   2   0   15.80    2.40
 -18   2   0   13.80    2.30
  18   2   0   15.60    1.80
  18   2   0   16.50    1.70
  18   2   0   18.10    2.60
  19  -2   0  202.08    8.50
 -19  -2   0  197.58    8.50
  19  -2   0  193.98    8.50
  19  -2   0  178.78    7.60
  19  -2   0  214.68   10.70
  19  -2   0  198.98    7.30
  19  -2   0  196.48    8.30
 -19  -2   0  182.48    6.70
  19  -2   0  193.28    8.60
  19  -2   0  191.98    8.00
 -19  -2   0  206.18    8.00
 -19   2   0  195.98    8.00
  19   2   0  191.78    7.40
  19   2   0  208.58    8.00
  19   2   0  215.78    8.50
  19   2   0  192.18    7.20
  19   2   0  194.28    9.50
  19   2   0  198.28   12.30
  19   2   0  202.08    8.30
  20  -2   0   17.30    2.50
 -20  -2   0   25.90    2.80
  20  -2   0   22.30    3.00
  20  -2   0   23.90    3.30
  20  -2   0   27.20    3.40
  20  -2   0   19.00    2.30
 -20  -2   0   23.70    3.20
  20  -2   0   14.60    3.40
  20  -2   0   23.30    2.80
  20  -2   0   19.40    2.00
  20   2   0   18.30    2.50
  20   2   0   19.00    3.60
  20   2   0   19.90    2.40
  20   2   0   19.40    2.70
  20   2   0   23.30    2.20
  20   2   0   23.00    2.20
 -20   2   0   24.00    2.90
  20   2   0   14.50    3.30
  21  -2   0    1.00    1.80
  21  -2   0    2.00    2.10
  21  -2   0    1.60    1.20
  21  -2   0    0.30    1.80
  21  -2   0    0.70    1.60
 -21  -2   0    0.60    2.00
  21  -2   0   -1.00    2.00
 -21  -2   0    0.40    1.40
  21  -2   0    1.70    2.20
  21  -2   0    0.90    2.90
  21   2   0    1.40    1.70
 -21   2   0    1.30    1.10
  21   2   0    2.20    2.80
  21   2   0    0.30    2.40
 -21   2   0   -1.20    1.80
  21   2   0    1.20    1.30
  21   2   0    0.70    1.80
  21   2   0   -0.40    1.60
  21   2   0    1.20    1.40
  22  -2   0   93.19    6.00
 -22  -2   0  101.69    5.20
  22  -2   0  111.19    8.20
  22  -2   0  106.19    6.00
  22  -2   0  105.59    5.40
  22  -2   0  102.39    5.90
 -22  -2   0  107.69    6.00
  22  -2   0   96.79    5.50
  22  -2   0  106.79    5.10
  22  -2   0   97.09    4.40
 -22   2   0  102.89    4.70
  22   2   0  103.09    5.30
 -22   2   0   99.19    5.40
  22   2   0   93.89    5.50
  22   2   0   98.89    5.80
  22   2   0  102.99    4.70
  22   2   0   98.59    4.50
  22   2   0   94.39    7.60
  22   2   0  102.19    7.00
  23  -2   0    1.20    1.10
  23  -2   0    1.10    2.10
  23  -2   0    3.30    1.80
  23  -2   0    1.40    2.00
  23  -2   0    0.90    1.90
  23  -2   0   -2.40    2.00
 -23  -2   0    1.40    2.20
 -23  -2   0    1.80    1.60
  23   2   0    0.20    1.30
  23   2   0    2.70    3.00
 -23   2   0    0.60    1.90
  23   2   0    1.30    1.90
  23   2   0   -0.30    1.40
 -23   2   0    1.70    1.40
  23   2   0    3.90    2.00
  23   2   0   -1.90    1.80
  24  -2   0   50.09    4.10
  24  -2   0   40.30    4.60
  24  -2   0   44.50    2.80
  24  -2   0   41.50    4.40
  24  -2   0   42.50    6.50
  24  -2   0   48.70    3.70
  24  -2   0   44.00    4.60
 -24  -2   0   46.40    3.80
 -24  -2   0   45.80    4.60
  24   2   0   44.20    4.40
  24   2   0   41.40    3.10
 -24   2   0   43.90    4.10
  24   2   0   44.30    5.50
  24   2   0   45.60    3.90
  24   2   0   43.60    4.10
  24   2   0   44.70    6.10
 -24   2   0   40.70    3.20
  25  -2   0   -1.20    2.30
  25  -2   0    2.50    2.20
  25  -2   0    1.00    1.80
 -25  -2   0    0.00    1.70
  25  -2   0    0.10    1.10
  25  -2   0   -2.20    2.20
  25   2   0    0.90    1.60
  25   2   0    1.70    3.30
  25   2   0   -2.10    1.90
 -25   2   0    0.40    2.30
 -25   2   0    0.50    1.50
  25   2   0    1.50    1.40
  25   2   0    0.20    1.80
 -26  -2   0   15.50    3.30
  26  -2   0   11.00    3.10
  26  -2   0   17.70    2.50
  26  -2   0   10.00    3.60
  26  -2   0   12.80    3.20
  26  -2   0   21.80    3.20
 -26  -2   0   12.90    2.50
  26  -2   0   14.00    1.70
  26  -2   0   13.80    3.00
 -26   2   0   12.80    2.10
 -26   2   0   17.50    3.30
  26   2   0   14.80    2.20
  26   2   0   17.50    2.50
  26   2   0   14.20    3.10
  26   2   0   20.10    4.40
  26   2   0   13.40    2.60
  26   2   0   19.30    4.50
  26   2   0   13.10    2.90
 -27  -2   0  114.89    7.10
  27  -2   0   97.09    7.70
  27  -2   0  105.49    7.10
  27  -2   0   98.99    5.40
  27  -2   0  109.89    9.20
  27  -2   0  105.99    6.00
  27  -2   0  106.39    4.60
  27  -2   0   90.29    6.40
 -27  -2   0   96.29    5.70
  27   2   0  111.69    8.00
  27   2   0   98.69    5.80
  27   2   0  113.19    8.00
  27   2   0  106.49    5.30
  27   2   0   90.99    5.40
  27   2   0  105.89    8.80
 -27   2   0  105.49    6.30
 -27   2   0   96.19    5.20
  28  -2   0   -2.20    2.60
  28  -2   0    0.20    2.60
 -28  -2   0    6.10    3.00
  28  -2   0    5.90    2.00
  28  -2   0   -3.40    2.60
  28  -2   0    8.00    3.70
  28  -2   0    2.00    1.30
 -28  -2   0    1.20    2.00
  28   2   0   -0.20    2.40
  28   2   0    3.90    2.30
  28   2   0    4.90    3.60
 -28   2   0    0.80    1.60
  28   2   0    3.50    3.40
  28   2   0    1.60    2.40
 -28   2   0    4.90    2.70
  28   2   0    0.10    1.60
  29  -2   0  170.18    8.00
  29  -2   0  155.48   11.30
 -29  -2   0  151.68    7.70
  29  -2   0  161.28    6.80
  29  -2   0  167.18    9.30
  29  -2   0  148.69    8.70
  29  -2   0  157.48    7.20
 -29  -2   0  174.68    9.30
  29   2   0  172.08   10.40
  29   2   0  165.08   11.40
  29   2   0  154.88    7.00
  29   2   0  167.48   10.10
 -29   2   0  166.18    8.30
 -29   2   0  155.48    7.20
  29   2   0  157.68    7.80
  29   2   0  153.98    8.50
  30  -2   0   26.40    5.30
  30  -2   0   19.70    2.60
  30  -2   0   21.90    4.00
  30  -2   0   13.90    3.60
 -30  -2   0   27.40    4.70
  30   2   0   20.90    4.00
  30   2   0   17.90    2.40
 -30   2   0   23.30    3.90
  30   2   0   15.40    3.60
  30   2   0   20.80    4.40
  30   2   0   21.70    3.10
  30   2   0   28.50    5.00
 -30   2   0   16.90    2.70
 -31  -2   0   36.30    5.40
  31  -2   0   24.20    6.40
  31  -2   0   31.60    5.40
  31   2   0   32.90    5.80
  31   2   0   19.00    3.90
 -31   2   0   29.80    5.50
  31   2   0   33.10    3.40
 -31   2   0   26.40    3.20
  31   2   0   25.80    4.10
  31   2   0   28.70    4.40
  31   2   0   39.20    4.10
  32  -2   0   15.00    4.20
 -32  -2   0   16.10    4.10
  32  -2   0   14.60    2.40
  32   2   0    5.50    3.30
  32   2   0    4.80    3.70
  32   2   0   14.60    2.70
 -32   2   0   15.60    3.60
  32   2   0   11.40    4.00
  32   2   0   16.80    4.00
   0  -3   0    0.70    1.10
   0  -3   0    0.80    1.00
   0  -3   0    0.50    0.60
   0  -3   0    1.60    1.20
   0  -3   0    1.00    1.30
   0  -3   0    1.10    0.90
   0  -3   0   -0.80    0.70
   0  -3   0    0.90    0.80
   0  -3   0    0.70    1.30
   0  -3   0   -0.30    0.80
   0  -3   0    1.00    1.00
   0  -3   0   -1.00    1.10
   0  -3   0    0.10    0.80
   0   3   0    2.90    1.00
   0   3   0    1.10    1.10
   0   3   0    1.40    0.90
   0   3   0    0.00    0.80
   0   3   0    0.40    0.80
   0   3   0    0.10    0.70
   0   3   0    0.00    1.00
   0   3   0    0.60    1.00
   0   3   0    1.30    1.10
   0   3   0   -1.90    1.00
   0   3   0   -0.60    1.00
   0   3   0   -0.10    0.70
   1  -3   0  130.79    5.20
   1  -3   0  140.09    5.60
  -1  -3   0  136.89    5.70
  -1  -3   0  148.39    5.80
   1  -3   0  152.78    5.70
   1  -3   0  147.79    6.00
  -1  -3   0  142.19    5.00
  -1  -3   0  139.29    5.30
   1  -3   0  138.79    5.70
  -1  -3   0  156.28    5.50
  -1  -3   0  153.68    5.90
  -1  -3   0  142.99    5.60
   1  -3   0  138.69    5.40
  -1  -3   0  152.58    6.00
  -1  -3   0  140.19    5.80
   1  -3   0  144.49    5.50
  -1  -3   0  141.69    5.30
   1  -3   0  156.88    5.30
   1  -3   0  146.99    5.90
   1  -3   0  141.39    4.90
  -1  -3   0  141.69    5.70
  -1  -3   0  134.79    5.20
   1  -3   0  144.89    5.80
   1  -3   0  140.69    5.30
   1  -3   0  153.68    5.70
  -1   3   0  142.69    5.60
   1   3   0  142.39    5.40
   1   3   0  139.69    5.90
   1   3   0  143.39    5.10
  -1   3   0  150.68    5.90
   1   3   0  145.09    5.90
  -1   3   0  142.69    5.30
   1   3   0  139.09    5.30
   1   3   0  145.19    5.70
   1   3   0  146.59    5.90
   1   3   0  144.69    5.60
   1   3   0  139.19    5.20
  -1   3   0  153.68    6.00
  -1   3   0  141.29    5.70
   1   3   0  147.89    5.70
  -1   3   0  140.79    5.60
  -1   3   0  139.19    5.40
  -1   3   0  142.69    4.70
  -1   3   0  142.09    5.50
  -1   3   0  142.39    5.30
   1   3   0  126.19    5.70
  -1   3   0  141.99    5.10
  -1   3   0  137.79    5.90
  -1   3   0  133.39    5.70
   1   3   0  139.99    5.70
   2  -3   0  179.68    5.80
  -2  -3   0  178.78    5.70
   2  -3   0  159.38    6.20
   2  -3   0  155.48    6.30
   2  -3   0  155.68    6.40
  -2  -3   0  170.78    5.70
   2  -3   0  170.78    6.30
   2  -3   0  156.08    5.60
  -2  -3   0  168.18    6.40
  -2  -3   0  161.58    6.40
  -2  -3   0  176.48    6.10
  -2  -3   0  176.68    6.60
  -2  -3   0  161.68    5.90
  -2  -3   0  157.18    6.00
   2  -3   0  166.08    6.30
  -2  -3   0  174.28    6.60
   2  -3   0  169.78    6.50
  -2  -3   0  156.18    5.90
   2  -3   0  160.68    6.10
  -2  -3   0  170.18    6.60
   2  -3   0  171.98    6.10
   2  -3   0  157.08    6.00
  -2  -3   0  171.88    6.10
   2   3   0  164.98    5.80
  -2   3   0  170.08    5.90
  -2   3   0  152.18    5.90
  -2   3   0  151.98    6.20
   2   3   0  164.98    6.20
  -2   3   0  150.98    6.40
   2   3   0  168.08    6.50
  -2   3   0  165.48    6.30
   2   3   0  161.08    6.30
   2   3   0  166.58    6.00
  -2   3   0  145.09    6.30
   2   3   0  165.98    6.40
   2   3   0  157.88    6.40
   2   3   0  155.18    5.90
   2   3   0  160.58    6.40
  -2   3   0  168.58    6.70
  -2   3   0  181.18    6.70
  -2   3   0  158.08    6.20
  -2   3   0  156.28    5.90
   3  -3   0  184.58    7.10
  -3  -3   0  184.18    6.30
  -3  -3   0  178.28    7.00
  -3  -3   0  187.28    6.50
   3  -3   0  183.68    6.80
  -3  -3   0  186.08    7.00
   3  -3   0  178.78    7.00
  -3  -3   0  182.38    6.20
  -3  -3   0  177.98    7.00
   3  -3   0  171.58    6.40
   3  -3   0  181.28    6.30
   3  -3   0  187.88    7.00
   3  -3   0  172.48    6.90
  -3  -3   0  188.08    7.20
  -3  -3   0  181.48    7.20
  -3  -3   0  193.78    6.50
   3  -3   0  180.58    6.50
   3  -3   0  189.88    6.50
  -3  -3   0  182.18    7.10
   3  -3   0  182.98    6.80
   3  -3   0  184.58    6.20
  -3   3   0  179.28    6.40
   3   3   0  181.58    6.80
  -3   3   0  185.38    6.40
   3   3   0  172.58    6.90
  -3   3   0  182.28    6.80
   3   3   0  180.38    6.90
  -3   3   0  180.78    6.80
   3   3   0  178.08    6.50
   3   3   0  181.98    7.00
  -3   3   0  171.88    6.50
   3   3   0  181.38    7.00
  -3   3   0  186.88    7.20
   3   3   0  186.18    6.90
   3   3   0  183.88    6.40
  -3   3   0  185.08    7.00
  -3   3   0  181.08    7.10
   3   3   0  186.48    6.40
   3   3   0  177.08    6.90
  -4  -3   0   10.40    1.60
   4  -3   0    9.20    1.40
  -4  -3   0    9.50    1.70
   4  -3   0    9.80    1.50
  -4  -3   0    9.40    1.50
  -4  -3   0    8.10    1.60
  -4  -3   0    9.10    1.00
   4  -3   0   10.00    1.20
   4  -3   0   10.50    1.60
   4  -3   0    6.90    1.10
   4  -3   0    8.10    1.40
   4  -3   0   10.30    1.60
   4  -3   0    8.70    0.90
   4  -3   0   11.60    1.70
  -4  -3   0   10.10    1.10
   4  -3   0    8.50    1.00
  -4  -3   0    8.60    1.40
   4  -3   0   10.30    1.10
  -4  -3   0    9.80    1.10
  -4   3   0   10.70    1.70
   4   3   0    8.10    1.20
  -4   3   0    6.60    1.10
  -4   3   0    6.60    1.20
   4   3   0   10.30    1.50
  -4   3   0    8.10    1.20
   4   3   0    9.00    1.20
   4   3   0    9.00    1.10
  -4   3   0   12.20    1.80
  -4   3   0   10.60    1.30
   4   3   0   11.00    1.10
  -4   3   0    7.30    1.30
   4   3   0   14.10    2.00
  -4   3   0   10.00    1.10
   4   3   0   10.30    1.40
  -5  -3   0   73.59    3.70
  -5  -3   0   74.19    2.90
   5  -3   0   67.49    2.70
  -5  -3   0   71.29    3.70
   5  -3   0   68.89    3.20
   5  -3   0   68.69    3.60
  -5  -3   0   71.29    3.00
   5  -3   0   62.59    2.90
  -5  -3   0   73.29    4.20
  -5  -3   0   73.79    3.70
  -5  -3   0   70.79    2.90
   5  -3   0   78.49    3.80
   5  -3   0   68.59    2.80
   5  -3   0   69.79    3.70
  -5  -3   0   64.69    3.40
   5  -3   0   64.19    3.50
   5  -3   0   76.59    3.50
  -5  -3   0   66.49    3.30
   5  -3   0   70.49    3.50
  -5   3   0   66.19    3.60
  -5   3   0   62.89    3.40
  -5   3   0   70.49    3.90
   5   3   0   68.69    3.80
   5   3   0   76.69    3.50
   5   3   0   69.39    3.40
   5   3   0   72.89    3.30
   5   3   0   70.59    3.00
  -5   3   0   69.99    3.00
   5   3   0   70.59    3.10
  -5   3   0   66.39    3.40
   6  -3   0 1607.74   53.39
   6  -3   0 1712.73   54.19
   6  -3   0 1776.12   53.99
  -6  -3   0 1735.63   53.29
  -6  -3   0 1660.43   54.09
  -6  -3   0 1747.83   54.09
  -6  -3   0 1689.83   53.39
   6  -3   0 1676.93   53.99
   6  -3   0 1635.24   53.19
   6  -3   0 1760.92   54.09
  -6  -3   0 1637.14   54.09
  -6  -3   0 1656.53   53.29
   6  -3   0 1626.04   53.19
   6  -3   0 1648.24   54.09
   6  -3   0 1715.33   53.29
   6  -3   0 1770.32   53.69
  -6  -3   0 1661.83   54.09
  -6  -3   0 1706.13   54.09
  -6   3   0 1687.13   54.19
   6   3   0 1627.24   53.79
   6   3   0 1636.84   53.79
   6   3   0 1715.43   53.89
   6   3   0 1604.84   53.39
  -6   3   0 1654.53   54.19
   6   3   0 1662.23   53.79
  -6   3   0 1702.63   54.29
  -6   3   0 1561.34   54.29
   7  -3   0  311.27   11.00
   7  -3   0  317.77   11.00
  -7  -3   0  320.17   10.00
  -7  -3   0  293.47   10.20
  -7  -3   0  298.47   11.00
   7  -3   0  298.07   10.50
  -7  -3   0  323.77   10.90
  -7  -3   0  300.67   10.10
   7  -3   0  298.57   10.10
   7  -3   0  303.07   10.80
   7  -3   0  288.77    9.90
  -7  -3   0  311.47   10.90
  -7  -3   0  294.97   11.00
  -7  -3   0  311.97   11.00
   7  -3   0  309.37   10.40
   7  -3   0  284.37   10.10
   7  -3   0  290.27   10.00
   7  -3   0  295.27   10.80
  -7  -3   0  293.67   10.80
   7  -3   0  290.07   10.90
  -7   3   0  284.17   11.00
   7   3   0  301.87   10.30
  -7   3   0  299.67   10.10
   7   3   0  299.37   11.20
   7   3   0  312.57   10.60
   7   3   0  284.37   11.10
  -7   3   0  282.47   11.10
  -7   3   0  286.07   11.20
   7   3   0  301.87   10.50
   7   3   0  318.77   10.70
   7   3   0  293.87   10.20
   8  -3   0  124.19    4.70
  -8  -3   0  136.29    4.60
   8  -3   0  126.89    4.80
  -8  -3   0  125.19    4.80
   8  -3   0  129.19    5.70
   8  -3   0  125.59    5.40
  -8  -3   0  124.39    5.50
   8  -3   0  124.99    5.20
   8  -3   0  134.89    4.30
  -8  -3   0  129.19    5.40
   8  -3   0  125.09    5.40
  -8  -3   0  129.89    5.60
   8  -3   0  117.29    4.60
  -8  -3   0  116.19    5.50
   8  -3   0  124.39    4.40
   8  -3   0  125.09    5.60
   8  -3   0  135.49    5.90
  -8  -3   0  123.79    4.90
  -8  -3   0  127.79    5.40
  -8   3   0  119.99    5.80
   8   3   0  131.59    5.60
   8   3   0  128.19    5.20
   8   3   0  124.09    5.90
  -8   3   0  123.49    4.40
  -8   3   0  119.49    5.60
  -8   3   0  125.09    5.30
   8   3   0  132.59    4.90
   8   3   0  130.49    5.30
  -8   3   0  123.49    5.90
   8   3   0  124.49    4.90
  -8   3   0  135.69    4.70
  -9  -3   0  578.34   19.00
   9  -3   0  561.84   18.10
  -9  -3   0  544.55   18.10
   9  -3   0  555.44   19.30
   9  -3   0  558.34   18.80
   9  -3   0  539.55   18.50
  -9  -3   0  530.85   19.30
   9  -3   0  532.45   18.90
   9  -3   0  564.24   18.30
   9  -3   0  541.65   19.00
  -9  -3   0  559.74   18.80
   9  -3   0  555.64   17.70
   9  -3   0  552.14   18.80
   9  -3   0  522.95   18.10
  -9  -3   0  546.25   18.20
  -9  -3   0  551.24   18.80
   9  -3   0  561.14   17.90
  -9  -3   0  576.64   18.00
   9  -3   0  551.34   18.00
  -9   3   0  533.55   19.50
   9   3   0  563.94   18.30
  -9   3   0  548.35   17.70
  -9   3   0  543.25   19.40
  -9   3   0  563.74   18.00
   9   3   0  538.55   19.30
   9   3   0  558.54   18.60
  -9   3   0  571.64   18.70
   9   3   0  547.45   18.30
   9   3   0  559.74   18.70
   9   3   0  556.54   19.10
  10  -3   0  264.47    9.30
 -10  -3   0  281.37   11.30
  10  -3   0  280.97   10.70
  10  -3   0  264.37    9.00
  10  -3   0  274.97    9.30
  10  -3   0  275.97    9.70
  10  -3   0  265.57   10.10
  10  -3   0  263.47   10.00
  10  -3   0  270.47   10.00
  10  -3   0  264.37    9.10
  10  -3   0  275.57   10.30
 -10  -3   0  264.57   10.10
 -10  -3   0  282.67   10.00
 -10  -3   0  282.47    9.10
 -10  -3   0  257.77    9.30
  10   3   0  266.07    9.40
 -10   3   0  265.37    9.10
  10   3   0  255.77   10.60
 -10   3   0  248.48   10.30
  10   3   0  277.07    9.80
  10   3   0  276.17    9.50
 -10   3   0  264.47    9.80
 -10   3   0  264.47    8.80
  10   3   0  280.67    9.90
 -10   3   0  241.98   10.40
  10   3   0  249.68   10.20
  11  -3   0  373.26   13.60
  11  -3   0  374.96   12.50
  11  -3   0  372.76   13.60
  11  -3   0  379.96   14.10
  11  -3   0  385.36   12.70
 -11  -3   0  362.96   13.40
  11  -3   0  376.16   13.00
 -11  -3   0  396.46   13.30
  11  -3   0  384.46   13.40
  11  -3   0  349.77   14.10
  11  -3   0  376.76   12.60
 -11  -3   0  377.86   12.40
 -11   3   0  370.06   13.10
  11   3   0  381.66   13.30
  11   3   0  376.46   12.80
 -11   3   0  359.16   13.80
 -11   3   0  382.26   12.40
  11   3   0  371.96   13.10
  11   3   0  358.66   14.00
 -11   3   0  347.27   13.90
 -11   3   0  379.46   12.00
  11   3   0  366.26   12.80
  11   3   0  362.46   13.80
  12  -3   0  890.11   30.20
  12  -3   0  899.51   30.20
  12  -3   0  860.81   29.60
  12  -3   0  922.81   29.30
  12  -3   0  921.11   30.50
 -12  -3   0  891.11   30.30
 -12  -3   0  884.61   28.80
  12  -3   0  883.61   30.30
 -12  -3   0  961.60   30.20
 -12  -3   0  924.51   29.20
  12  -3   0  910.11   29.40
  12  -3   0  905.91   31.10
  12  -3   0  921.31   29.40
 -12  -3   0  917.31   29.20
  12   3   0  944.51   30.10
  12   3   0  881.61   30.80
 -12   3   0  924.51   29.90
  12   3   0  920.31   29.60
  12   3   0  877.01   30.90
 -12   3   0  826.32   30.70
 -12   3   0  916.31   29.20
  12   3   0  965.40   30.00
 -12   3   0  902.41   28.80
  12   3   0  894.71   29.60
  13  -3   0   71.69    3.40
  13  -3   0   65.49    4.30
 -13  -3   0   70.49    4.00
  13  -3   0   70.39    4.50
  13  -3   0   66.79    3.40
  13  -3   0   69.89    3.80
 -13  -3   0   66.99    2.50
 -13  -3   0   62.39    4.20
  13  -3   0   71.09    4.30
  13  -3   0   74.99    4.20
  13  -3   0   67.09    5.30
 -13  -3   0   67.69    3.00
 -13  -3   0   64.69    3.00
  13   3   0   70.69    3.50
 -13   3   0   71.49    2.50
  13   3   0   59.19    4.70
  13   3   0   66.59    3.80
 -13   3   0   66.09    3.80
 -13   3   0   68.19    4.60
 -13   3   0   72.59    3.10
  13   3   0   61.99    5.10
  13   3   0   71.39    4.00
  13   3   0   70.29    3.70
  14  -3   0    5.30    2.20
 -14  -3   0    3.40    1.50
 -14  -3   0    4.50    0.60
 -14  -3   0    3.10    1.50
  14  -3   0    5.70    1.60
  14  -3   0    6.90    1.50
  14  -3   0    2.00    2.70
  14  -3   0    2.00    2.40
  14  -3   0    5.70    2.00
  14  -3   0    5.40    1.60
 -14  -3   0    2.20    1.00
  14  -3   0    4.20    1.70
 -14   3   0    7.00    1.90
  14   3   0    6.80    1.80
  14   3   0    3.10    1.40
  14   3   0    3.60    1.40
  14   3   0    5.30    1.60
  14   3   0    3.10    3.90
 -15  -3   0   23.60    2.60
  15  -3   0   23.40    2.40
 -15  -3   0   22.40    1.20
  15  -3   0   27.00    3.50
  15  -3   0   23.90    3.60
 -15  -3   0   28.70    3.30
 -15  -3   0   18.10    1.90
  15  -3   0   27.10    3.30
  15  -3   0   30.70    3.30
  15   3   0   24.70    2.60
  15   3   0   22.70    2.30
  15   3   0   21.90    2.70
  15   3   0   15.90    3.00
  15   3   0   20.10    3.40
  15   3   0   18.80    2.50
  15   3   0   22.10    2.20
  16  -3   0   47.20    3.80
  16  -3   0   42.70    5.30
 -16  -3   0   47.80    3.80
 -16  -3   0   45.10    1.80
 -16  -3   0   46.60    3.20
  16  -3   0   45.30    4.10
  16  -3   0   45.60    3.90
 -16  -3   0   45.60    3.50
  16  -3   0   46.80    3.00
  16  -3   0   48.10    3.10
 -16   3   0   46.70    3.60
  16   3   0   43.00    4.70
  16   3   0   46.60    3.60
  16   3   0   39.70    3.10
  16   3   0   43.00    4.70
  16   3   0   48.00    3.50
  16   3   0   43.20    2.80
  16   3   0   44.20    2.90
  17  -3   0 1117.69   36.30
  17  -3   0 1124.59   37.30
 -17  -3   0 1174.58   37.00
  17  -3   0 1141.29   38.90
 -17  -3   0 1094.19   35.40
  17  -3   0 1079.09   37.30
  17  -3   0 1108.99   37.30
 -17  -3   0 1102.69   37.50
 -17  -3   0 1044.60   36.20
  17  -3   0 1103.59   36.40
  17   3   0 1067.79   38.40
 -17   3   0 1103.19   36.70
  17   3   0 1171.58   37.20
  17   3   0 1113.69   38.30
  17   3   0 1141.09   36.40
  17   3   0 1190.28   38.40
  17   3   0 1115.49   36.20
  17   3   0 1091.19   36.60
  18  -3   0   57.79    3.50
  18  -3   0   67.99    4.70
  18  -3   0   59.49    3.50
  18  -3   0   59.99    4.50
  18  -3   0   57.79    5.70
  18  -3   0   58.59    3.50
 -18  -3   0   50.09    3.30
  18  -3   0   58.59    4.60
 -18  -3   0   63.19    4.50
 -18  -3   0   55.49    3.90
  18   3   0   58.09    3.70
  18   3   0   51.49    5.20
  18   3   0   58.49    4.00
  18   3   0   56.09    3.20
  18   3   0   61.29    4.10
  18   3   0   51.49    3.30
 -18   3   0   60.09    4.00
  18   3   0   56.09    5.40
  19  -3   0    1.40    2.30
  19  -3   0    0.60    1.30
  19  -3   0    1.00    2.20
  19  -3   0    1.30    1.40
  19  -3   0    0.90    1.60
 -19  -3   0    2.30    1.60
  19  -3   0    1.40    2.60
 -19  -3   0   -0.50    2.00
  19   3   0    3.20    1.80
  19   3   0    1.10    1.40
  19   3   0   -1.00    1.30
  19   3   0    0.30    2.10
  19   3   0    2.00    1.60
 -19   3   0    2.10    2.00
  19   3   0    1.90    2.90
  19   3   0    0.80    1.30
  20  -3   0   -0.10    2.20
 -20  -3   0   -0.10    1.50
  20  -3   0   -0.80    2.10
  20  -3   0    2.70    2.80
  20  -3   0    2.90    1.60
  20  -3   0    1.70    1.30
 -20  -3   0    0.70    1.90
  20  -3   0    2.70    1.60
  20  -3   0    3.10    1.90
  20   3   0   -0.10    1.50
 -20   3   0    1.50    2.00
  20   3   0    0.50    1.30
  20   3   0   -0.40    2.30
  20   3   0    0.70    1.80
  20   3   0   -0.30    1.30
  20   3   0    0.50    2.70
  20   3   0    0.90    1.70
 -21  -3   0   17.60    3.10
  21  -3   0   19.50    2.40
  21  -3   0   14.80    3.10
  21  -3   0   13.20    2.80
  21  -3   0   14.70    3.60
  21  -3   0   15.90    2.70
  21  -3   0   15.40    2.20
  21  -3   0   17.90    2.10
  21   3   0   14.80    2.00
 -21   3   0   16.40    2.70
  21   3   0   13.40    2.60
  21   3   0   19.20    4.30
  21   3   0   15.90    2.70
  21   3   0   14.70    3.40
 -22  -3   0    0.30    2.40
  22  -3   0    1.30    2.60
  22  -3   0    3.60    1.60
  22  -3   0   -1.80    2.20
 -22  -3   0    2.40    1.70
  22  -3   0   -0.30    2.30
  22  -3   0   -0.80    1.20
  22  -3   0   -0.60    1.50
  22  -3   0   -0.30    1.80
  22   3   0   -0.10    1.30
  22   3   0   -1.30    1.70
 -22   3   0   -2.00    2.50
  22   3   0    0.00    2.80
  22   3   0   -0.30    1.60
  22   3   0    0.50    1.50
  22   3   0    1.80    2.40
  22   3   0    0.60    2.00
 -23  -3   0    6.40    2.70
  23  -3   0    7.80    2.80
  23  -3   0    9.60    3.50
  23  -3   0   11.10    2.00
  23  -3   0    6.70    1.60
  23  -3   0   12.80    2.80
  23  -3   0    9.80    2.00
 -23  -3   0    7.00    2.10
  23  -3   0    2.80    2.50
  23   3   0    9.40    1.90
  23   3   0    6.80    2.00
  23   3   0    8.40    1.90
  23   3   0    8.20    2.60
  23   3   0    7.60    3.60
  23   3   0    8.20    3.10
 -23   3   0    7.50    2.40
  24  -3   0  249.97   11.20
  24  -3   0  238.18   10.90
 -24  -3   0  256.77   10.60
  24  -3   0  256.97   11.40
  24  -3   0  246.58    9.90
 -24  -3   0  274.47   11.80
  24  -3   0  265.87   13.60
  24  -3   0  244.78    9.50
  24  -3   0  267.67    9.90
  24   3   0  264.77   14.00
  24   3   0  262.57   11.30
  24   3   0  268.97   11.20
  24   3   0  257.57   10.40
  24   3   0  246.88    9.60
  24   3   0  263.57   13.30
 -24   3   0  260.37   10.60
  24   3   0  263.37   10.00
 -24   3   0  265.97   10.70
  25  -3   0   57.39    3.90
  25  -3   0   52.39    5.40
 -25  -3   0   54.69    4.50
 -25  -3   0   55.29    5.50
  25  -3   0   64.49    3.80
  25  -3   0   66.89    7.30
  25   3   0   51.39    3.60
  25   3   0   55.19    4.70
 -25   3   0   54.09    3.90
  25   3   0   56.79    4.90
 -25   3   0   55.79    4.70
  25   3   0   63.29    4.60
  25   3   0   62.59    6.80
  25   3   0   57.09    5.90
  25   3   0   64.49    6.70
 -26  -3   0    0.60    1.90
  26  -3   0    3.70    3.20
  26  -3   0    4.60    1.80
  26  -3   0    1.30    2.50
  26  -3   0   -3.30    2.50
  26  -3   0    0.60    1.40
 -26  -3   0    1.50    2.80
  26   3   0    1.90    2.40
  26   3   0    0.70    2.30
  26   3   0    1.30    1.80
  26   3   0    3.50    3.40
  26   3   0    2.80    1.70
  26   3   0    4.70    3.00
 -26   3   0    0.80    1.70
 -26   3   0    4.00    2.60
  26   3   0   -0.40    1.90
 -27  -3   0    5.40    3.20
  27  -3   0    3.60    2.70
  27  -3   0    1.60    1.50
  27  -3   0    2.60    3.40
  27  -3   0   -2.50    2.80
 -27  -3   0    1.20    2.10
  27   3   0    3.50    2.50
  27   3   0    2.50    3.50
  27   3   0    4.90    2.30
 -27   3   0   -1.70    1.70
  27   3   0    5.60    3.20
  27   3   0    1.90    1.90
  27   3   0    1.70    2.00
 -27   3   0    6.30    2.80
  28  -3   0   -1.30    2.60
 -28  -3   0    1.10    2.10
  28  -3   0    4.00    3.30
 -28  -3   0    1.50    2.90
  28  -3   0    2.70    1.70
  28  -3   0    0.00    1.40
 -28   3   0   -2.20    1.70
  28   3   0    0.40    1.60
  28   3   0   -2.00    2.40
 -28   3   0    2.20    2.60
  28   3   0    1.70    1.90
  28   3   0    1.40    2.00
  28   3   0    0.50    3.40
  28   3   0    4.40    3.20
  28   3   0   -2.70    2.20
 -29  -3   0    1.00    3.10
  29  -3   0   -1.60    2.80
  29  -3   0    7.80    3.50
  29  -3   0    4.10    1.70
  29   3   0    6.60    3.30
  29   3   0    6.00    1.90
  29   3   0    4.90    2.30
  29   3   0   -1.10    2.40
  29   3   0    7.40    3.80
 -29   3   0    4.30    2.90
  29   3   0   -0.20    2.30
 -30  -3   0   51.29    5.80
  30  -3   0   43.40    3.30
  30  -3   0   52.59    3.60
  30  -3   0   38.90    6.70
  30  -3   0   34.20    3.70
  30   3   0   41.70    3.70
  30   3   0   40.50    5.10
 -30   3   0   56.89    7.70
 -30   3   0   37.40    4.00
  30   3   0   54.49    4.60
  30   3   0   41.00    5.40
  30   3   0   52.89    9.10
 -31  -3   0   22.80    4.20
  31  -3   0   28.00    5.10
  31  -3   0   19.10    4.30
 -31  -3   0   32.40    5.20
 -31   3   0   28.80    4.10
  31   3   0   35.30    3.90
 -31   3   0   19.20    2.90
  31   3   0   24.70    2.90
  31   3   0   21.20    4.40
 -32  -3   0   -4.30    2.90
  32   3   0    0.40    3.10
   0  -4   0   15.70    2.20
   0  -4   0   15.10    1.90
   0  -4   0   17.60    2.00
   0  -4   0   12.30    1.80
   0  -4   0   14.50    1.80
   0  -4   0   15.80    1.20
   0  -4   0   17.10    2.10
   0  -4   0   16.10    1.40
   0  -4   0   19.00    2.00
   0  -4   0   19.30    2.20
   0   4   0   17.20    1.90
   0   4   0   15.70    1.60
   0   4   0   19.50    2.20
   0   4   0   17.50    2.10
   0   4   0   16.60    2.00
   0   4   0   16.80    1.00
   0   4   0   15.80    1.50
   0   4   0   15.40    1.80
   0   4   0   18.90    2.30
  -1  -4   0  106.59    5.10
   1  -4   0  113.19    5.00
  -1  -4   0  106.39    5.00
  -1  -4   0  107.89    5.10
  -1  -4   0  118.39    4.80
   1  -4   0  113.09    5.20
   1  -4   0  113.49    5.20
  -1  -4   0  114.69    5.40
   1  -4   0  116.69    4.90
   1  -4   0  112.99    4.00
   1  -4   0  111.79    5.10
   1  -4   0  115.89    4.20
  -1  -4   0  111.69    4.90
  -1  -4   0  109.79    4.00
   1  -4   0  107.89    5.00
   1  -4   0  112.09    4.90
  -1  -4   0  117.09    4.20
  -1  -4   0  111.09    5.10
   1   4   0  109.79    5.10
   1   4   0  106.69    5.20
  -1   4   0  118.69    4.40
   1   4   0  107.99    4.60
   1   4   0  111.39    4.40
  -1   4   0  111.49    4.60
  -1   4   0  114.89    5.20
  -1   4   0  117.89    5.40
   1   4   0  112.79    5.10
  -1   4   0  114.39    3.80
   1   4   0  110.89    4.90
   1   4   0  116.39    5.10
  -1   4   0  108.59    5.00
  -1   4   0  107.89    4.60
  -1   4   0  111.99    4.90
  -1   4   0  100.99    4.80
   1   4   0  104.69    4.80
  -2  -4   0    3.00    1.70
   2  -4   0    5.30    1.30
   2  -4   0    6.00    1.50
   2  -4   0    4.60    1.30
  -2  -4   0    3.60    1.60
   2  -4   0    3.70    1.40
   2  -4   0    3.40    1.20
  -2  -4   0    4.90    1.40
  -2  -4   0    5.60    1.50
   2  -4   0    3.00    1.10
  -2  -4   0    4.40    0.90
   2  -4   0    5.50    1.50
  -2  -4   0    3.70    1.50
   2  -4   0    4.90    0.80
   2  -4   0    7.10    0.90
  -2  -4   0    7.30    1.30
  -2  -4   0    4.90    0.90
  -2  -4   0    1.80    1.20
   2   4   0    4.30    1.00
  -2   4   0    3.30    1.30
   2   4   0    3.80    1.50
   2   4   0    4.20    1.30
   2   4   0    6.20    1.40
  -2   4   0    3.10    1.00
   2   4   0    7.20    1.20
   2   4   0    3.80    1.00
   2   4   0    4.70    1.40
  -2   4   0    4.10    1.50
   2   4   0    6.40    1.60
  -2   4   0    3.60    1.40
  -2   4   0    4.40    1.30
  -2   4   0    5.90    1.30
  -3  -4   0 2198.78   69.99
   3  -4   0 2186.88   70.39
   3  -4   0 2239.28   69.89
   3  -4   0 2250.27   70.69
  -3  -4   0 2241.88   71.19
   3  -4   0 2260.67   70.99
   3  -4   0 2122.59   69.89
  -3  -4   0 2238.68   71.09
   3  -4   0 2162.58   70.79
  -3  -4   0 2257.17   69.99
  -3  -4   0 2286.57   71.19
   3  -4   0 2213.98   70.89
   3  -4   0 2207.78   71.09
  -3  -4   0 2228.78   70.59
   3  -4   0 2195.08   70.99
  -3  -4   0 2251.77   70.09
  -3  -4   0 2268.57   71.09
   3  -4   0 2217.48   69.99
   3   4   0 2196.58   70.99
   3   4   0 2193.88   70.99
  -3   4   0 2196.38   70.39
   3   4   0 2127.49   70.89
  -3   4   0 2150.88   70.39
  -3   4   0 2154.38   70.79
   3   4   0 2184.68   70.39
   3   4   0 2118.29   70.39
  -3   4   0 2224.48   71.29
   3   4   0 2186.98   70.29
   3   4   0 2258.77   71.09
  -3   4   0 2269.67   71.49
   3   4   0 2160.88   70.79
  -4  -4   0 2839.62   92.59
  -4  -4   0 2866.41   91.99
   4  -4   0 2852.21   91.79
  -4  -4   0 2928.81   91.69
  -4  -4   0 2950.00   91.59
   4  -4   0 2916.31   92.59
   4  -4   0 2787.52   92.39
  -4  -4   0 2992.70   91.79
   4  -4   0 2920.41   92.19
   4  -4   0 2963.00   92.59
   4  -4   0 2805.92   91.39
   4  -4   0 2905.81   92.39
  -4  -4   0 2964.20   91.49
   4  -4   0 2870.91   92.19
  -4  -4   0 2951.60   92.69
  -4  -4   0 2900.71   92.69
   4  -4   0 2938.31   91.69
  -4  -4   0 2851.81   92.59
  -4   4   0 2884.51   92.79
   4   4   0 2835.12   91.69
   4   4   0 2835.42   92.29
  -4   4   0 2841.42   92.99
   5  -4   0    2.70    0.90
  -5  -4   0    1.70    0.80
  -5  -4   0    3.20    0.90
   5  -4   0    2.40    1.10
  -5  -4   0    2.60    0.90
  -5  -4   0    1.40    1.20
   5  -4   0    2.20    1.10
   5  -4   0    2.00    0.70
   5  -4   0    2.20    1.40
  -5  -4   0    1.90    1.30
   5  -4   0    2.30    1.40
   5  -4   0    1.40    1.30
   5  -4   0    2.00    1.30
  -5  -4   0    2.70    1.60
   5  -4   0    4.00    1.50
  -5  -4   0    2.40    1.50
  -5  -4   0    3.50    0.90
   5  -4   0    2.90    1.10
  -5   4   0    2.40    1.40
   5   4   0    2.10    1.70
   5   4   0    1.30    0.60
   5   4   0    1.90    0.90
   5   4   0    2.20    1.00
   5   4   0    0.70    1.10
  -5   4   0    4.00    1.70
  -5   4   0    0.90    1.40
   5   4   0    0.80    1.20
   6  -4   0   26.70    2.90
   6  -4   0   28.20    1.60
  -6  -4   0   32.30    2.70
  -6  -4   0   30.00    2.30
   6  -4   0   28.50    2.70
   6  -4   0   27.00    2.80
   6  -4   0   30.20    2.50
  -6  -4   0   30.00    2.80
  -6  -4   0   26.90    1.90
  -6  -4   0   29.10    3.00
   6  -4   0   27.80    1.90
   6  -4   0   29.10    2.40
  -6  -4   0   27.20    1.80
   6  -4   0   29.00    1.80
  -6  -4   0   29.70    3.00
  -6  -4   0   30.00    1.90
   6  -4   0   23.60    2.70
   6  -4   0   27.10    2.60
   6   4   0   26.50    2.10
   6   4   0   25.70    3.40
  -6   4   0   23.90    2.80
   6   4   0   25.80    2.50
   6   4   0   29.30    2.40
  -6   4   0   31.20    2.10
  -6   4   0   29.90    2.40
  -6   4   0   23.60    2.70
  -7  -4   0 1315.47   42.40
  -7  -4   0 1301.57   42.50
  -7  -4   0 1305.57   42.10
   7  -4   0 1345.87   42.40
   7  -4   0 1291.07   41.20
   7  -4   0 1321.67   42.30
  -7  -4   0 1342.17   41.20
  -7  -4   0 1329.57   41.30
   7  -4   0 1287.97   41.90
   7  -4   0 1293.77   41.10
   7  -4   0 1255.97   42.20
  -7  -4   0 1266.77   41.20
   7  -4   0 1204.78   42.10
   7  -4   0 1238.48   41.00
   7  -4   0 1356.76   42.30
  -7  -4   0 1320.27   42.40
  -7  -4   0 1310.07   42.50
  -7   4   0 1273.47   41.40
   7   4   0 1268.87   42.50
   7   4   0 1304.87   42.20
   7   4   0 1282.17   42.00
   7   4   0 1315.67   41.70
  -7   4   0 1167.38   43.30
   7   4   0 1280.77   41.70
  -7   4   0 1257.87   42.20
  -7   4   0 1247.38   42.70
  -8  -4   0 2263.77   71.99
   8  -4   0 2354.46   72.79
  -8  -4   0 2361.56   71.79
   8  -4   0 2305.37   72.29
  -8  -4   0 2256.47   73.09
  -8  -4   0 2298.97   72.99
  -8  -4   0 2340.67   73.09
   8  -4   0 2316.27   71.79
   8  -4   0 2218.48   72.69
   8  -4   0 2102.09   71.69
   8  -4   0 2273.57   72.49
  -8  -4   0 2280.87   73.09
   8  -4   0 2255.67   72.89
   8  -4   0 2204.38   71.59
   8  -4   0 2328.77   72.99
   8  -4   0 2345.87   73.09
  -8   4   0 2212.28   73.29
  -8   4   0 2212.88   73.29
   8   4   0 2215.88   72.29
   8   4   0 2179.78   73.19
  -8   4   0 2267.17   71.99
  -8   4   0 2152.88   73.39
   8   4   0 2211.48   72.59
   8   4   0 2303.47   72.79
  -9  -4   0    9.10    1.00
   9  -4   0    7.70    1.90
  -9  -4   0    6.50    1.70
  -9  -4   0    5.60    1.60
  -9  -4   0   10.90    2.00
  -9  -4   0   10.50    1.30
  -9  -4   0    9.20    1.40
   9  -4   0   11.10    1.90
  -9  -4   0    9.80    2.00
   9  -4   0   11.60    2.20
   9  -4   0    7.60    1.40
   9  -4   0    9.80    1.30
   9  -4   0   10.80    1.90
   9  -4   0    8.90    1.90
   9  -4   0   11.60    2.10
  -9  -4   0    9.00    2.00
   9   4   0    8.20    1.70
  -9   4   0   10.90    2.20
  -9   4   0   11.50    2.40
   9   4   0    6.50    1.30
   9   4   0    9.90    1.70
  -9   4   0    8.30    1.30
   9   4   0    9.70    2.60
  -9   4   0    5.50    1.70
   9   4   0    9.00    1.90
  -9   4   0    8.40    2.10
 -10  -4   0  601.34   20.50
 -10  -4   0  621.54   21.80
 -10  -4   0  638.34   21.90
  10  -4   0  639.04   20.40
  10  -4   0  624.94   20.80
  10  -4   0  636.24   21.80
  10  -4   0  708.53   23.40
  10  -4   0  637.64   21.80
 -10  -4   0  682.63   22.40
  10  -4   0  613.54   21.60
  10  -4   0  603.74   21.10
 -10  -4   0  648.84   20.20
 -10  -4   0  630.74   20.60
  10  -4   0  606.74   21.40
  10  -4   0  566.94   20.30
 -10  -4   0  653.43   21.70
 -10   4   0  568.54   22.20
  10   4   0  641.34   21.50
  10   4   0  597.44   20.80
 -10   4   0  631.24   20.10
 -10   4   0  616.64   20.50
  10   4   0  605.14   22.10
  10   4   0  622.94   20.90
 -10   4   0  598.74   22.10
  10   4   0  634.64   21.30
 -10   4   0  614.44   21.30
  11  -4   0   76.49    4.80
 -11  -4   0   79.79    4.60
  11  -4   0   93.89    3.70
  11  -4   0   82.39    4.00
 -11  -4   0   81.29    4.80
 -11  -4   0   78.79    4.90
  11  -4   0   83.99    5.40
 -11  -4   0   79.69    3.80
 -11  -4   0   83.49    4.80
  11  -4   0   79.99    5.20
  11  -4   0   81.19    3.40
  11  -4   0   91.69    6.50
 -11   4   0   75.39    5.20
  11   4   0   82.19    5.60
 -11   4   0   80.49    3.20
  11   4   0   80.19    4.10
  11   4   0   76.49    4.40
  11   4   0   82.39    4.70
  11   4   0   80.39    4.40
 -11   4   0   83.69    3.70
 -11   4   0   87.79    4.60
  12  -4   0   28.30    3.90
 -12  -4   0   28.40    2.40
  12  -4   0   28.30    1.80
  12  -4   0   29.00    3.30
  12  -4   0   31.90    2.50
  12  -4   0   32.80    3.20
 -12  -4   0   31.10    3.30
 -12  -4   0   27.10    3.00
  12  -4   0   26.60    3.40
 -12  -4   0   32.60    3.30
  12  -4   0   30.20    3.30
 -12  -4   0   20.80    2.70
  12  -4   0   31.10    2.30
  12  -4   0   27.70    3.20
 -12   4   0   30.10    2.30
 -12   4   0   26.60    1.60
  12   4   0   30.70    3.00
  12   4   0   26.80    3.20
  12   4   0   29.20    2.80
 -12   4   0   31.10    3.60
  12   4   0   20.60    3.20
 -13  -4   0    0.20    1.60
  13  -4   0   -0.10    0.60
 -13  -4   0    2.00    1.80
  13  -4   0    0.70    1.90
  13  -4   0    0.50    1.20
 -13  -4   0    1.50    1.70
  13  -4   0    0.50    1.80
  13  -4   0    0.70    1.70
  13  -4   0   -0.20    0.50
  13  -4   0    1.00    1.20
 -13  -4   0   -0.20    1.90
  13  -4   0    2.60    1.50
 -13  -4   0    1.70    1.70
  13  -4   0    0.10    1.60
 -13  -4   0    1.00    1.20
  13  -4   0    0.00    2.00
  13   4   0   -0.40    1.50
  13   4   0    0.70    1.40
 -13   4   0    0.90    1.10
 -13   4   0   -0.80    1.90
 -13   4   0    0.70    0.70
  13   4   0   -1.40    1.40
 -13   4   0    1.40    1.80
  13   4   0    0.80    1.30
  13   4   0   -0.40    2.30
  14  -4   0   85.09    6.10
  14  -4   0   79.59    5.20
 -14  -4   0   81.59    3.20
 -14  -4   0   92.29    5.20
  14  -4   0   83.99    5.10
  14  -4   0   92.49    4.00
 -14  -4   0   90.79    5.10
 -14  -4   0   81.99    5.40
 -14  -4   0   91.79    4.20
  14  -4   0   84.59    3.30
  14  -4   0   94.49    5.40
 -14  -4   0   90.49    5.30
  14  -4   0   80.39    4.60
  14  -4   0   85.69    3.40
  14  -4   0   84.79    5.10
 -14  -4   0   89.59    5.40
 -14   4   0   90.69    4.90
 -14   4   0   92.99    3.90
  14   4   0   84.89    6.00
  14   4   0   89.79    5.00
  14   4   0   85.99    5.50
  14   4   0   85.79    4.30
  14   4   0   89.09    4.40
 -14   4   0   93.59    3.20
  14   4   0   78.79    4.70
 -15  -4   0 1432.86   45.50
  15  -4   0 1317.37   43.80
  15  -4   0 1393.66   43.80
  15  -4   0 1499.85   46.50
  15  -4   0 1440.46   44.20
  15  -4   0 1315.37   45.50
 -15  -4   0 1377.96   44.40
 -15  -4   0 1395.96   46.10
  15  -4   0 1370.86   46.50
  15  -4   0 1315.57   45.30
 -15  -4   0 1285.87   43.50
 -15  -4   0 1365.16   45.80
 -15  -4   0 1379.06   45.90
  15  -4   0 1368.56   45.60
 -15  -4   0 1374.76   45.70
  15   4   0 1327.37   46.10
  15   4   0 1377.96   45.50
  15   4   0 1372.96   45.30
  15   4   0 1333.77   44.70
 -15   4   0 1428.96   45.10
  15   4   0 1386.06   46.50
 -15   4   0 1346.07   44.00
  15   4   0 1396.76   44.70
  16  -4   0  312.17   11.60
 -16  -4   0  322.87   12.80
  16  -4   0  323.97   12.50
  16  -4   0  298.47   12.40
  16  -4   0  311.27   11.10
 -16  -4   0  329.97   12.30
 -16  -4   0  326.27   12.90
  16  -4   0  318.87   10.60
 -16  -4   0  309.57   10.60
 -16  -4   0  337.97   12.90
 -16  -4   0  318.37   12.50
  16  -4   0  286.97   12.20
 -16  -4   0  293.97   10.30
  16   4   0  309.67   13.30
  16   4   0  310.27   13.80
  16   4   0  321.27   12.30
 -16   4   0  320.67   12.00
  16   4   0  338.37   12.30
  16   4   0  327.17   11.60
  16   4   0  318.77   11.60
 -17  -4   0  245.28    9.80
 -17  -4   0  244.78   10.40
  17  -4   0  229.68   10.40
  17  -4   0  237.18   10.00
 -17  -4   0  217.78    7.60
 -17  -4   0  242.28   10.10
 -17  -4   0  232.58    8.80
  17  -4   0  241.68    8.10
  17  -4   0  242.08    9.20
  17  -4   0  227.38    9.80
  17  -4   0  209.18    8.20
 -17  -4   0  233.28    7.80
 -17  -4   0  244.88   10.40
 -17  -4   0  237.68   10.20
  17  -4   0  223.98   11.00
  17   4   0  226.58    9.60
  17   4   0  232.08    9.10
  17   4   0  231.38    9.00
 -17   4   0  247.28    9.60
  17   4   0  230.98   10.70
  17   4   0  239.88    9.90
  17   4   0  229.68   10.90
  17   4   0  233.48    8.80
 -18  -4   0  121.09    6.60
 -18  -4   0  115.49    5.40
 -18  -4   0  127.49    7.00
  18  -4   0  122.29    6.70
  18  -4   0  124.29    5.80
  18  -4   0  126.89    7.00
  18  -4   0  125.69    5.30
  18  -4   0  130.89    8.00
  18  -4   0  115.79    6.50
 -18  -4   0  117.79    6.80
 -18  -4   0  137.19    9.20
  18  -4   0  117.99    4.80
 -18   4   0  132.69    6.30
  18   4   0  121.09    6.30
  18   4   0  129.89    5.50
  18   4   0  121.29    7.30
  18   4   0  119.59    7.60
  18   4   0  127.29    6.50
  18   4   0  122.69    5.80
  18   4   0  128.39    5.70
 -19  -4   0   10.20    2.70
  19  -4   0    9.70    2.60
 -19  -4   0   10.80    2.40
  19  -4   0    7.80    2.70
  19  -4   0    7.50    3.00
  19  -4   0    9.40    2.00
 -19  -4   0   10.20    2.80
 -19  -4   0   11.80    2.70
  19  -4   0    9.00    1.70
  19  -4   0   11.60    2.50
 -19  -4   0    9.10    1.90
  19  -4   0   10.10    1.30
  19   4   0    9.30    2.50
  19   4   0   13.00    2.10
 -19   4   0    9.20    2.50
  19   4   0   10.00    2.10
  19   4   0    9.90    3.50
  19   4   0    8.20    2.30
  19   4   0    9.80    2.40
  19   4   0    8.60    1.70
 -20  -4   0    6.40    2.50
  20  -4   0    7.00    2.60
  20  -4   0    7.70    1.70
  20  -4   0    3.40    1.20
 -20  -4   0    6.30    1.80
  20  -4   0    4.70    1.70
 -20  -4   0   10.90    3.00
  20  -4   0    7.10    3.10
  20  -4   0    5.20    2.50
  20  -4   0    5.40    2.20
 -20  -4   0    2.90    2.40
 -20  -4   0    4.70    2.10
  20   4   0    6.20    2.50
 -20   4   0    4.80    2.30
  20   4   0    9.60    2.00
  20   4   0    9.20    3.50
  20   4   0    7.90    2.40
  20   4   0    8.40    2.50
  20   4   0    7.40    1.90
  20   4   0    7.40    2.00
  21  -4   0   95.69    6.10
  21  -4   0   96.59    4.60
  21  -4   0  108.89    7.80
 -21  -4   0   99.59    5.90
  21  -4   0  100.59    5.10
  21  -4   0   92.09    4.30
 -21  -4   0   96.29    6.30
 -21  -4   0   96.19    6.40
 -21  -4   0   92.19    4.90
  21  -4   0  109.19    6.50
  21  -4   0   81.49    6.10
  21   4   0  100.79    6.10
  21   4   0  102.99    7.40
  21   4   0   94.69    7.00
  21   4   0  103.49    5.10
  21   4   0   96.59    4.80
  21   4   0  100.29    6.00
 -21   4   0   95.39    5.60
  21   4   0   96.39    5.30
 -22  -4   0    6.10    2.70
  22  -4   0    6.20    2.40
 -22  -4   0   13.30    3.70
  22  -4   0    8.60    1.50
  22  -4   0    9.90    1.80
  22  -4   0    6.60    1.80
 -22  -4   0   10.10    2.00
 -22  -4   0    9.80    2.50
 -22  -4   0    6.60    2.70
  22  -4   0    4.80    2.70
  22  -4   0    8.90    3.70
  22   4   0    9.20    2.10
  22   4   0   10.10    2.10
 -22   4   0    7.90    2.70
  22   4   0    7.30    2.40
  22   4   0    6.10    2.60
  22   4   0    9.40    2.60
  22   4   0   14.80    4.30
 -23  -4   0  266.07   11.80
 -23  -4   0  249.68   10.80
  23  -4   0  238.58   11.00
  23  -4   0  251.07    9.40
  23  -4   0  264.67   13.20
  23  -4   0  260.67    9.80
 -23  -4   0  258.37   11.80
  23  -4   0  248.08    9.30
 -23  -4   0  257.97    9.90
 -23  -4   0  254.07   11.60
  23   4   0  258.87   11.30
  23   4   0  234.88    9.50
  23   4   0  256.57   12.70
  23   4   0  239.28    9.90
  23   4   0  262.27   10.40
  23   4   0  272.07   12.90
 -23   4   0  266.37   11.30
  23   4   0  253.77   11.60
 -24  -4   0   32.50    4.40
  24  -4   0   36.00    3.00
 -24  -4   0   36.20    3.80
 -24  -4   0   32.40    4.40
 -24  -4   0   32.90    4.30
  24  -4   0   28.40    3.80
  24  -4   0   32.10    5.90
  24  -4   0   33.80    3.50
  24  -4   0   28.70    2.60
 -24  -4   0   33.10    4.20
  24   4   0   28.20    3.90
  24   4   0   36.40    3.20
  24   4   0   30.80    3.30
  24   4   0   29.80    3.30
  24   4   0   33.60    6.50
 -24   4   0   36.30    4.40
  24   4   0   40.80    5.80
  24   4   0   37.90    4.40
  25  -4   0   59.29    3.70
  25  -4   0   61.29    4.20
 -25  -4   0   59.79    5.10
 -25  -4   0   61.79    4.20
  25  -4   0   65.89    3.80
  25  -4   0   63.49    6.20
 -25  -4   0   63.69    6.10
  25  -4   0   69.19    7.50
 -25  -4   0   60.19    5.90
 -25  -4   0   63.09    6.20
 -25   4   0   72.09    5.30
  25   4   0   66.29    7.20
  25   4   0   64.19    4.10
  25   4   0   69.79    4.50
  25   4   0   71.79    4.90
  25   4   0   65.49    5.50
  25   4   0   62.39    5.70
  25   4   0   65.79    6.90
 -26  -4   0    1.20    2.80
  26  -4   0    6.30    3.10
  26  -4   0    6.80    3.50
 -26  -4   0    2.00    3.30
 -26  -4   0    4.50    2.90
  26  -4   0    1.70    1.70
  26  -4   0    5.60    2.80
  26  -4   0    4.30    1.60
 -26  -4   0    6.30    2.60
 -26  -4   0    5.30    3.20
 -26   4   0    4.90    2.80
  26   4   0    1.90    2.70
  26   4   0    5.00    2.80
  26   4   0   10.10    4.10
  26   4   0    5.70    3.10
  26   4   0    4.30    2.10
  26   4   0    2.50    1.80
 -26   4   0    1.40    1.80
  26   4   0    6.80    2.40
 -27  -4   0   17.30    4.00
  27  -4   0   14.10    3.60
  27  -4   0   18.20    4.10
  27  -4   0   16.30    2.30
 -27  -4   0   13.90    2.40
 -27  -4   0   17.40    4.40
  27   4   0   15.00    2.90
  27   4   0   13.60    3.40
 -27   4   0   19.60    3.80
  27   4   0   14.10    2.50
  27   4   0   17.00    3.60
  27   4   0   15.30    2.60
  27   4   0   16.40    3.70
 -27   4   0   12.20    2.40
  27   4   0   19.20    4.90
  28  -4   0    8.90    2.00
 -28  -4   0    6.40    3.20
  28  -4   0    7.90    3.40
 -28  -4   0    9.10    4.30
  28  -4   0   14.10    4.10
 -28  -4   0    8.70    2.20
 -28   4   0   12.30    3.20
  28   4   0    9.30    3.20
 -28   4   0    4.30    2.10
  28   4   0   13.20    3.60
  28   4   0    9.40    2.30
  28   4   0    6.00    3.00
  28   4   0   13.90    5.00
 -29  -4   0   94.79    5.90
 -29  -4   0  101.29    7.70
  29  -4   0  126.59   15.00
  29  -4   0   81.59   10.40
 -29  -4   0  104.79    7.90
  29  -4   0   97.59    5.20
  29   4   0   96.39    7.30
 -29   4   0   87.69    5.70
  29   4   0  105.09    5.70
  29   4   0   89.79    7.50
  29   4   0  116.79    9.00
  29   4   0  107.89    6.20
 -29   4   0  100.99    7.30
 -30  -4   0   25.20    5.40
  30  -4   0   16.80    4.20
  30  -4   0   18.70    2.40
 -30  -4   0   22.30    4.20
  30   4   0   24.70    4.40
 -30   4   0   17.90    4.80
  30   4   0   23.70    3.00
  30   4   0   33.50    6.20
 -30   4   0   30.80    4.30
  30   4   0   13.50    4.30
   0  -5   0   -1.30    1.40
   0  -5   0    0.60    1.40
   0  -5   0   -0.20    1.20
   0  -5   0   -0.20    1.50
   0  -5   0   -0.10    1.40
   0  -5   0    0.40    0.70
   0  -5   0    2.10    0.80
   0   5   0   -0.10    1.60
   0   5   0    0.60    0.50
   0   5   0   -0.40    1.40
   0   5   0    0.10    1.60
   0   5   0   -1.00    1.30
   0   5   0    0.00    1.10
   0   5   0    0.10    1.20
   0   5   0   -0.70    1.30
  -1  -5   0  296.57   11.50
   1  -5   0  300.07   11.60
  -1  -5   0  327.17   11.10
   1  -5   0  281.97   13.30
  -1  -5   0  307.67   11.60
   1  -5   0  298.07   10.00
  -1  -5   0  309.67   10.10
   1  -5   0  313.97   11.50
  -1  -5   0  300.67   10.00
  -1  -5   0  293.67   11.50
   1  -5   0  309.87   11.20
   1  -5   0  313.97   10.10
   1  -5   0  292.27   11.40
   1  -5   0  282.57   12.10
   1  -5   0  315.17   11.20
  -1  -5   0  311.67   11.20
   1   5   0  313.27   11.50
   1   5   0  311.77   11.30
   1   5   0  288.77   10.80
  -1   5   0  292.17   11.70
  -1   5   0  317.27   11.60
   1   5   0  295.27   10.60
  -1   5   0  312.77   11.40
   1   5   0  312.77   10.10
  -1   5   0  295.57   11.90
   1   5   0  303.37   11.60
  -1   5   0  291.17   10.80
   1   5   0  319.77   11.60
   1   5   0  285.97   11.70
  -1   5   0  299.47   11.00
  -2  -5   0  814.62   26.30
   2  -5   0  813.42   27.80
   2  -5   0  818.02   26.20
  -2  -5   0  850.41   28.20
  -2  -5   0  808.32   27.90
   2  -5   0  803.42   27.60
   2  -5   0  853.61   27.90
  -2  -5   0  823.12   27.80
  -2  -5   0  840.32   27.80
   2  -5   0  793.32   27.50
   2  -5   0  833.82   27.40
  -2  -5   0  845.02   26.30
   2  -5   0  777.52   26.30
   2  -5   0  825.52   27.50
  -2  -5   0  842.42   27.30
   2  -5   0  786.02   27.30
  -2  -5   0  849.22   27.10
   2   5   0  804.82   27.10
   2   5   0  836.82   27.80
  -2   5   0  824.02   28.10
  -2   5   0  846.42   27.20
   2   5   0  790.52   27.50
   2   5   0  848.32   27.70
   2   5   0  786.62   27.10
  -2   5   0  803.82   27.00
  -2   5   0  825.82   27.80
   2   5   0  798.12   27.90
  -2   5   0  794.12   28.20
   2   5   0  830.82   26.40
   2   5   0  790.62   27.70
  -2   5   0  866.31   27.70
   2   5   0  809.12   26.90
  -3  -5   0  233.98    7.90
   3  -5   0  242.28    9.20
   3  -5   0  228.08    8.90
   3  -5   0  253.07    9.30
  -3  -5   0  241.38    9.00
  -3  -5   0  233.28    9.40
   3  -5   0  244.98    9.50
   3  -5   0  231.58    9.20
  -3  -5   0  236.68    9.50
  -3  -5   0  227.68    9.70
  -3  -5   0  244.58    8.70
   3  -5   0  242.68    9.50
   3  -5   0  227.48    9.30
  -3  -5   0  242.88    8.00
   3  -5   0  230.08    7.80
   3  -5   0  250.47    7.90
   3   5   0  220.48    9.30
  -3   5   0  231.68    8.70
  -3   5   0  231.88    9.90
   3   5   0  239.78    8.80
   3   5   0  243.18    9.30
   3   5   0  222.58    9.40
  -3   5   0  246.28    8.70
   3   5   0  240.48    9.40
  -3   5   0  228.78    9.20
   3   5   0  219.78    9.20
   3   5   0  218.68    8.50
   3   5   0  229.98    8.50
  -3   5   0  216.28    9.60
  -4  -5   0  890.81   27.70
   4  -5   0  843.32   28.60
  -4  -5   0  864.51   28.80
   4  -5   0  891.21   28.50
   4  -5   0  861.31   28.60
   4  -5   0  831.32   28.40
  -4  -5   0  813.22   28.50
  -4  -5   0  830.32   27.10
   4  -5   0  820.92   27.00
   4  -5   0  843.52   27.90
  -4  -5   0  874.71   29.00
  -4  -5   0  868.11   28.00
   4  -5   0  837.22   28.20
   4  -5   0  860.51   28.20
  -4  -5   0  885.21   27.20
   4  -5   0  875.21   27.10
   4   5   0  825.82   27.70
  -4   5   0  821.52   29.10
   4   5   0  819.52   27.60
   4   5   0  809.92   29.10
  -4   5   0  812.42   27.80
  -4   5   0  794.02   28.90
   4   5   0  861.61   28.60
   4   5   0  830.82   28.50
  -5  -5   0 1016.70   33.50
  -5  -5   0  978.30   31.90
   5  -5   0 1001.40   33.00
   5  -5   0  977.90   33.20
   5  -5   0  994.60   31.90
  -5  -5   0 1043.60   32.80
   5  -5   0  955.20   33.30
  -5  -5   0 1047.20   32.40
   5  -5   0 1021.70   33.40
   5  -5   0  980.90   32.50
  -5  -5   0 1018.50   33.70
   5  -5   0 1029.50   33.50
   5  -5   0 1029.90   31.90
  -5  -5   0  969.70   33.60
  -5  -5   0 1012.70   32.00
  -5  -5   0 1040.00   33.80
   5  -5   0  979.70   31.80
   5   5   0  952.70   32.50
   5   5   0  938.81   32.20
   5   5   0 1029.20   33.50
   5   5   0 1032.20   34.20
  -5   5   0  970.30   34.00
   5   5   0  955.10   33.40
  -5   5   0  963.90   33.80
  -5   5   0  984.20   32.50
   5   5   0 1006.30   32.80
  -6  -5   0   -0.40    0.80
   6  -5   0    1.30    0.70
   6  -5   0    1.30    1.50
  -6  -5   0   -0.40    1.40
  -6  -5   0    1.10    1.60
  -6  -5   0   -1.80    1.40
   6  -5   0   -0.10    1.40
  -6  -5   0    0.60    0.90
   6  -5   0   -1.30    1.60
  -6  -5   0    1.50    1.60
   6  -5   0    0.30    0.80
  -6  -5   0    0.10    1.70
  -6  -5   0   -0.50    0.80
   6  -5   0   -1.80    1.40
   6  -5   0   -1.60    1.40
   6  -5   0   -1.10    1.20
   6  -5   0    0.40    0.90
   6   5   0    0.00    1.10
  -6   5   0   -1.30    1.60
  -6   5   0   -1.30    1.50
   6   5   0    0.20    1.40
  -6   5   0    0.50    1.20
   6   5   0   -0.50    1.80
   6   5   0    1.40    1.30
   7  -5   0    1.10    0.90
   7  -5   0    0.50    1.50
  -7  -5   0   -0.20    0.80
  -7  -5   0    1.30    0.90
  -7  -5   0    0.40    1.60
  -7  -5   0    0.80    1.40
   7  -5   0    1.20    1.10
   7  -5   0   -0.20    1.50
   7  -5   0    2.00    0.70
  -7  -5   0    0.70    1.00
  -7  -5   0   -1.20    1.60
   7  -5   0   -1.00    1.20
   7  -5   0   -0.10    1.50
   7  -5   0    2.20    1.70
  -7  -5   0   -1.80    1.40
  -7  -5   0    3.50    1.90
   7  -5   0    0.80    1.20
  -7  -5   0    0.40    1.00
   7  -5   0    0.60    1.50
   7   5   0    0.50    1.30
   7   5   0    0.90    1.20
  -7   5   0    2.00    2.00
   7   5   0   -1.50    1.30
  -7   5   0    0.30    1.60
  -7   5   0    0.30    1.20
   7   5   0   -0.20    1.90
   7   5   0    1.80    1.60
  -8  -5   0  166.48    5.90
   8  -5   0  157.08    5.60
  -8  -5   0  148.39    6.50
   8  -5   0  162.38    6.50
   8  -5   0  150.08    6.90
   8  -5   0  148.79    9.20
  -8  -5   0  164.38    7.40
   8  -5   0  149.79    7.20
   8  -5   0  155.28    6.80
  -8  -5   0  170.28    5.80
  -8  -5   0  161.48    7.40
  -8  -5   0  150.38    7.40
  -8  -5   0  160.68    7.30
   8  -5   0  139.69    7.00
   8  -5   0  152.98    5.50
  -8  -5   0  164.78    6.50
  -8  -5   0  156.38    5.70
   8   5   0  140.49    8.00
   8   5   0  159.28    6.50
   8   5   0  160.08    7.10
   8   5   0  164.08    7.00
  -8   5   0  149.59    6.20
   9  -5   0  163.98    7.20
  -9  -5   0  166.98    6.00
   9  -5   0  172.88    7.60
  -9  -5   0  170.58    7.60
  -9  -5   0  169.28    6.50
  -9  -5   0  166.08    7.40
  -9  -5   0  158.58    7.60
   9  -5   0  151.38    5.60
   9  -5   0  163.18    8.00
   9  -5   0  157.48    7.30
   9  -5   0  164.68    7.10
   9  -5   0  167.48    6.90
   9  -5   0  169.78    5.80
  -9  -5   0  155.28    5.90
  -9  -5   0  157.68    7.50
  -9  -5   0  150.38    6.90
   9  -5   0  154.98    7.00
   9   5   0  164.68    6.50
   9   5   0  167.28    7.40
  -9   5   0  154.08    7.10
   9   5   0  147.09    7.00
  -9   5   0  140.99    7.70
   9   5   0  153.28    7.70
   9   5   0  157.08    6.60
  -9   5   0  164.58    6.30
  -9   5   0  158.98    7.20
 -10  -5   0  896.61   28.20
  10  -5   0  873.51   28.80
 -10  -5   0  820.42   29.40
 -10  -5   0  897.81   29.90
 -10  -5   0  924.11   30.10
 -10  -5   0  871.61   30.00
  10  -5   0  793.12   27.80
  10  -5   0  864.01   29.50
  10  -5   0  886.21   29.70
  10  -5   0  857.01   29.40
 -10  -5   0  935.31   30.60
  10  -5   0  856.51   29.10
  10  -5   0  863.51   29.70
 -10  -5   0  910.61   28.60
  10  -5   0  902.11   29.30
  10  -5   0  870.71   28.00
  10   5   0  820.72   30.00
 -10   5   0  791.22   30.30
  10   5   0  876.91   28.90
  10   5   0  840.32   28.70
  10   5   0  871.61   29.50
 -10   5   0  872.91   28.00
  10   5   0  880.11   29.70
 -10   5   0  866.41   28.40
 -11  -5   0  135.59    5.40
  11  -5   0  130.39    6.40
 -11  -5   0  121.39    6.40
  11  -5   0  132.89    4.90
  11  -5   0  122.79    6.30
 -11  -5   0  134.39    5.20
 -11  -5   0  116.09    4.90
  11  -5   0  128.29    5.60
 -11  -5   0  121.59    6.60
 -11  -5   0  126.89    6.90
  11  -5   0  121.59    4.70
  11  -5   0  131.39    6.60
  11  -5   0  132.29    6.10
  11  -5   0  130.39    6.60
 -11   5   0  126.79    6.30
  11   5   0  135.59    6.40
 -11   5   0  120.89    7.00
  11   5   0  126.59    5.60
  11   5   0  121.39    5.70
  11   5   0  121.09    7.10
  11   5   0  126.59    6.20
 -11   5   0  130.19    4.80
 -11   5   0  134.39    5.30
  12  -5   0   42.30    4.00
 -12  -5   0   40.60    2.50
  12  -5   0   43.50    2.50
 -12  -5   0   44.80    2.70
 -12  -5   0   42.80    4.00
  12  -5   0   44.70    3.90
  12  -5   0   47.50    4.10
 -12  -5   0   45.80    3.90
 -12  -5   0   38.90    4.20
  12  -5   0   42.20    3.10
  12  -5   0   38.20    3.60
  12  -5   0   43.50    3.70
  12  -5   0   42.60    4.10
 -12  -5   0   46.40    4.10
  12  -5   0   39.40    2.30
 -12  -5   0   44.50    2.90
  12   5   0   40.70    3.70
  12   5   0   38.30    3.20
  12   5   0   37.70    3.50
 -12   5   0   43.50    2.80
  12   5   0   35.80    4.40
 -12   5   0   42.90    2.20
  12   5   0   40.30    3.10
 -12   5   0   43.70    3.80
 -13  -5   0  110.09    5.30
 -13  -5   0  126.39    5.10
  13  -5   0  107.69    5.30
  13  -5   0  126.09    6.50
 -13  -5   0  122.09    5.00
 -13  -5   0  113.79    6.50
 -13  -5   0  135.49    7.10
 -13  -5   0  120.79    6.40
 -13  -5   0  131.99    6.60
  13  -5   0  118.69    6.60
  13  -5   0  124.89    6.20
  13  -5   0  117.89    4.80
  13  -5   0  120.99    6.60
  13  -5   0  118.29    5.90
  13  -5   0  114.99    6.30
 -13   5   0  122.69    4.50
  13   5   0  131.09    5.80
  13   5   0  121.89    6.30
  13   5   0  131.89    6.30
 -13   5   0  115.59    6.10
  13   5   0  128.09    7.30
 -14  -5   0  153.18    7.70
  14  -5   0  153.08    6.30
  14  -5   0  148.29    7.30
  14  -5   0  151.18    7.70
  14  -5   0  153.38    5.70
  14  -5   0  136.29    7.00
  14  -5   0  147.49    7.50
  14  -5   0  154.98    7.60
 -14  -5   0  152.98    7.50
 -14  -5   0  153.58    7.90
 -14  -5   0  146.89    7.50
  14  -5   0  151.88    5.80
 -14  -5   0  155.58    5.90
 -14  -5   0  154.98    6.00
  14  -5   0  151.28    6.90
 -14   5   0  151.58    5.30
  14   5   0  147.49    8.10
  14   5   0  146.19    7.30
  14   5   0  142.89    7.10
 -14   5   0  147.19    7.00
  14   5   0  151.38    6.70
 -14   5   0  158.48    6.10
  14   5   0  151.28    6.70
  15  -5   0    6.10    2.20
 -15  -5   0    6.50    2.40
  15  -5   0    5.80    2.00
 -15  -5   0    3.80    0.80
  15  -5   0    4.80    2.10
 -15  -5   0    1.10    1.90
  15  -5   0    6.70    1.00
 -15  -5   0    5.50    1.20
 -15  -5   0    3.80    1.40
 -15  -5   0    5.90    2.20
  15  -5   0    6.10    2.30
  15  -5   0    3.30    1.50
  15  -5   0    5.20    2.20
  15  -5   0    4.50    1.30
 -15  -5   0    3.60    2.00
  15   5   0    5.70    1.80
  15   5   0    2.30    1.90
 -15   5   0    4.90    1.40
  15   5   0    4.00    2.90
 -15   5   0    5.60    2.40
  15   5   0    6.40    1.80
  15   5   0    4.60    2.10
 -16  -5   0  242.88   10.50
 -16  -5   0  234.38   11.00
  16  -5   0  244.28   10.20
 -16  -5   0  236.38    8.50
 -16  -5   0  232.78   10.80
  16  -5   0  224.28   10.30
 -16  -5   0  256.47    9.70
  16  -5   0  256.67   11.30
  16  -5   0  258.37    9.90
  16  -5   0  238.28    8.60
 -16  -5   0  237.98   10.70
  16  -5   0  241.28   10.70
  16   5   0  241.58    9.70
  16   5   0  242.08   11.40
  16   5   0  248.48   10.50
 -16   5   0  252.57    8.90
  16   5   0  264.67   10.50
 -16   5   0  250.97   10.10
  16   5   0  247.98    9.60
 -17  -5   0    8.70    2.50
  17  -5   0   11.60    2.70
 -17  -5   0   11.70    2.70
  17  -5   0   13.00    2.70
 -17  -5   0   11.30    1.80
  17  -5   0    7.80    2.60
  17  -5   0    9.60    2.20
 -17  -5   0    5.80    2.40
  17  -5   0   10.60    2.80
  17  -5   0   10.90    1.60
 -17  -5   0    9.00    2.40
 -17   5   0   12.40    2.70
  17   5   0    9.70    2.10
  17   5   0   11.20    2.60
  17   5   0   10.50    3.30
  17   5   0   11.90    2.70
 -18  -5   0   25.90    4.00
  18  -5   0   28.80    2.30
  18  -5   0   23.40    3.70
 -18  -5   0   32.10    2.80
 -18  -5   0   30.80    3.60
  18  -5   0   24.60    2.80
  18  -5   0   28.40    3.60
  18  -5   0   22.30    3.60
  18  -5   0   26.50    3.40
 -18  -5   0   29.50    3.80
  18   5   0   28.40    3.60
  18   5   0   31.20    3.80
  18   5   0   34.10    4.90
  18   5   0   27.10    3.00
 -18   5   0   31.00    4.00
 -19  -5   0  222.48   10.10
  19  -5   0  205.68    9.90
  19  -5   0  233.18    9.30
  19  -5   0  230.68   10.60
 -19  -5   0  221.88   10.50
  19  -5   0  227.38   11.20
 -19  -5   0  231.48    8.60
 -19  -5   0  230.88   10.80
  19   5   0  232.58   12.40
  19   5   0  221.38    9.00
 -19   5   0  217.68    9.70
  19   5   0  216.28    9.20
  19   5   0  222.88   12.60
  19   5   0  242.58    9.40
  19   5   0  245.58   10.40
 -20  -5   0  211.28    8.10
 -20  -5   0  212.68    9.70
 -20  -5   0  208.58   10.10
  20  -5   0  211.28   10.90
  20  -5   0  209.98   10.20
  20  -5   0  194.28    9.50
  20  -5   0  206.98    8.70
 -20  -5   0  216.28   10.40
  20   5   0  213.48   10.00
  20   5   0  207.48    8.80
  20   5   0  211.78    8.80
 -20   5   0  211.68    9.40
  20   5   0  211.58   11.00
  20   5   0  210.48    8.50
  20   5   0  196.48    9.70
  21  -5   0   74.49    3.70
  21  -5   0   84.99    7.80
 -21  -5   0   77.09    4.20
  21  -5   0   73.09    4.80
 -21  -5   0   76.39    5.60
 -21  -5   0   72.29    5.90
 -21  -5   0   83.19    6.50
  21   5   0   76.69    5.90
 -21   5   0   77.79    5.50
  21   5   0   76.39    5.80
  21   5   0   74.69    7.00
  21   5   0   72.49    5.60
  21   5   0   74.39    4.50
  21   5   0   80.29    4.90
 -22  -5   0    5.90    2.50
  22  -5   0    7.70    2.20
 -22  -5   0    2.20    2.60
  22  -5   0    7.20    2.80
  22  -5   0    7.90    1.40
 -22  -5   0    5.00    1.80
  22  -5   0   11.50    3.40
 -22  -5   0    6.40    3.00
  22   5   0    5.20    2.10
  22   5   0    7.40    2.20
 -22   5   0    7.40    2.90
  22   5   0    5.30    2.80
  22   5   0    7.00    2.20
  22   5   0    9.10    2.90
  22   5   0    8.60    3.80
  23  -5   0  229.68   11.00
 -23  -5   0  205.68   10.80
 -23  -5   0  219.68   10.00
  23  -5   0  220.18    9.10
 -23  -5   0  208.28    8.40
 -23   5   0  209.98    9.70
  23   5   0  200.08   10.20
  23   5   0  221.38    8.80
  23   5   0  223.88    9.40
  23   5   0  249.38   12.40
  23   5   0  205.68   10.50
  23   5   0  210.78    9.20
 -24  -5   0    7.60    3.30
  24  -5   0    5.90    2.80
  24  -5   0    6.80    3.10
 -24  -5   0    4.50    1.80
  24  -5   0    3.90    1.90
  24   5   0    4.50    2.20
  24   5   0    4.70    2.90
  24   5   0    5.60    3.80
 -24   5   0    4.90    3.00
  24   5   0    6.60    2.80
  24   5   0    7.20    2.30
  24   5   0    6.30    2.10
 -25  -5   0  133.19    7.60
  25  -5   0  143.19    8.90
 -25  -5   0  116.79    7.20
  25  -5   0  156.18    9.90
  25  -5   0  145.49    6.80
 -25  -5   0  137.59    8.80
  25   5   0  145.29    8.40
 -25   5   0  140.69    7.80
  25   5   0  137.29    8.50
  25   5   0  139.19    7.00
  25   5   0  149.79    9.90
  25   5   0  145.69    7.30
  26  -5   0    7.30    3.30
 -26  -5   0    4.50    3.20
  26  -5   0    5.80    2.10
  26  -5   0   13.30    3.70
  26   5   0    3.40    3.00
  26   5   0    6.70    2.30
  26   5   0    8.50    2.70
  26   5   0   12.70    4.60
  26   5   0    6.10    2.40
 -26   5   0    6.00    3.10
  26   5   0    3.80    2.80
  27  -5   0   18.70    2.70
  27  -5   0   24.00    4.40
 -27  -5   0   20.40    4.20
  27   5   0   30.10    5.60
  27   5   0   31.30    3.50
  27   5   0   24.50    3.40
  27   5   0   28.20    4.90
  27   5   0   21.70    4.20
 -27   5   0   32.20    7.60
  27   5   0   23.70    3.20
 -28  -5   0   39.70    5.40
  28  -5   0   48.50    5.80
  28  -5   0   42.00    5.40
  28   5   0   67.59    7.20
  28   5   0   57.29    4.90
  28   5   0   68.49    9.80
  28   5   0   49.30    5.80
 -28   5   0   62.29    5.50
 -29  -5   0    1.10    3.00
  29  -5   0   -1.80    1.80
  29  -5   0   -1.70    3.50
  29   5   0   -0.80    3.00
  29   5   0    0.50    4.00
  29   5   0    1.50    2.10
   0  -6   0 2180.78   68.79
   0  -6   0 1978.30   68.69
   0  -6   0 2151.08   69.39
   0  -6   0 2166.48   69.29
   0   6   0 2062.29   68.49
   0   6   0 2131.09   68.89
   0   6   0 2196.88   69.39
   0   6   0 2181.48   69.59
  -1  -6   0   77.69    4.80
   1  -6   0   81.49    4.70
   1  -6   0   79.69    4.80
  -1  -6   0   77.79    4.30
  -1  -6   0   82.69    4.70
   1  -6   0   85.19    4.80
  -1  -6   0   86.19    5.10
   1  -6   0   86.39    5.00
   1   6   0   81.59    5.00
  -1   6   0   82.59    5.10
   1   6   0   77.49    3.10
  -1   6   0   76.89    4.40
   1   6   0   71.09    3.10
   1   6   0   82.39    4.20
  -1   6   0   79.69    4.30
   1   6   0   78.59    4.40
   1   6   0   84.39    5.30
   1   6   0   84.19    4.70
  -1   6   0   77.19    5.20
   2  -6   0  877.51   29.90
   2  -6   0  931.61   29.70
   2  -6   0  842.92   29.50
  -2  -6   0  914.71   29.20
   2  -6   0  909.31   30.20
  -2  -6   0  885.41   29.50
  -2  -6   0  879.01   30.10
   2  -6   0  850.31   29.80
  -2  -6   0  851.91   29.90
   2   6   0  864.81   30.20
   2   6   0  861.51   28.30
   2   6   0  946.81   32.50
  -2   6   0  866.01   29.20
   2   6   0  882.91   29.80
   2   6   0  835.72   29.00
   2   6   0  876.11   29.30
   2   6   0  894.41   30.00
  -2   6   0  875.91   29.30
  -2   6   0  872.11   29.90
   3  -6   0   72.09    4.90
   3  -6   0   67.19    4.40
   3  -6   0   74.09    4.60
   3  -6   0   69.49    4.50
  -3  -6   0   70.99    4.60
  -3  -6   0   70.99    3.90
   3  -6   0   68.79    4.40
  -3  -6   0   69.09    4.40
  -3  -6   0   70.09    4.90
   3   6   0   68.99    3.80
   3   6   0   72.59    3.10
  -3   6   0   73.99    6.70
   3   6   0   66.49    4.10
   3   6   0   66.99    4.70
  -3   6   0   73.19    4.10
   3   6   0   73.29    4.60
   3   6   0   67.09    4.80
   4  -6   0   14.10    2.30
  -4  -6   0   12.60    2.50
  -4  -6   0   14.70    1.80
   4  -6   0   11.80    2.40
   4  -6   0   13.50    2.30
   4  -6   0   12.50    2.30
  -4  -6   0   12.00    2.50
  -4  -6   0   13.30    2.30
  -4  -6   0    8.90    2.20
   4  -6   0   10.40    2.30
   4  -6   0   20.90    2.70
   4   6   0   14.30    2.70
  -4   6   0   15.00    2.20
   4   6   0   14.00    2.10
  -4   6   0   13.30    2.90
   4   6   0   17.00    2.90
   4   6   0   14.70    1.50
   4   6   0   13.10    2.60
   4   6   0   12.10    1.80
   5  -6   0   79.09    4.80
   5  -6   0   69.39    5.00
  -5  -6   0   67.89    5.20
   5  -6   0   72.39    4.60
  -5  -6   0   72.09    4.70
  -5  -6   0   81.49    6.50
   5  -6   0   69.09    4.40
   5  -6   0   79.99    4.60
  -5  -6   0   79.59    5.10
  -5  -6   0   76.59    3.70
   5   6   0   74.19    5.50
   5   6   0   72.79    4.00
   5   6   0   66.89    4.80
   5   6   0   71.79    4.20
  -5   6   0   68.49    4.10
   5   6   0   73.79    4.70
  -5   6   0   69.09    5.30
  -6  -6   0  131.39    6.70
   6  -6   0  135.69    6.40
   6  -6   0  133.79    6.50
  -6  -6   0  129.99    6.80
  -6  -6   0  133.89    7.10
  -6  -6   0  143.89    6.30
  -6  -6   0  146.49    7.40
   6  -6   0  135.39    6.70
  -6  -6   0  136.89    5.40
   6  -6   0  142.79    7.10
   6  -6   0  137.99    6.40
   6   6   0  141.79    5.90
   6   6   0  132.89    6.20
   6   6   0  141.79    6.80
  -6   6   0  135.19    5.90
   6   6   0  133.19    6.90
  -6   6   0  124.29    7.30
   6   6   0  121.59    6.70
   7  -6   0    3.80    1.80
  -7  -6   0    2.80    1.80
   7  -6   0    4.90    1.80
   7  -6   0    3.60    2.00
  -7  -6   0    2.10    2.00
  -7  -6   0    1.00    1.90
  -7  -6   0    5.60    1.70
  -7  -6   0    3.70    1.80
   7  -6   0    2.90    1.90
   7  -6   0    3.80    1.70
  -7  -6   0    4.00    1.90
   7   6   0    1.00    1.50
   7   6   0    4.70    2.00
   7   6   0    0.90    1.90
   7   6   0    3.80    2.00
  -7   6   0    3.60    2.20
   7   6   0    1.90    1.40
  -7   6   0    2.40    1.50
  -8  -6   0    1.50    1.70
  -8  -6   0    1.90    1.80
   8  -6   0    1.20    1.70
   8  -6   0    1.50    1.50
   8  -6   0    4.20    2.00
  -8  -6   0    1.20    2.10
  -8  -6   0    1.70    1.60
   8  -6   0    1.20    1.80
  -8  -6   0    1.80    2.00
   8  -6   0    2.10    1.60
   8   6   0    0.80    1.60
  -8   6   0    1.40    1.90
   8   6   0    0.00    1.60
   8   6   0    1.00    1.30
   8   6   0   -0.40    2.20
   8   6   0    3.40    2.10
  -8   6   0    1.10    1.40
   9  -6   0   30.50    3.40
   9  -6   0   28.80    3.30
  -9  -6   0   27.70    2.60
   9  -6   0   27.60    3.00
   9  -6   0   30.10    3.20
  -9  -6   0   25.20    3.30
  -9  -6   0   19.70    2.90
  -9  -6   0   23.10    2.30
  -9  -6   0   27.30    3.40
   9  -6   0   29.20    2.60
   9  -6   0   30.80    3.30
  -9  -6   0   25.90    3.40
   9  -6   0   26.70    3.20
   9   6   0   27.20    2.80
   9   6   0   30.10    3.60
   9   6   0   22.00    3.30
   9   6   0   27.60    3.00
  -9   6   0   26.30    2.80
   9   6   0   29.20    3.40
  10  -6   0    9.00    1.50
 -10  -6   0    9.60    1.80
  10  -6   0    8.60    1.80
  10  -6   0    4.50    2.10
  10  -6   0    8.60    2.30
  10  -6   0    8.50    2.20
 -10  -6   0    9.20    2.60
 -10  -6   0    7.30    2.60
  10  -6   0    7.30    2.40
 -10  -6   0    7.00    2.30
  10  -6   0   11.90    2.30
  10   6   0    7.10    2.30
  10   6   0    8.70    2.40
 -10   6   0    9.10    1.80
  10   6   0    8.40    2.80
 -10   6   0    9.80    2.70
 -10   6   0   10.90    1.50
  10   6   0    9.30    1.90
  10   6   0    8.20    2.00
  11  -6   0    4.80    2.00
  11  -6   0    1.30    1.80
  11  -6   0    3.70    1.60
 -11  -6   0    2.30    1.50
  11  -6   0    5.40    1.90
 -11  -6   0    1.50    1.90
 -11  -6   0    1.20    2.20
  11  -6   0    1.50    2.00
 -11  -6   0    1.80    2.30
  11  -6   0    4.00    1.40
  11  -6   0    4.90    2.00
 -11  -6   0    1.80    1.90
  11   6   0    4.00    2.20
  11   6   0    1.90    2.50
 -11   6   0    2.40    1.40
  11   6   0    0.60    1.50
 -11   6   0    3.70    2.30
  11   6   0    0.40    1.50
  11   6   0    1.60    1.90
 -11   6   0   -1.30    1.00
 -12  -6   0   73.49    3.90
  12  -6   0   74.79    5.40
  12  -6   0   72.09    4.30
 -12  -6   0   73.29    5.10
  12  -6   0   71.59    4.90
  12  -6   0   70.59    5.20
 -12  -6   0   70.89    5.40
  12  -6   0   79.19    4.50
 -12  -6   0   73.79    5.80
 -12  -6   0   68.99    5.20
  12   6   0   69.09    5.60
 -12   6   0   67.29    5.00
  12   6   0   72.19    4.50
 -12   6   0   78.69    4.00
  12   6   0   71.79    5.00
 -12   6   0   72.39    3.30
  12   6   0   64.79    5.00
  12   6   0   72.89    4.20
  13  -6   0  201.48    9.70
 -13  -6   0  222.38   10.50
  13  -6   0  238.48   10.60
  13  -6   0  231.68   10.10
 -13  -6   0  237.48   10.60
  13  -6   0  244.78    9.70
  13  -6   0  237.68    9.20
 -13  -6   0  236.08   10.90
 -13  -6   0  229.98   10.40
  13  -6   0  245.88    9.80
 -13  -6   0  245.78    8.70
  13   6   0  237.28   12.20
 -13   6   0  248.78    8.90
  13   6   0  218.58   10.80
 -13   6   0  226.38    8.10
 -13   6   0  234.58   10.10
  13   6   0  229.48   10.10
  13   6   0  241.68   10.50
  13   6   0  234.08    9.50
 -14  -6   0    9.40    2.60
  14  -6   0   11.00    2.20
 -14  -6   0   13.20    2.90
  14  -6   0    9.50    1.90
  14  -6   0    9.80    2.70
 -14  -6   0   10.00    2.60
  14  -6   0    9.20    2.40
 -14  -6   0    7.50    1.60
  14  -6   0    8.80    2.30
 -14   6   0   10.60    3.20
  14   6   0   11.60    2.40
 -14   6   0   10.10    1.20
  14   6   0   11.00    3.20
  14   6   0    9.80    2.50
 -14   6   0    8.60    1.80
  14   6   0   15.60    3.50
  14   6   0    8.40    2.00
 -15  -6   0   84.69    4.00
 -15  -6   0   84.49    5.80
  15  -6   0   72.89    5.30
  15  -6   0   86.59    6.20
  15  -6   0   88.69    4.80
  15  -6   0   90.09    5.40
 -15  -6   0   88.69    6.00
  15  -6   0   98.89    5.70
 -15  -6   0  101.19    6.80
 -15   6   0   84.59    3.40
  15   6   0   85.59    4.90
  15   6   0   88.79    6.70
 -15   6   0   89.39    4.40
 -15   6   0   80.29    5.50
  15   6   0   90.49    5.20
  15   6   0   94.09    6.10
  15   6   0   83.69    5.70
 -16  -6   0  126.49    7.50
 -16  -6   0  136.89    8.20
 -16  -6   0  132.29    7.40
 -16  -6   0  127.79    5.20
  16  -6   0  143.49    8.20
  16  -6   0  153.38    9.50
  16  -6   0  138.79    7.80
  16  -6   0  124.69    6.20
  16   6   0  116.79   10.70
  16   6   0  124.99    7.50
  16   6   0  135.19    6.60
  16   6   0  138.29    7.40
 -16   6   0  131.09    5.70
 -16   6   0  138.29    7.20
 -17  -6   0  138.29    7.80
 -17  -6   0  149.39    8.60
  17  -6   0  143.49    7.10
  17  -6   0  152.18    8.30
  17  -6   0  131.89    7.80
 -17   6   0  145.69    6.10
 -17   6   0  160.98   10.50
  17   6   0  145.39    7.10
  17   6   0  142.69    7.90
  17   6   0  135.09    7.90
  17   6   0  147.19    8.80
  17   6   0  142.69    7.60
  18  -6   0  312.67   12.40
  18  -6   0  309.67   13.50
  18  -6   0  351.86   16.20
 -18  -6   0  317.47   14.00
 -18  -6   0  311.47   13.30
  18   6   0  299.07   12.30
  18   6   0  316.77   12.30
  18   6   0  305.07   17.50
 -18   6   0  319.47   12.90
  18   6   0  330.77   13.50
  18   6   0  317.97   14.50
 -19  -6   0   -0.10    2.70
  19  -6   0    3.70    2.30
  19  -6   0   -2.30    2.30
  19  -6   0    0.60    2.10
  19   6   0    0.70    2.30
  19   6   0   -0.20    1.70
 -19   6   0   -2.10    2.50
  19   6   0    2.30    3.20
  19   6   0    0.30    1.80
  19   6   0    4.40    2.60
 -20  -6   0   -0.60    2.60
  20  -6   0    4.70    2.50
  20  -6   0    2.00    2.00
 -20  -6   0    2.60    2.40
  20  -6   0   -3.00    2.30
  20   6   0   -1.50    2.20
 -20   6   0   -1.70    2.60
  20   6   0    6.90    3.50
  20   6   0    1.50    1.90
  20   6   0   -0.60    1.70
  20   6   0   -2.00    2.30
  20   6   0    0.10    2.10
  21  -6   0  162.58    9.30
 -21  -6   0  166.38    9.60
  21  -6   0  169.78    9.40
 -21  -6   0  155.28    8.50
  21  -6   0  158.98    7.70
  21   6   0  155.38    7.40
  21   6   0  157.58    8.80
  21   6   0  153.78    7.60
 -21   6   0  162.08    8.30
  21   6   0  164.98    9.10
  21   6   0  165.78    7.80
  21   6   0  161.08   10.00
 -22  -6   0  139.29    9.00
  22  -6   0  145.99    9.00
  22  -6   0  134.19    7.10
  22  -6   0  139.99    8.90
 -22  -6   0  153.38    8.20
  22   6   0  136.09    7.10
 -22   6   0  135.19    7.70
  22   6   0  140.89    7.20
  22   6   0  142.39    9.50
  22   6   0  135.09    8.50
  22   6   0  145.49    6.80
  22   6   0  144.49    8.40
  23  -6   0    6.50    2.30
 -23  -6   0    6.20    3.40
  23  -6   0    5.30    3.10
  23  -6   0   12.10    3.10
 -23  -6   0    6.00    2.90
  23   6   0    6.50    3.20
  23   6   0    4.70    2.20
  23   6   0    8.20    2.50
  23   6   0   12.20    4.10
 -23   6   0    7.00    3.20
  23   6   0    3.80    2.90
  23   6   0    5.50    2.50
  24  -6   0    3.80    2.20
 -24  -6   0    5.10    2.50
  24  -6   0   -0.70    2.80
  24  -6   0    9.90    2.90
 -24  -6   0    7.30    3.30
  24   6   0    8.60    3.30
 -24   6   0    6.50    3.10
  24   6   0    7.20    3.40
  24   6   0    7.20    4.30
  24   6   0    2.70    2.90
  24   6   0    7.80    2.40
  24   6   0    5.50    2.60
 -25  -6   0   -1.80    5.20
  25  -6   0    0.50    3.90
  25  -6   0   -0.90    2.20
  25   6   0   -1.30    2.80
  25   6   0   -2.40    2.20
  25   6   0    3.90    3.60
  25   6   0    3.60    2.30
  25   6   0    0.00    2.80
 -25   6   0   -0.50    3.00
  26  -6   0   40.10    5.30
 -26  -6   0   52.39    5.90
  26  -6   0   58.19    4.70
  26   6   0   56.89    6.30
  26   6   0   61.99    6.30
  26   6   0   44.60    4.30
  26   6   0   55.69    4.80
 -26   6   0   64.69    5.80
  27  -6   0  104.69   11.20
  27  -6   0  115.79    8.40
  27   6   0   81.09    6.10
  27   6   0   88.99    7.70
   0  -7   0    4.10    1.70
   0  -7   0    1.90    2.00
   0  -7   0   -1.10    1.50
   0  -7   0    1.40    1.90
   0   7   0    1.10    1.80
   0   7   0    0.30    2.00
   0   7   0    1.00    1.70
  -1  -7   0   -1.00    1.40
   1  -7   0    5.50    1.70
  -1  -7   0    0.40    1.90
  -1  -7   0    5.60    1.80
   1  -7   0    1.20    1.90
   1  -7   0    3.40    1.70
  -1  -7   0    0.40    2.10
   1  -7   0    3.10    1.90
   1   7   0    0.50    1.90
  -1   7   0   -0.90    1.60
  -1   7   0    2.10    2.90
   1   7   0   -0.40    2.00
   1   7   0    1.00    2.20
   1   7   0    0.80    1.70
  -1   7   0    0.10    2.30
   2  -7   0   35.60    3.70
  -2  -7   0   37.60    3.90
   2  -7   0   35.10    3.90
  -2  -7   0   38.10    3.20
   2  -7   0   34.70    3.50
  -2  -7   0   34.80    5.50
   2  -7   0   47.00    3.70
  -2  -7   0   48.80    4.00
  -2  -7   0   40.70    3.60
   2  -7   0   40.00    3.50
   2   7   0   35.30    3.60
  -2   7   0   39.10    3.60
   2   7   0   38.20    3.70
   2   7   0   32.20    4.00
   3  -7   0   33.60    3.70
   3  -7   0   38.70    3.40
   3  -7   0   37.20    3.40
  -3  -7   0   37.20    3.70
   3  -7   0   26.90    3.00
  -3  -7   0   33.20    3.00
  -3  -7   0   33.10    3.50
   3  -7   0   25.50    3.00
  -3  -7   0   29.60    3.10
  -3  -7   0   22.80    4.60
   3   7   0   33.20    3.80
   3   7   0   29.10    1.90
  -3   7   0   29.80    3.20
   3   7   0   25.80    3.60
   4  -7   0  219.98    9.20
  -4  -7   0  199.08    9.30
   4  -7   0  196.68    9.20
   4  -7   0  198.88    9.00
  -4  -7   0  222.58    8.20
  -4  -7   0  220.88    9.00
   4  -7   0  202.68    9.20
  -4  -7   0  205.08   10.60
  -4  -7   0  208.78    9.80
   4  -7   0  220.68    9.30
   4   7   0  220.48    8.60
  -4   7   0  214.78    8.70
   4   7   0  213.08    7.60
   4   7   0  217.38    9.90
   4   7   0  226.38    9.60
   4   7   0  219.98   10.50
   4   7   0  221.68    9.60
  -5  -7   0   82.29    4.00
  -5  -7   0   85.39    5.90
   5  -7   0   89.59    5.00
  -5  -7   0   78.89    5.20
   5  -7   0   87.79    5.40
  -5  -7   0   91.69    5.10
   5  -7   0   85.89    5.20
   5  -7   0   87.89    5.80
   5   7   0   78.79    6.40
   5   7   0   83.19    4.90
  -5   7   0   84.99    4.80
   5   7   0   87.79    4.70
   5   7   0   82.79    3.80
   5   7   0   87.89    5.70
   5   7   0   81.99    5.50
  -6  -7   0    8.80    2.50
   6  -7   0   13.80    3.20
  -6  -7   0   17.20    2.90
   6  -7   0   15.40    2.60
   6  -7   0   15.90    2.50
   6  -7   0   10.70    2.40
  -6  -7   0   20.40    2.70
   6  -7   0   12.40    2.60
   6   7   0   12.00    2.30
   6   7   0   17.00    1.80
   6   7   0   15.70    2.40
   6   7   0   23.80    3.50
   6   7   0   12.30    2.80
  -6   7   0   16.50    2.40
  -7  -7   0   18.50    3.10
   7  -7   0   19.20    2.90
   7  -7   0   17.50    2.60
   7  -7   0   16.70    2.90
  -7  -7   0   22.30    3.20
   7  -7   0   21.60    2.70
  -7  -7   0   23.90    2.80
   7   7   0   27.90    3.90
   7   7   0   21.30    3.30
   7   7   0   22.80    3.00
   7   7   0   22.00    3.30
  -7   7   0   19.40    2.40
   7   7   0   21.10    2.10
   7   7   0   18.70    2.50
   8  -7   0  264.17   11.40
  -8  -7   0  248.88   11.40
   8  -7   0  265.57   10.70
  -8  -7   0  257.57   11.70
   8  -7   0  253.57   10.90
  -8  -7   0  263.07   10.10
   8  -7   0  255.97   11.00
   8   7   0  243.38    9.90
   8   7   0  263.27   10.40
  -8   7   0  247.08    9.90
   8   7   0  260.77   11.20
   8   7   0  247.48   10.20
   8   7   0  262.77   11.40
   8   7   0  251.07   11.40
  -9  -7   0   12.10    3.30
   9  -7   0    8.70    2.50
   9  -7   0    9.00    2.50
  -9  -7   0   10.00    2.10
   9  -7   0   11.60    2.30
  -9  -7   0    8.50    2.70
   9  -7   0   13.00    2.70
   9   7   0   14.80    3.20
   9   7   0    9.00    2.70
   9   7   0    7.70    1.80
   9   7   0   13.10    2.90
  -9   7   0   12.00    2.20
   9   7   0   12.20    2.20
   9   7   0   12.30    2.40
 -10  -7   0   79.99    7.70
  10  -7   0   74.69    7.80
  10  -7   0   81.99    6.00
  10  -7   0   72.89    4.70
 -10  -7   0   77.59    4.60
 -10   7   0   71.99    3.80
 -10   7   0   80.79    5.80
  10   7   0   83.59    7.30
  10   7   0   93.39    9.50
  10   7   0   77.79    4.70
 -10   7   0   73.49    4.50
  10   7   0   71.49    5.70
  10   7   0   75.09    5.60
 -11  -7   0   33.00    4.40
 -11  -7   0   49.70    5.40
 -11  -7   0   35.80    3.30
  11  -7   0   41.20    4.80
  11  -7   0   40.40    4.00
  11  -7   0   34.70    3.60
  11   7   0   41.70    6.20
 -11   7   0   37.40    4.10
  11   7   0   40.10    4.60
  11   7   0   43.00    4.00
  11   7   0   50.39    5.10
 -11   7   0   35.50    2.80
 -11   7   0   38.40    4.60
  11   7   0   39.90    3.60
  12  -7   0   21.10    2.60
  12  -7   0   17.90    2.90
 -12  -7   0   21.80    3.60
 -12  -7   0   21.80    3.60
 -12  -7   0   23.40    2.40
  12  -7   0   22.30    3.50
  12   7   0   31.30    6.80
  12   7   0   21.80    3.60
  12   7   0   21.40    2.90
  12   7   0   30.50    4.40
 -12   7   0   18.10    5.60
  13  -7   0   45.40    3.90
  13  -7   0   49.50    5.30
  13  -7   0   51.49    4.70
 -13  -7   0   50.69    5.60
 -13  -7   0   41.20    3.30
 -13  -7   0   48.00    5.20
 -13   7   0   49.99    4.90
  13   7   0   47.30    4.90
 -13   7   0   45.40    3.60
 -13   7   0   47.90    2.80
  13   7   0   52.29    7.90
  13   7   0   50.49    5.10
  13   7   0   47.70    4.00
  13   7   0   45.50    4.20
 -14  -7   0  144.69    8.60
 -14  -7   0  136.99    8.10
  14  -7   0  129.79    7.20
  14   7   0  141.69    8.60
  14   7   0  134.39    8.10
 -14   7   0  138.79    5.40
  14   7   0  151.48    8.10
 -14   7   0  139.89    7.70
  14   7   0  146.59    6.90
  14   7   0  145.39    7.10
 -14   7   0  136.69    6.30
  15  -7   0    4.50    1.90
 -15  -7   0    0.00    1.30
 -15  -7   0    1.50    2.50
  15  -7   0    0.90    2.40
  15  -7   0    4.50    2.40
 -15  -7   0    4.50    3.00
 -15   7   0    2.20    1.70
  15   7   0    1.40    2.60
  15   7   0    3.50    2.00
  15   7   0    2.50    2.60
  15   7   0    3.30    2.10
  15   7   0    3.70    3.00
 -15   7   0    3.20    2.90
  16  -7   0   -3.20    1.60
  16  -7   0   -1.10    2.30
 -16  -7   0    1.30    2.80
 -16  -7   0    2.10    2.90
  16  -7   0    0.90    2.50
  16   7   0   -0.80    2.20
  16   7   0    1.60    2.50
  16   7   0    2.10    1.90
  16   7   0   -0.10    2.00
  16   7   0    1.70    3.00
 -16   7   0    1.10    1.60
 -16   7   0   -0.60    2.80
  17  -7   0  269.87   11.30
 -17  -7   0  259.77   13.00
  17  -7   0  273.47   12.70
 -17  -7   0  269.67   12.90
  17   7   0  283.17   12.70
 -17   7   0  268.57   10.20
  17   7   0  281.37   12.40
  17   7   0  256.87   10.90
 -17   7   0  265.27   11.80
  17   7   0  258.17   13.10
  17   7   0  271.07   11.20
 -18  -7   0   40.20    4.80
 -18  -7   0   35.20    4.70
  18  -7   0   39.30    4.10
  18  -7   0   35.20    4.60
  18   7   0   42.40    5.20
 -18   7   0   40.90    4.60
  18   7   0   45.30    5.20
  18   7   0   42.40    4.70
  18   7   0   54.49    6.20
  18   7   0   44.10    4.40
 -18   7   0   45.90    5.20
  19  -7   0  122.19    7.10
 -19  -7   0  129.29    7.90
 -19  -7   0  118.39    8.50
  19  -7   0  127.19    8.60
 -19   7   0  127.19    7.60
  19   7   0  124.39    8.20
  19   7   0  136.69    7.30
  19   7   0  124.19    6.90
  19   7   0  119.09    7.90
  19   7   0  127.39    8.90
  20  -7   0   28.70    4.50
  20  -7   0   32.10    3.70
 -20  -7   0   28.10    4.10
 -20  -7   0   29.70    4.80
  20   7   0   39.60    6.00
  20   7   0   31.40    4.60
  20   7   0   32.90    3.80
  20   7   0   30.00    3.50
 -20   7   0   30.10    4.60
  20   7   0   23.70    4.40
  20   7   0   39.30    4.10
 -21  -7   0   -0.60    3.40
 -21  -7   0   -2.10    2.50
  21  -7   0    0.40    2.90
  21   7   0    1.10    2.20
  21   7   0    3.50    3.80
  21   7   0   -0.10    2.80
  21   7   0   -0.80    3.20
  21   7   0    2.20    2.60
 -21   7   0    1.50    3.30
  21   7   0    1.90    2.30
 -22  -7   0   61.09    6.90
 -22  -7   0   50.59    5.70
  22  -7   0   57.79    5.20
  22  -7   0   43.40    6.10
  22   7   0   57.79    4.90
  22   7   0   52.69    4.90
  22   7   0   60.49    5.10
  22   7   0   61.69    6.20
 -22   7   0   53.79    5.80
  22   7   0   72.89    7.20
  23  -7   0   -1.00    3.00
 -23  -7   0    4.50    3.40
  23  -7   0    1.40    2.30
  23   7   0    1.10    2.80
  23   7   0    2.20    3.00
 -23   7   0   -1.90    3.00
  23   7   0    1.10    2.30
  23   7   0   -0.50    3.00
  23   7   0   -2.30    2.40
  24  -7   0    7.20    3.50
  24   7   0    5.90    3.40
  24   7   0    0.20    4.90
   0  -8   0  156.48    8.00
   0  -8   0  153.18    8.10
   0   8   0  161.18    7.50
  -1  -8   0  123.89    7.30
  -1  -8   0  132.29    7.00
   1  -8   0  131.49    7.30
   1   8   0  135.49    7.60
   1   8   0  131.09    7.30
  -1   8   0  135.29    6.70
   1   8   0  129.59    6.90
   2  -8   0   -0.50    2.10
  -2  -8   0    1.50    2.30
   2  -8   0    2.30    2.20
  -2  -8   0   -1.30    2.00
   2   8   0   -3.20    2.00
   2   8   0   -2.00    1.80
   2   8   0    0.50    2.40
  -2   8   0   -0.10    1.90
  -3  -8   0    1.00    2.00
   3  -8   0    1.40    2.10
   3  -8   0   -0.70    2.10
  -3  -8   0   -1.20    1.90
   3   8   0   -3.60    2.00
   3   8   0    1.70    2.40
   3   8   0   -0.50    1.90
   3   8   0    1.60    2.40
  -3   8   0   -1.60    1.80
   4  -8   0   12.70    2.80
  -4  -8   0   12.40    2.70
   4  -8   0   16.90    3.00
  -4  -8   0   16.80    2.80
  -4   8   0   16.20    2.80
   4   8   0   17.30    3.50
   4   8   0   13.40    3.20
   4   8   0   14.90    2.70
   4   8   0   19.30    3.50
   5  -8   0   11.70    2.80
  -5  -8   0   18.10    3.20
  -5  -8   0   17.30    2.80
   5  -8   0   13.00    2.60
   5   8   0   17.30    2.90
  -5   8   0   19.60    2.80
   5   8   0   17.80    3.40
   5   8   0   21.10    3.60
   5   8   0   18.90    3.80
  -6  -8   0   67.79    5.90
   6  -8   0   67.39    5.00
  -6  -8   0   67.69    4.80
   6  -8   0   66.59    5.40
   6   8   0   82.19    9.10
  -6   8   0   66.29    4.80
   6   8   0   62.29    4.80
   6   8   0   69.59    5.70
   6   8   0   70.59    5.90
   7  -8   0    4.60    2.10
  -7  -8   0    4.70    2.40
   7  -8   0    4.40    2.60
  -7  -8   0    7.00    2.80
   7   8   0    8.40    2.20
   7   8   0   10.70    3.20
   7   8   0    5.50    2.30
   7   8   0    7.50    2.80
  -7   8   0    4.60    2.10
   7   8   0    7.50    1.50
   7   8   0    9.50    3.20
   8  -8   0    7.80    2.30
   8  -8   0    8.20    2.90
   8  -8   0    9.00    2.90
  -8  -8   0    7.20    3.00
   8   8   0    5.60    2.30
   8   8   0   12.40    2.50
   8   8   0   10.40    3.20
   8   8   0    8.00    2.90
   8   8   0    8.20    1.60
   8   8   0    8.90    3.10
  -8   8   0    5.70    2.20
   9  -8   0   67.59    5.90
  -9  -8   0   64.19    5.10
  -9  -8   0   70.29    6.30
   9  -8   0   64.69    5.50
   9  -8   0   67.39    5.00
   9   8   0   63.49    4.60
   9   8   0   65.59    3.70
  -9   8   0   67.89    4.70
   9   8   0   65.39    7.40
   9   8   0   63.49    4.90
   9   8   0   67.29    5.70
   9   8   0   67.09    5.90
  -9   8   0   72.39    6.10
 -10  -8   0   12.40    3.30
  10  -8   0   16.20    2.80
  10  -8   0   12.10    3.20
  10  -8   0   14.90    3.00
 -10  -8   0   13.60    2.40
  10   8   0   18.70    3.70
  10   8   0   15.40    2.90
  10   8   0   21.10    4.00
  10   8   0   16.00    2.20
 -10   8   0   13.60    2.10
  10   8   0   13.60    3.30
 -10   8   0   14.00    2.60
  10   8   0   14.90    2.60
 -10   8   0   17.10    3.90
  11  -8   0   20.40    3.70
 -11  -8   0   15.40    2.40
  11  -8   0   14.10    3.00
 -11  -8   0   16.10    3.70
  11  -8   0   16.60    2.80
  11   8   0   19.80    2.50
  11   8   0   18.40    2.90
  11   8   0   21.70    3.30
 -11   8   0   20.10    2.80
  11   8   0   15.40    3.60
 -11   8   0   20.10    2.30
 -11   8   0   21.40    4.10
  11   8   0   19.80    3.70
  11   8   0   24.70    4.30
  12  -8   0   86.79    6.90
 -12  -8   0   93.59    7.30
  12  -8   0   95.19    5.70
 -12  -8   0   85.69    4.90
  12  -8   0   93.49    6.30
 -12   8   0   93.89    6.90
  12   8   0   92.49    7.10
 -12   8   0   89.09    5.20
  12   8   0  103.89    7.40
 -12   8   0   89.79    4.40
  12   8   0   93.79    5.60
  12   8   0   86.39    6.70
  12   8   0   94.59    6.30
  12   8   0   92.89    6.00
  13  -8   0  114.29    6.30
  13  -8   0  110.49    6.90
 -13  -8   0  107.59    5.40
  13  -8   0  116.49    7.80
 -13  -8   0  115.49    8.00
  13   8   0  107.89    6.60
  13   8   0  120.49    7.70
  13   8   0  133.39    8.40
  13   8   0  104.19    6.20
 -13   8   0  106.39    7.30
  13   8   0  115.89    7.80
  13   8   0  109.09    5.70
 -13   8   0  118.89    6.00
 -14  -8   0    1.30    3.00
  14  -8   0    4.90    3.00
  14  -8   0   -0.80    2.40
  14  -8   0    1.60    2.20
 -14   8   0   -0.30    3.00
  14   8   0    7.80    3.30
 -14   8   0    1.00    1.90
  14   8   0    1.80    1.90
  14   8   0    4.30    3.10
  14   8   0    4.30    2.20
  14   8   0    3.80    3.00
  14   8   0    3.30    2.50
 -15  -8   0   11.60    3.60
  15  -8   0    8.90    3.20
  15  -8   0    9.50    3.00
  15  -8   0    3.80    2.10
  15   8   0   11.00    3.50
  15   8   0   12.50    3.80
 -15   8   0   10.70    3.40
  15   8   0    7.80    2.70
 -15   8   0    5.60    2.10
  15   8   0   12.40    3.80
  15   8   0    8.70    2.50
  15   8   0    7.70    2.40
  16  -8   0   12.80    3.50
 -16  -8   0   15.50    5.00
  16  -8   0    6.20    2.40
  16   8   0   10.40    3.10
  16   8   0   16.20    3.20
 -16   8   0   10.40    2.30
 -16   8   0   10.60    3.70
  16   8   0   13.90    2.80
  16   8   0   20.00    4.30
  16   8   0   11.20    3.80
  16   8   0   11.40    3.90
  17  -8   0   88.49    7.80
 -17  -8   0   92.59    7.70
  17  -8   0   89.99    6.30
  17   8   0   83.99    6.00
  17   8   0  117.59   11.80
 -17   8   0   92.49    8.40
  17   8   0   84.49    8.20
  17   8   0   73.49    5.40
  17   8   0   87.59    7.10
 -17   8   0   81.89    5.00
  17   8   0   95.39    5.90
  18  -8   0   16.10    3.20
  18  -8   0    8.70    4.30
 -18  -8   0   13.50    4.00
  18   8   0   18.70    3.40
  18   8   0   14.10    2.90
  18   8   0   10.90    3.70
 -18   8   0   11.70    2.40
 -18   8   0   16.30    4.40
  18   8   0   12.60    3.00
  18   8   0   21.80    4.60
  18   8   0   13.10    4.00
  19  -8   0   89.39    8.20
 -19  -8   0   99.79    8.00
  19   8   0   89.99    6.10
  19   8   0   93.19    6.30
  19   8   0   99.19    7.40
  19   8   0   72.19    6.20
  19   8   0   97.99    7.80
  19   8   0  109.89    8.20
 -19   8   0   83.19    7.00
  20  -8   0    4.70    3.40
 -20   8   0   -2.20    4.80
  20   8   0    2.90    3.80
  20   8   0    3.20    2.60
   0  -9   0   -3.90    2.10
   0  -9   0   -3.40    2.60
   0   9   0   -1.90    2.20
  -1  -9   0   82.49    5.90
  -1  -9   0   81.49    6.40
   1  -9   0   79.09    5.90
   1  -9   0   81.99    6.20
  -1   9   0   83.69    5.70
   1   9   0   86.29    5.70
  -2  -9   0    2.80    2.40
   2  -9   0    2.40    2.60
  -2  -9   0    2.50    2.70
   2  -9   0    4.10    2.50
  -2   9   0    3.00    2.50
   2   9   0    2.50    2.30
   3  -9   0   37.00    4.00
  -3  -9   0   38.50    4.70
   3  -9   0   39.30    4.50
  -3  -9   0   32.80    3.80
  -3   9   0   37.30    3.80
   3   9   0   43.30    4.50
   3   9   0   45.20    5.30
   3   9   0   38.30    4.30
   4  -9   0   97.29    6.60
  -4  -9   0  105.69    6.40
  -4  -9   0  104.89    7.30
   4  -9   0  106.69    6.90
  -4   9   0  101.79    6.30
   4   9   0  114.09    6.60
   4   9   0  103.39    6.70
   4   9   0  111.69    7.40
  -5  -9   0    6.70    2.50
   5  -9   0    2.20    2.50
   5  -9   0    1.90    2.70
  -5  -9   0    5.10    2.80
   5   9   0    6.90    2.70
   5   9   0    3.90    2.90
   5   9   0    5.80    3.30
  -5   9   0    4.60    2.50
   5   9   0    7.70    3.00
  -6  -9   0   53.09    4.80
  -6  -9   0   60.09    6.00
   6  -9   0   51.29    5.50
   6  -9   0   52.09    5.00
   6   9   0   64.19    6.20
   6   9   0   63.99    5.90
  -6   9   0   52.79    4.80
   6   9   0   67.09    5.70
   6   9   0   62.39    5.20
   7  -9   0   -1.10    2.40
  -7  -9   0    2.10    2.80
  -7  -9   0   -3.30    1.90
   7  -9   0   -1.00    2.20
  -7   9   0    2.50    2.30
   7   9   0    0.90    2.90
   7   9   0   -1.30    2.80
   7   9   0    3.60    2.70
   7   9   0    0.90    2.40
  -8  -9   0   33.30    7.00
  -8  -9   0   22.90    3.10
   8  -9   0   30.00    3.70
   8  -9   0   31.00    4.00
   8   9   0   41.90    5.10
   8   9   0   37.40    5.00
   8   9   0   34.80    5.90
  -8   9   0   31.90    3.70
   8   9   0   35.30    4.90
  -8   9   0   45.50    5.70
  -8   9   0   33.00    3.40
  -9  -9   0  112.79    8.00
  -9  -9   0  102.19    5.90
   9  -9   0  110.69    6.60
   9   9   0  112.79    7.50
  -9   9   0  102.99    6.20
  -9   9   0  109.49    8.70
   9   9   0  107.69    8.80
  -9   9   0  111.29    5.40
   9   9   0  114.99    7.60
   9   9   0  117.29   10.60
  10  -9   0    4.50    2.70
  10  -9   0    9.20    3.20
 -10  -9   0    7.50    3.40
 -10  -9   0    2.40    2.10
  10   9   0   14.30    3.80
 -10   9   0    5.10    2.40
  10   9   0    5.30    5.80
 -10   9   0    6.90    5.10
  10   9   0   10.40    3.50
  10   9   0    8.00    2.80
  11  -9   0   -0.20    3.70
 -11  -9   0    3.10    3.30
  11  -9   0    1.70    2.90
  11   9   0    3.70    3.20
  11   9   0    7.50    2.90
 -11   9   0    0.60    2.20
 -11   9   0    6.10    3.70
  11   9   0   11.90    3.60
  11   9   0    7.50    3.40
  12  -9   0    2.10    2.40
  12  -9   0    5.70    4.10
  12  -9   0    5.40    3.00
 -12  -9   0    6.20    3.40
 -12   9   0    4.60    2.40
  12   9   0    7.00    2.70
  12   9   0   12.30    3.80
  12   9   0    4.60    2.50
 -12   9   0    7.90    4.00
  12   9   0   10.60    3.50
  12   9   0   10.10    3.60
 -13  -9   0   -3.30    2.40
  13  -9   0   -3.40    2.50
  13  -9   0   -1.10    2.70
  13  -9   0   -1.70    2.20
  13   9   0   -0.80    2.50
  13   9   0   -0.20    3.10
 -13   9   0   -2.20    3.40
  13   9   0   -0.40    2.00
  13   9   0    9.50    3.60
  13   9   0   -1.20    2.10
  14  -9   0   72.19    7.10
  14  -9   0   61.99    5.20
 -14   9   0   59.59    4.80
  14   9   0   83.89    7.20
 -14   9   0   61.59    6.70
  14   9   0   79.89    7.10
  15  -9   0  172.68   10.10
  15  -9   0  146.49    8.20
 -15   9   0  153.78    7.30
   0 -10   0   77.49    5.90
  -1 -10   0   -1.90    2.30
   1 -10   0   -0.80    2.30
  -2 -10   0   14.40    3.10
   2 -10   0   27.80    4.60
  -3 -10   0   20.70    3.30
  -4 -10   0    2.60    2.50
  -5 -10   0   -4.10    2.10
  33   0  -1   -5.60    3.00
 -33   0   1    2.30    2.60
  33   0  -1   -5.80    3.50
  33   0  -1    4.50    2.10
  32   0  -1    3.30    2.00
 -32   0   1    2.40    2.90
  32   0  -1    3.80    3.20
  32   0  -1   -3.80    2.90
 -31   0   1   -2.30    1.90
 -31   0   1    0.40    2.80
  31   0  -1   -0.10    2.80
  31   0  -1    5.90    4.10
  31   0  -1   -4.10    2.40
  31   0  -1    3.70    2.10
 -30   0   1   -2.90    1.80
  30   0  -1   -2.70    2.60
  30   0  -1   -4.00    2.40
  30   0  -1    0.30    1.90
  30   0  -1    6.10    3.20
  30   0  -1    1.70    3.30
  30   0  -1   -1.30    3.00
 -30   0   1    1.50    2.90
 -29   0   1   -1.90    2.50
  29   0  -1   -3.10    2.40
  29   0  -1    0.70    2.00
  29   0  -1    1.10    2.20
  29   0  -1    4.70    3.10
  29   0  -1   -0.70    2.40
 -29   0   1   -1.20    1.70
  29   0  -1   -1.00    2.50
  29   0  -1   -0.60    1.20
  29   0  -1   -1.00    3.50
 -28   0   1    0.40    2.50
  28   0  -1    1.70    1.90
  28   0  -1   -3.40    3.10
  28   0  -1    0.60    2.00
  28   0  -1    0.20    3.00
  28   0  -1    4.50    2.90
  28   0  -1   -0.60    1.20
  28   0  -1   -2.50    2.30
 -28   0   1   -2.30    1.50
  28   0  -1    0.10    2.30
  27   0  -1    2.30    2.90
  27   0  -1    3.10    2.00
  27   0  -1   -2.70    2.10
  27   0  -1   -2.80    2.20
  27   0  -1    0.10    2.80
 -27   0   1   -0.40    2.30
  27   0  -1    0.20    1.10
  27   0  -1    1.90    2.40
 -27   0   1   -2.70    1.30
  27   0  -1    3.00    2.00
  26   0  -1    0.80    1.10
 -26   0   1    3.70    4.00
  26   0  -1    1.40    3.30
  26   0  -1    0.40    2.20
  26   0  -1    3.40    1.90
 -26   0   1    0.60    1.50
  26   0  -1    1.00    1.80
  26   0  -1   -0.50    2.00
  26   0  -1    0.30    2.20
  26   0  -1    3.70    2.80
 -25   0   1    3.30    2.40
  25   0  -1    1.20    1.80
  25   0  -1   -0.60    1.90
  25   0  -1    0.60    2.00
  25   0  -1    2.90    2.80
  25   0  -1    0.50    2.90
 -25   0   1    0.70    1.40
  25   0  -1    0.00    2.40
  24   0  -1    0.60    1.70
  24   0  -1   -0.80    1.90
  24   0  -1    1.70    2.00
  24   0  -1    0.10    1.50
  24   0  -1    0.30    2.40
 -24   0   1   -0.30    1.30
  24   0  -1    1.30    2.60
  24   0  -1   -0.90    1.80
  23   0  -1    0.00    1.50
 -23   0   1   -1.30    1.80
  23   0  -1   -1.10    1.80
  23   0  -1   -0.60    2.30
  23   0  -1    0.60    1.70
  23   0  -1   -1.10    1.80
  23   0  -1    0.50    2.50
 -23   0   1   -0.10    1.20
  23   0  -1   -0.70    1.60
  22   0  -1    0.50    2.10
  22   0  -1    0.60    2.10
  22   0  -1    0.30    1.40
 -22   0   1    1.20    1.40
  22   0  -1    0.50    1.60
 -22   0   1    1.40    1.80
  22   0  -1    2.30    1.80
  22   0  -1    0.50    1.70
  22   0  -1    0.70    2.60
  21   0  -1    0.60    2.30
  21   0  -1    1.10    1.50
 -21   0   1    0.10    1.10
  21   0  -1    1.70    1.80
  21   0  -1    0.40    2.50
  21   0  -1    1.50    1.60
 -21   0   1   -0.20    1.60
  21   0  -1    0.70    0.70
  21   0  -1    3.40    2.00
  20   0  -1    0.00    0.70
  20   0  -1    1.10    2.40
  20   0  -1   -1.10    2.50
 -20   0   1   -0.20    1.40
 -20   0   1    0.60    1.10
  20   0  -1   -0.50    0.60
  20   0  -1    1.20    1.40
  20   0  -1    0.20    1.70
  20   0  -1   -0.70    1.70
  20   0  -1    2.70    1.60
  19   0  -1    0.60    0.70
  19   0  -1   -0.50    1.40
  19   0  -1   -1.80    2.40
 -19   0   1   -1.50    1.40
  19   0  -1    1.30    1.60
 -19   0   1   -0.50    0.90
  19   0  -1   -2.70    2.10
  19   0  -1    0.40    1.30
  19   0  -1    0.60    0.70
  19   0  -1    1.40    1.60
  18   0  -1    0.10    1.40
  18   0  -1    0.10    2.20
 -18   0   1    0.10    0.90
 -18   0   1   -0.80    1.40
  18   0  -1   -0.10    0.60
  18   0  -1    2.00    1.40
  18   0  -1   -2.60    2.40
  18   0  -1   -1.00    1.20
  18   0  -1    0.30    1.50
  18   0  -1    0.00    0.70
  17   0  -1    0.20    1.20
  17   0  -1    0.20    2.30
  17   0  -1    1.90    1.50
 -17   0   1   -1.10    1.00
  17   0  -1    0.80    0.60
 -17   0   1    1.40    0.90
  17   0  -1    0.70    1.50
  17   0  -1   -0.40    2.10
  17   0  -1    0.50    0.70
  17   0  -1    2.80    1.40
 -17   0   1   -0.10    1.40
  16   0  -1   -0.30    1.90
  16   0  -1    1.00    1.50
 -16   0   1    0.70    0.90
  16   0  -1   -0.10    1.30
  16   0  -1   -0.20    0.60
  16   0  -1    0.30    1.10
  16   0  -1   -0.60    1.90
 -16   0   1   -0.70    1.30
  16   0  -1    0.00    0.60
  16   0  -1   -0.20    1.20
 -16   0   1    0.30    0.80
  15   0  -1    0.90    1.20
  15   0  -1    0.10    0.60
  15   0  -1   -0.30    0.50
  15   0  -1   -0.80    1.90
 -15   0   1   -0.90    1.10
 -15   0   1    0.20    0.80
  15   0  -1    0.30    1.90
  15   0  -1    1.20    1.30
  15   0  -1   -0.90    1.00
 -15   0   1   -0.20    0.80
  15   0  -1    0.60    1.20
  14   0  -1    0.90    1.20
 -14   0   1   -0.20    1.10
 -14   0   1    0.50    0.70
  14   0  -1    0.90    1.80
  14   0  -1   -1.40    1.90
  14   0  -1    0.50    1.00
  14   0  -1    0.50    0.50
  14   0  -1   -0.60    1.10
  14   0  -1    0.10    0.90
  14   0  -1   -0.10    0.50
 -14   0   1    0.00    0.70
 -13   0   1    1.10    0.70
 -13   0   1   -1.20    0.90
  13   0  -1   -0.10    1.50
  13   0  -1    1.90    1.00
  13   0  -1   -0.70    1.00
 -13   0   1    0.40    1.30
  13   0  -1    0.60    1.00
  13   0  -1    0.50    0.50
  13   0  -1    0.20    1.50
  13   0  -1    0.80    0.50
 -13   0   1    0.20    0.60
 -13   0   1    1.10    0.70
  13   0  -1    0.50    0.80
 -12   0   1   -0.80    1.20
 -12   0   1    0.60    0.60
  12   0  -1   -0.20    1.50
 -12   0   1   -0.20    1.00
  12   0  -1    0.60    0.50
 -12   0   1    0.20    0.60
 -12   0   1    0.30    0.60
  12   0  -1    0.00    0.50
 -12   0   1    1.10    0.90
 -12   0   1    0.80    1.20
  12   0  -1    1.40    1.60
  12   0  -1    0.30    0.80
  12   0  -1    0.80    1.10
  12   0  -1    0.80    0.90
  12   0  -1    1.00    1.10
 -12   0   1    1.20    1.20
 -11   0   1    0.30    0.60
  11   0  -1    0.70    1.40
 -11   0   1    0.80    1.10
 -11   0   1    0.40    1.00
 -11   0   1    0.40    0.80
 -11   0   1    3.30    1.50
 -11   0   1   -0.30    0.60
  11   0  -1    0.60    0.90
  11   0  -1    1.50    1.60
  11   0  -1    0.40    0.50
  11   0  -1    0.80    0.50
  11   0  -1    0.70    1.10
  11   0  -1    0.90    1.00
 -11   0   1    2.20    1.40
 -10   0   1    0.40    0.80
 -10   0   1    0.30    0.60
  10   0  -1    0.10    1.60
  10   0  -1    1.00    1.60
  10   0  -1    1.20    1.00
 -10   0   1    0.50    1.40
  10   0  -1    0.00    0.70
 -10   0   1   -0.10    1.30
  10   0  -1    1.30    1.10
 -10   0   1    0.50    0.60
  10   0  -1    1.10    1.30
 -10   0   1    0.60    1.10
  10   0  -1   -0.30    0.50
 -10   0   1    0.30    0.80
  10   0  -1    0.60    0.50
  10   0  -1    0.00    0.70
 -10   0   1    0.80    0.60
 -10   0   1   -0.10    0.90
 -10   0   1    0.30    1.30
   9   0  -1    2.20    1.60
   9   0  -1    0.10    0.50
  -9   0   1    2.90    0.80
  -9   0   1    0.00    0.60
   9   0  -1    0.40    0.50
   9   0  -1    1.50    1.20
  -9   0   1    1.00    1.30
   9   0  -1    1.00    0.90
  -9   0   1    1.10    1.40
  -9   0   1    0.80    1.20
  -9   0   1    0.70    0.90
  -9   0   1    0.50    1.00
  -9   0   1    0.30    0.60
   9   0  -1    1.60    1.10
   9   0  -1   -0.10    0.70
   9   0  -1    1.40    0.80
  -9   0   1   -0.10    1.20
   8   0  -1    0.80    1.10
   8   0  -1    1.60    1.20
  -8   0   1   -0.20    0.90
   8   0  -1    0.40    1.00
  -8   0   1    0.70    0.90
   8   0  -1    1.00    0.40
  -8   0   1    0.40    0.70
   8   0  -1    2.80    0.80
   8   0  -1    0.00    0.60
  -8   0   1   -0.30    1.20
   8   0  -1    0.30    0.50
  -8   0   1    1.30    0.80
  -8   0   1    0.00    0.50
   8   0  -1    1.80    0.90
   8   0  -1    0.50    0.60
  -8   0   1    0.60    1.20
  -8   0   1    2.30    0.80
  -8   0   1    0.30    0.50
  -8   0   1    0.30    0.50
  -7   0   1    0.70    0.80
   7   0  -1    1.60    0.60
   7   0  -1    2.40    0.80
   7   0  -1    1.80    0.40
  -7   0   1    0.20    0.40
   7   0  -1    0.50    0.30
  -7   0   1    0.20    0.70
  -7   0   1    0.60    0.60
   7   0  -1    0.20    0.60
   7   0  -1    1.40    1.00
  -7   0   1    0.00    0.60
  -7   0   1    0.60    1.10
  -7   0   1    0.80    0.40
  -7   0   1    2.40    1.00
   7   0  -1    0.70    0.50
  -7   0   1    0.90    0.40
   7   0  -1    0.80    1.00
  -7   0   1    0.00    0.50
   7   0  -1    0.90    0.70
  -6   0   1    0.10    0.30
   6   0  -1    0.10    0.30
   6   0  -1    0.90    0.90
  -6   0   1   -0.30    0.40
  -6   0   1    0.10    0.60
   6   0  -1    0.80    0.60
  -6   0   1    0.20    0.60
   6   0  -1    0.00    0.30
  -6   0   1   -0.10    0.40
  -6   0   1    0.00    0.40
   6   0  -1    0.60    0.50
   6   0  -1    1.60    0.90
  -6   0   1    0.10    0.80
   6   0  -1    0.30    0.60
  -6   0   1    0.70    0.70
  -6   0   1    1.00    0.80
   6   0  -1    0.90    0.60
  -6   0   1    0.40    0.50
   5   0  -1    1.30    0.70
  -5   0   1    0.60    0.60
   5   0  -1    0.10    1.00
   5   0  -1    0.70    0.50
  -5   0   1    1.10    0.90
   5   0  -1    0.40    0.30
  -5   0   1    1.00    0.50
   5   0  -1    1.40    0.60
  -5   0   1    0.90    0.40
   5   0  -1    0.90    0.40
  -5   0   1    1.10    0.80
   5   0  -1    0.10    0.90
   5   0  -1    0.20    0.50
  -5   0   1    2.10    0.80
  -5   0   1    0.60    0.40
   4   0  -1    0.40    0.50
  -4   0   1    0.90    0.60
   4   0  -1    0.30    0.40
   4   0  -1    0.30    0.30
  -4   0   1   -0.40    0.50
   4   0  -1    0.40    0.80
   4   0  -1    0.10    0.80
  -4   0   1    0.20    0.30
  -4   0   1    1.30    0.80
  -4   0   1    0.00    0.30
  -4   0   1    1.80    0.80
   4   0  -1    0.80    0.50
  -4   0   1   -0.10    0.40
  -4   0   1    0.30    0.60
  -4   0   1    0.70    0.50
   4   0  -1    0.30    0.40
   3   0  -1    1.80    0.40
   3   0  -1   -0.40    0.50
  -3   0   1   -0.10    0.30
   3   0  -1   -0.10    0.30
  -3   0   1    0.40    0.40
  -3   0   1    0.40    0.30
  -3   0   1    0.60    0.30
  -3   0   1    1.20    0.60
   3   0  -1    0.20    0.40
   3   0  -1    0.50    0.30
  -3   0   1    1.20    0.30
  -3   0   1    0.50    0.50
   3   0  -1    0.90    0.20
   3   0  -1    0.50    0.70
   2   0  -1    0.00    0.10
  -2   0   1    0.10    0.20
   2   0  -1    0.00    0.10
   2   0  -1   -0.10    0.20
  -2   0   1    0.00    0.10
  -2   0   1    0.00    0.20
  -2   0   1    0.20    0.10
  -2   0   1    0.10    0.10
  -2   0   1    0.20    0.20
   2   0  -1    0.40    0.20
   2   0  -1    0.10    0.20
   2   0  -1    0.10    0.10
   2   0  -1    0.10    0.20
  -2   0   1    0.00    0.10
   2   0   1   -0.10    0.30
  -2   0  -1    0.30    0.10
  -2   0  -1   -0.10    0.20
   2   0   1    0.10    0.20
  -2   0  -1    0.40    0.20
  -2   0  -1    0.00    0.20
   2   0   1    0.20    0.30
   2   0   1    0.50    0.40
   2   0   1    0.00    0.10
   2   0   1    0.00    0.20
  -2   0  -1    0.20    0.20
  -2   0  -1    0.60    0.30
  -2   0  -1    0.20    0.20
   2   0   1    0.20    0.40
  -3   0  -1    0.30    0.30
  -3   0  -1    1.00    0.40
  -3   0  -1    0.60    0.30
   3   0   1    0.40    0.70
   3   0   1    0.20    0.20
   3   0   1   -1.00    0.60
  -3   0  -1    0.30    0.30
   3   0   1    0.60    0.40
   3   0   1    0.70    0.30
  -3   0  -1    0.30    0.50
  -3   0  -1    0.40    0.60
  -3   0  -1    2.00    0.50
   3   0   1    0.20    0.50
   3   0   1    1.10    0.70
   3   0   1    0.20    0.40
  -3   0  -1    0.30    0.40
  -4   0  -1    0.50    0.40
   4   0   1    0.20    0.80
   4   0   1    0.20    0.30
  -4   0  -1    0.80    0.30
   4   0   1    0.10    0.70
   4   0   1    0.30    0.50
  -4   0  -1    0.30    0.70
   4   0   1   -0.20    0.50
  -4   0  -1   -0.90    0.70
  -4   0  -1   -0.20    0.50
  -4   0  -1    1.30    0.70
   4   0   1    0.90    0.90
  -4   0  -1    0.70    0.50
   4   0   1    0.20    0.60
   4   0   1    0.80    0.40
   4   0   1    0.50    0.80
   4   0   1    0.40    0.30
  -4   0  -1   -0.70    0.60
  -5   0  -1   -0.10    0.50
   5   0   1    1.00    1.00
   5   0   1    0.00    0.30
   5   0   1    0.20    0.60
  -5   0  -1    0.40    0.40
  -5   0  -1   -0.40    0.60
  -5   0  -1   -0.20    0.30
  -5   0  -1    0.90    0.80
   5   0   1    0.20    0.30
  -5   0  -1    0.90    0.40
  -5   0  -1    0.60    0.50
   5   0   1   -0.30    0.50
   5   0   1    0.70    0.90
  -5   0  -1    0.40    0.70
   5   0   1    0.90    0.80
   5   0   1    0.30    0.50
   5   0   1    0.10    0.70
  -5   0  -1    0.00    0.70
   5   0   1    1.00    0.30
  -5   0  -1    0.40    0.50
  -6   0  -1    0.30    0.80
  -6   0  -1    0.10    0.50
   6   0   1    0.60    0.60
   6   0   1    0.30    0.40
  -6   0  -1    0.70    0.80
   6   0   1    1.20    1.00
  -6   0  -1    0.50    0.80
   6   0   1    0.40    0.70
   6   0   1    0.60    0.60
  -6   0  -1    0.60    0.50
  -6   0  -1    0.50    0.40
   6   0   1    0.20    0.30
   6   0   1    0.50    0.30
  -6   0  -1   -0.10    0.30
   6   0   1    0.80    0.70
   6   0   1    2.60    1.10
   6   0   1    0.90    0.60
  -6   0  -1    0.00    0.60
  -6   0  -1    0.40    0.60
  -7   0  -1    1.00    0.50
   7   0   1    0.30    0.40
   7   0   1    0.30    0.70
   7   0   1    0.90    0.40
   7   0   1    0.40    0.80
   7   0   1    1.20    0.90
  -7   0  -1    2.30    1.00
   7   0   1    0.20    0.60
   7   0   1    2.30    1.20
  -7   0  -1    0.20    0.40
   7   0   1    0.90    0.60
  -7   0  -1    0.30    0.60
  -7   0  -1    0.50    0.40
  -7   0  -1   -0.30    0.90
  -7   0  -1   -0.30    0.80
   7   0   1    1.00    1.30
  -7   0  -1    0.20    0.90
   7   0   1    0.90    0.40
  -7   0  -1    0.60    0.70
  -7   0  -1    0.70    0.60
  -8   0  -1   -0.40    1.00
   8   0   1    0.20    0.60
   8   0   1    1.30    0.90
   8   0   1    1.40    0.90
  -8   0  -1    0.50    1.30
   8   0   1    0.90    0.50
   8   0   1    0.40    0.50
  -8   0  -1    0.70    0.50
  -8   0  -1    0.30    0.70
   8   0   1    4.40    1.60
   8   0   1    3.10    1.30
  -8   0  -1    1.10    1.20
  -8   0  -1    1.50    0.90
   8   0   1    0.70    0.80
   8   0   1    0.20    1.30
  -8   0  -1    1.40    0.90
  -8   0  -1    1.50    0.60
  -9   0  -1    0.80    0.60
  -9   0  -1   -0.70    0.90
   9   0   1    3.10    1.90
  -9   0  -1    0.20    1.00
   9   0   1    1.10    1.30
  -9   0  -1    1.10    1.30
   9   0   1    1.70    1.70
  -9   0  -1    0.40    0.80
  -9   0  -1   -0.20    0.70
   9   0   1    1.50    1.20
   9   0   1    2.80    1.00
   9   0   1    1.20    0.60
   9   0   1    0.60    0.70
  -9   0  -1    0.50    1.40
   9   0   1    0.90    0.90
  -9   0  -1    0.20    0.60
   9   0   1    0.30    0.50
  10   0   1   -0.30    0.70
  10   0   1    1.40    1.80
 -10   0  -1    0.80    1.00
 -10   0  -1   -1.00    0.90
  10   0   1    1.50    1.20
 -10   0  -1   -0.10    0.50
  10   0   1    0.50    0.50
  10   0   1    1.20    1.30
 -10   0  -1    0.60    0.90
 -10   0  -1    1.20    0.60
 -10   0  -1    0.10    1.40
 -10   0  -1    0.20    0.70
  10   0   1    0.30    0.50
  10   0   1    1.10    1.70
  10   0   1    0.00    0.80
 -10   0  -1    0.70    1.30
  10   0   1    0.90    0.90
 -10   0  -1    0.30    1.10
 -11   0  -1    0.00    0.90
 -11   0  -1   -0.10    1.10
 -11   0  -1    0.00    0.90
  11   0   1    0.80    1.70
  11   0   1    1.10    0.70
  11   0   1    1.30    1.60
  11   0   1   -0.40    1.20
 -11   0  -1    0.30    0.60
  11   0   1    0.50    0.50
  11   0   1    1.10    0.50
  11   0   1    2.00    1.20
 -11   0  -1    0.40    1.10
  11   0   1    0.30    0.90
 -11   0  -1    0.50    0.50
 -12   0  -1    0.70    0.60
  12   0   1    0.70    0.50
  12   0   1    0.10    0.70
 -12   0  -1    0.90    1.20
 -12   0  -1    0.60    0.70
  12   0   1    0.50    1.00
  12   0   1    0.00    1.60
  12   0   1    0.00    1.10
  12   0   1    2.00    1.80
  12   0   1    1.60    1.20
  12   0   1    1.00    0.50
 -12   0  -1   -0.30    1.00
 -12   0  -1   -0.20    0.90
  13   0   1    0.70    1.00
  13   0   1    0.40    1.20
  13   0   1    0.10    1.70
 -13   0  -1    0.50    0.80
  13   0   1    0.20    0.50
 -13   0  -1    0.60    0.60
  13   0   1   -0.10    0.90
 -13   0  -1    0.50    1.10
  13   0   1    1.00    1.80
  13   0   1    3.50    1.50
  14   0   1    3.50    1.20
  14   0   1    3.00    2.00
  14   0   1    2.90    1.50
  14   0   1    1.60    2.00
  14   0   1    1.10    1.00
 -14   0  -1    1.80    1.20
  14   0   1    0.50    0.60
  14   0   1    4.10    1.60
  14   0   1    1.70    0.70
 -14   0  -1   -0.30    0.80
  15   0   1    0.20    0.50
  15   0   1    0.90    1.60
 -15   0  -1    0.30    1.20
  15   0   1    0.40    1.20
 -15   0  -1    0.10    0.70
  15   0   1    0.40    2.00
  15   0   1    0.00    2.10
  15   0   1    0.00    0.60
  15   0   1    0.50    1.00
  15   0   1    1.80    1.50
  16   0   1    3.00    2.50
  16   0   1    1.10    2.30
  16   0   1    1.60    1.60
  16   0   1   -0.60    1.00
  16   0   1    3.00    1.30
 -16   0  -1   -0.10    0.90
  16   0   1    1.80    1.60
  16   0   1    1.00    0.60
 -16   0  -1    0.90    0.80
 -16   0  -1    0.10    1.30
  16   0   1    0.60    0.60
  17   0   1    2.00    1.30
 -17   0  -1    1.20    0.80
 -17   0  -1   -0.80    1.40
  17   0   1    0.30    1.60
  17   0   1    2.30    2.50
  17   0   1    0.50    0.70
  17   0   1    0.70    1.70
  17   0   1    0.10    2.50
  17   0   1    1.00    0.60
  18   0   1    2.50    1.70
 -18   0  -1    1.00    0.90
  18   0   1    0.80    1.60
  18   0   1   -1.70    2.60
 -18   0  -1    0.20    1.40
  18   0   1   -0.90    2.40
  18   0   1    2.20    1.30
  18   0   1    1.10    1.80
  18   0   1    0.50    0.60
  19   0   1    3.30    1.60
  19   0   1    0.40    0.70
 -19   0  -1    1.10    1.60
  19   0   1    2.50    1.80
  19   0   1    1.10    1.30
  19   0   1   -0.60    2.50
  19   0   1    0.60    2.40
  19   0   1    1.30    1.80
 -19   0  -1    1.40    1.00
  20   0   1   -0.80    1.30
  20   0   1   -2.00    2.70
  20   0   1   -0.10    1.70
  20   0   1   -0.70    1.50
  20   0   1   -1.50    2.50
 -20   0  -1   -0.60    1.60
 -20   0  -1   -0.50    1.00
  20   0   1   -0.30    0.60
  20   0   1   -0.10    1.90
  21   0   1    0.50    1.40
  21   0   1   -1.00    1.70
 -21   0  -1    1.40    1.70
  21   0   1    2.60    2.00
 -21   0  -1   -0.20    1.10
  21   0   1   -0.40    1.80
  21   0   1    0.20    2.40
  21   0   1    0.60    2.50
  21   0   1    0.90    0.70
  22   0   1   -1.60    1.80
  22   0   1   -1.00    2.80
  22   0   1    1.50    1.70
 -22   0  -1    0.90    1.90
  22   0   1   -1.10    1.80
 -22   0  -1    0.40    1.10
  22   0   1   -0.90    2.50
  22   0   1    0.10    1.50
  23   0   1    2.80    2.80
  23   0   1   -1.90    3.60
  23   0   1   -0.60    2.20
  23   0   1    1.40    1.80
  23   0   1   -1.50    1.80
 -23   0  -1    1.90    2.00
  23   0   1    0.00    1.40
  23   0   1   -1.60    1.60
  24   0   1    0.80    1.60
 -24   0  -1    2.10    1.30
  24   0   1    1.80    2.80
  24   0   1   -1.90    2.00
  24   0   1   -0.40    2.70
  24   0   1   -0.10    1.80
  24   0   1   -0.80    1.90
  24   0   1    0.10    2.10
  25   0   1    1.20    2.00
  25   0   1    2.90    1.70
  25   0   1    2.10    3.40
  25   0   1    1.50    2.80
  25   0   1   -0.70    2.10
  25   0   1   -1.30    2.10
 -25   0  -1    0.70    2.20
 -25   0  -1    0.00    1.30
  25   0   1    0.70    1.90
  26   0   1   -0.10    2.90
  26   0   1   -2.70    2.20
  26   0   1    2.60    3.10
  26   0   1   -0.70    1.90
  26   0   1   -2.60    2.00
  26   0   1    1.60    1.70
 -26   0  -1   -1.60    1.30
  27   0   1   -0.40    2.40
  27   0   1    0.40    2.00
  27   0   1   -0.30    1.30
 -27   0  -1   -2.20    1.50
  27   0   1   -0.60    3.30
  27   0   1    0.20    2.90
 -27   0  -1    1.60    2.40
  27   0   1    2.00    2.40
  27   0   1    2.40    3.10
  27   0   1    2.80    2.00
 -28   0  -1    3.40    2.80
  28   0   1    3.40    3.70
  28   0   1   -2.70    2.30
  28   0   1    0.10    2.00
  28   0   1   -0.80    1.30
  28   0   1    1.30    2.50
  28   0   1   -0.50    2.60
 -28   0  -1    1.30    1.70
  29   0   1    2.20    2.20
 -29   0  -1   -0.60    2.60
  29   0   1   -3.30    3.20
  29   0   1   -0.20    1.40
  29   0   1   -5.20    2.40
  29   0   1    1.00    2.90
  29   0   1    2.10    3.70
 -29   0  -1   -2.30    1.60
  29   0   1   -2.40    2.40
 -30   0  -1    1.30    2.80
  30   0   1    2.30    2.10
  30   0   1    3.40    3.60
  30   0   1   -3.50    2.60
  30   0   1    2.10    1.50
  30   0   1    7.80    3.30
  30   0   1   -2.40    2.50
 -30   0  -1   -2.60    1.70
  31   0   1    5.90    4.00
  31   0   1   -2.30    3.10
  31   0   1    8.00    3.20
  31   0   1   -4.20    3.70
  31   0   1    2.70    2.10
  31   0   1   -5.00    2.40
 -31   0  -1    1.70    2.80
  32   0   1    5.60    3.70
  32   0   1   -3.30    3.10
  32   0   1   10.30    3.30
 -32   0  -1    3.70    2.90
  32   0   1    3.50    2.20
  33   0   1   16.70    4.80
 -33   0  -1    2.70    4.40
  33   0   1    4.90    2.20
 -33  -1   1    5.30    3.70
  33  -1  -1    6.80    2.30
  33  -1  -1   -4.00    3.40
  33   1  -1   -2.90    3.40
 -33   1   1    6.00    3.00
  33   1  -1    6.50    2.30
  33   1  -1   -0.90    3.00
  32  -1  -1  106.59   10.00
  32  -1  -1  101.39    6.80
  32  -1  -1   85.99    8.40
 -32  -1   1   98.69    7.30
  32  -1  -1   97.89    5.30
  32   1  -1  104.39    7.70
  32   1  -1   77.39    7.50
  32   1  -1   87.79    6.10
  32   1  -1   74.49    6.60
  32   1  -1  107.39    9.80
 -32   1   1   91.69    6.70
  31  -1  -1   18.30    6.10
  31  -1  -1   12.80    2.40
 -31  -1   1    9.50    3.40
  31  -1  -1    3.40    2.90
  31  -1  -1    9.90    3.50
  31   1  -1    8.90    3.20
  31   1  -1   13.00    2.60
  31   1  -1   18.20    4.10
 -31   1   1    7.90    2.30
  31   1  -1   14.10    5.10
  31   1  -1    8.00    3.10
  31   1  -1    4.60    4.10
 -31   1   1   18.90    3.80
 -30  -1   1   14.10    2.90
  30  -1  -1   19.90    4.50
  30  -1  -1   16.80    3.70
  30  -1  -1   20.00    3.90
 -30  -1   1   24.40    4.40
  30  -1  -1   24.90    2.90
  30   1  -1   20.40    3.80
  30   1  -1   16.10    3.80
 -30   1   1   21.80    2.90
  30   1  -1   22.70    5.10
  30   1  -1   22.00    3.00
  30   1  -1   19.00    3.50
 -30   1   1   25.50    4.10
  30   1  -1   22.10    2.60
  29  -1  -1  185.18    9.90
 -29  -1   1  197.88    9.80
  29  -1  -1  199.48    9.60
  29  -1  -1  170.88    9.40
  29  -1  -1  198.28   12.60
  29  -1  -1  188.48    8.20
  29  -1  -1  202.48    8.70
  29   1  -1  194.58    7.70
  29   1  -1  206.08    8.30
 -29   1   1  187.78    8.30
  29   1  -1  202.68   12.70
  29   1  -1  163.58   10.40
  29   1  -1  210.98    9.90
  29   1  -1  203.08   10.60
 -29   1   1  194.88    9.50
  29   1  -1  198.78    8.60
  29   1  -1  195.08   12.00
  28  -1  -1  383.46   15.40
 -28  -1   1  377.66   14.40
 -28  -1   1  398.76   15.50
  28  -1  -1  392.06   14.10
  28  -1  -1  377.46   14.40
  28  -1  -1  355.16   13.00
  28  -1  -1  368.16   15.00
  28  -1  -1  400.96   18.50
  28  -1  -1  385.06   15.60
  28   1  -1  377.36   15.30
  28   1  -1  369.46   15.20
  28   1  -1  365.26   13.40
  28   1  -1  409.36   16.50
  28   1  -1  405.26   14.50
 -28   1   1  372.36   14.00
  28   1  -1  373.76   15.40
  28   1  -1  391.86   18.50
 -28   1   1  406.86   15.20
  28   1  -1  370.26   13.90
  27  -1  -1   61.89    5.20
  27  -1  -1   61.19    5.30
  27  -1  -1   73.29    5.50
 -27  -1   1   60.69    4.50
 -27  -1   1   74.99    5.60
  27  -1  -1   74.29    8.00
  27  -1  -1   62.09    5.60
  27  -1  -1   65.49    4.60
  27  -1  -1   64.49    3.20
  27   1  -1   64.79    7.60
  27   1  -1   59.79    5.30
  27   1  -1   63.59    3.70
  27   1  -1   64.99    4.60
 -27   1   1   61.99    4.10
  27   1  -1   68.79    4.10
  27   1  -1   65.99    5.50
  27   1  -1   65.49    6.20
 -27   1   1   72.29    5.30
  26  -1  -1   19.20    3.30
  26  -1  -1   26.70    3.70
  26  -1  -1   23.80    4.90
 -26  -1   1   21.00    3.40
  26  -1  -1   27.20    3.30
  26  -1  -1   18.10    3.30
  26  -1  -1   21.50    2.70
  26  -1  -1   22.30    2.00
 -26  -1   1   18.90    2.70
 -26   1   1   20.50    2.40
  26   1  -1   23.60    3.50
  26   1  -1   24.70    3.10
  26   1  -1   21.30    4.60
  26   1  -1   24.40    2.50
  26   1  -1   24.20    3.90
  26   1  -1   23.40    3.30
  26   1  -1   28.40    4.60
  25  -1  -1   10.20    2.40
  25  -1  -1    5.80    2.50
  25  -1  -1    8.70    2.80
 -25  -1   1    7.00    2.60
  25  -1  -1    4.60    3.00
  25  -1  -1    6.10    1.20
  25  -1  -1    7.10    2.50
  25  -1  -1    7.60    2.20
 -25  -1   1    7.80    2.00
  25  -1  -1    7.30    2.40
 -25   1   1    5.40    1.60
  25   1  -1   10.00    3.70
  25   1  -1    9.50    2.10
  25   1  -1    6.00    2.00
  25   1  -1    7.80    3.20
 -25   1   1    7.00    2.30
  25   1  -1    5.10    2.20
  25   1  -1    8.20    2.60
  25   1  -1    9.40    1.60
  24  -1  -1   33.30    4.00
 -24  -1   1   31.00    3.10
  24  -1  -1   31.70    3.80
  24  -1  -1   42.30    6.20
  24  -1  -1   36.50    3.70
  24  -1  -1   34.70    3.40
  24  -1  -1   30.50    3.90
 -24  -1   1   32.60    3.90
  24   1  -1   35.70    2.60
  24   1  -1   36.50    3.50
  24   1  -1   41.20    5.00
  24   1  -1   38.70    3.10
 -24   1   1   33.30    5.20
  24   1  -1   37.80    3.80
  24   1  -1   38.10    5.90
 -24   1   1   30.30    2.80
  24   1  -1   31.90    3.90
  23  -1  -1   41.90    3.40
  23  -1  -1   39.00    3.30
  23  -1  -1   45.10    4.30
  23  -1  -1   42.10    4.20
  23  -1  -1   41.60    4.10
 -23  -1   1   39.90    3.90
  23  -1  -1   43.30    6.00
 -23  -1   1   43.00    3.30
  23  -1  -1   43.10    2.40
 -23   1   1   41.20    3.00
  23   1  -1   45.40    4.80
  23   1  -1   40.60    4.90
  23   1  -1   45.10    3.10
 -23   1   1   39.60    3.80
  23   1  -1   40.30    5.90
  23   1  -1   36.00    3.70
  23   1  -1   38.40    3.50
  22  -1  -1    0.10    1.70
  22  -1  -1   -1.00    2.00
  22  -1  -1   -0.10    0.90
 -22  -1   1    1.00    1.50
 -22  -1   1   -1.20    1.80
  22  -1  -1   -0.30    1.80
 -22  -1   1   -0.20    0.90
  22  -1  -1    1.30    1.70
  22  -1  -1    0.40    2.60
  22  -1  -1   -0.80    1.90
  22  -1  -1    0.70    1.70
  22   1  -1   -1.00    2.50
  22   1  -1    1.60    1.10
  22   1  -1   -1.70    1.50
  22   1  -1    0.10    2.60
  22   1  -1   -0.30    1.80
  22   1  -1   -0.40    1.50
  22   1  -1   -1.00    1.40
 -22   1   1   -0.80    1.80
 -22   1   1    0.90    1.20
  21  -1  -1   10.70    3.10
  21  -1  -1   19.70    2.90
  21  -1  -1   17.60    2.50
  21  -1  -1   21.60    1.90
 -21  -1   1   15.40    2.00
  21  -1  -1   18.00    3.00
  21  -1  -1   16.40    2.30
  21  -1  -1   17.90    2.80
  21  -1  -1   20.70    2.60
 -21  -1   1   15.70    1.60
 -21  -1   1   16.10    2.50
  21   1  -1   19.30    3.80
  21   1  -1   18.60    2.00
 -21   1   1   16.90    2.50
  21   1  -1   17.30    3.60
  21   1  -1   18.80    2.70
  21   1  -1   19.50    2.70
  21   1  -1   15.70    2.30
  21   1  -1   20.10    2.30
 -21   1   1   22.30    2.30
  20  -1  -1  123.39    5.40
  20  -1  -1  116.59    4.60
  20  -1  -1  114.29    6.20
  20  -1  -1  111.59    6.00
  20  -1  -1  122.59    6.10
 -20  -1   1  118.59    5.20
 -20  -1   1  106.89    4.60
 -20  -1   1  113.89    5.70
  20  -1  -1  117.19    5.40
  20  -1  -1  109.19    7.90
  20  -1  -1  112.99    5.90
 -20   1   1  115.59    5.60
  20   1  -1  121.79    5.80
  20   1  -1  110.19    4.70
  20   1  -1  118.69    6.80
  20   1  -1  127.79    5.90
  20   1  -1  118.19    5.50
  20   1  -1  122.39    5.00
  20   1  -1  103.39    7.70
 -20   1   1  120.99    5.00
 -19  -1   1  121.59    5.70
  19  -1  -1  105.99    3.90
  19  -1  -1  118.79    5.90
  19  -1  -1  111.69    6.00
  19  -1  -1  122.49    7.80
 -19  -1   1  120.19    5.10
  19  -1  -1  107.69    5.70
 -19  -1   1  107.89    4.50
  19  -1  -1  119.19    5.80
  19  -1  -1  116.69    4.50
  19  -1  -1  121.59    5.20
  19  -1  -1  117.69    5.20
  19   1  -1  116.99    5.60
 -19   1   1  118.09    4.80
  19   1  -1  112.89    4.80
  19   1  -1  110.59    4.60
  19   1  -1  122.09    5.80
  19   1  -1  111.99    6.60
  19   1  -1  112.69    5.30
  19   1  -1  117.89    7.70
 -19   1   1  108.19    5.30
  18  -1  -1    2.70    1.80
  18  -1  -1    3.90    1.70
 -18  -1   1    1.50    0.90
  18  -1  -1   -0.20    2.50
 -18  -1   1    3.80    1.80
  18  -1  -1    2.60    1.80
 -18  -1   1    2.80    1.20
  18  -1  -1    2.50    0.50
  18  -1  -1    0.90    2.00
  18  -1  -1    2.70    1.60
  18  -1  -1    1.00    0.80
  18   1  -1    1.80    1.00
  18   1  -1    2.70    1.30
  18   1  -1    2.50    1.50
  18   1  -1    1.90    1.60
  18   1  -1   -0.20    2.50
  18   1  -1    1.60    1.50
  18   1  -1    0.60    2.30
 -18   1   1    1.30    1.60
 -18   1   1    2.90    1.10
 -17  -1   1   50.59    2.90
  17  -1  -1   52.19    3.20
  17  -1  -1   50.39    3.80
  17  -1  -1   53.39    5.50
  17  -1  -1   48.90    3.90
  17  -1  -1   53.69    3.70
  17  -1  -1   46.70    3.10
  17  -1  -1   48.10    2.50
  17  -1  -1   47.70    1.90
  17  -1  -1   59.89    3.70
 -17  -1   1   49.80    3.40
 -17   1   1   47.30    2.70
  17   1  -1   48.10    3.40
  17   1  -1   46.00    2.60
  17   1  -1   45.20    4.40
  17   1  -1   49.60    3.50
  17   1  -1   42.70    5.70
 -17   1   1   47.60    3.20
  16  -1  -1  527.45   17.70
  16  -1  -1  529.55   18.00
  16  -1  -1  534.65   17.90
  16  -1  -1  494.95   16.80
 -16  -1   1  521.35   17.20
  16  -1  -1  505.05   19.50
 -16  -1   1  512.45   17.60
  16  -1  -1  522.85   17.90
  16  -1  -1  494.75   16.40
  16  -1  -1  489.05   16.70
  16  -1  -1  519.75   17.30
  16  -1  -1  507.55   17.30
 -16  -1   1  508.65   16.80
  16   1  -1  512.85   17.40
 -16   1   1  544.55   17.60
  16   1  -1  477.95   19.90
 -16   1   1  504.45   17.00
  16   1  -1  514.35   18.60
  16   1  -1  534.05   17.80
  16   1  -1  494.85   16.90
  16   1  -1  539.05   17.70
  15  -1  -1 1299.67   42.60
  15  -1  -1 1297.77   41.30
  15  -1  -1 1307.27   41.70
  15  -1  -1 1287.87   42.10
 -15  -1   1 1349.16   42.00
  15  -1  -1 1248.98   41.60
  15  -1  -1 1366.06   42.60
  15  -1  -1 1320.17   42.50
  15  -1  -1 1304.57   42.10
 -15  -1   1 1274.57   41.60
 -15  -1   1 1302.67   42.40
  15  -1  -1 1378.36   44.30
  15  -1  -1 1301.67   42.70
  15   1  -1 1366.06   43.40
  15   1  -1 1326.67   42.50
  15   1  -1 1248.18   42.10
  15   1  -1 1263.17   41.80
  15   1  -1 1300.47   42.40
  15   1  -1 1257.57   44.00
 -15   1   1 1308.67   42.20
  14  -1  -1  754.52   24.60
  14  -1  -1  741.03   23.80
  14  -1  -1  726.63   24.60
 -14  -1   1  754.22   24.50
 -14  -1   1  733.03   24.10
  14  -1  -1  772.52   25.10
  14  -1  -1  781.42   25.20
 -14  -1   1  737.93   24.80
  14  -1  -1  755.42   24.20
  14  -1  -1  706.03   24.10
  14  -1  -1  777.22   26.60
  14  -1  -1  728.33   24.90
  14  -1  -1  784.22   25.20
  14   1  -1  740.03   24.30
 -14   1   1  762.22   24.70
  14   1  -1  777.82   25.80
  14   1  -1  811.72   25.10
  14   1  -1  786.42   25.00
  14   1  -1  712.93   24.60
  14   1  -1  716.83   26.30
  14   1  -1  714.53   24.30
  13  -1  -1  147.69    6.00
 -13  -1   1  162.68    5.90
  13  -1  -1  172.98    6.60
  13  -1  -1  153.58    5.50
  13  -1  -1  165.88    6.60
  13  -1  -1  160.78    5.70
  13  -1  -1  168.08    7.80
 -13  -1   1  157.48    6.20
  13  -1  -1  158.98    5.30
  13  -1  -1  162.78    6.00
 -13  -1   1  154.88    5.50
 -13  -1   1  156.78    6.20
  13  -1  -1  166.88    6.50
  13   1  -1  164.28    7.10
 -13   1   1  146.09    6.70
  13   1  -1  156.98    6.20
 -13   1   1  161.98    6.00
  13   1  -1  164.68    6.30
 -13   1   1  161.48    6.20
  13   1  -1  162.78    6.10
 -13   1   1  157.48    6.70
 -13   1   1  153.68    5.70
  13   1  -1  159.18    5.70
  13   1  -1  164.88    7.70
  13   1  -1  150.88    5.70
  12  -1  -1   25.50    2.10
  12  -1  -1   21.10    2.30
  12  -1  -1   21.70    1.90
  12  -1  -1   20.50    1.30
  12  -1  -1   19.70    1.80
  12  -1  -1   20.90    1.00
 -12  -1   1   19.60    1.60
 -12  -1   1   20.50    1.20
  12  -1  -1   17.50    1.50
  12  -1  -1   20.70    2.30
  12  -1  -1   21.10    2.30
 -12  -1   1   17.70    1.90
 -12  -1   1   21.60    2.70
 -12  -1   1   19.60    1.80
  12  -1  -1   22.10    3.40
 -12   1   1   20.20    1.50
 -12   1   1   21.20    1.50
 -12   1   1   18.90    2.40
  12   1  -1   20.80    2.00
  12   1  -1   20.90    1.50
 -12   1   1   18.40    1.80
  12   1  -1   23.40    3.30
 -12   1   1   19.40    1.90
  12   1  -1   19.70    2.80
  12   1  -1   23.20    2.00
 -12   1   1   21.30    2.20
  12   1  -1   22.10    1.50
  12   1  -1   20.60    1.90
  10  -1  -1  480.15   14.80
  10  -1  -1  463.35   15.10
  10  -1  -1  434.06   15.40
 -10  -1   1  458.55   14.40
  10  -1  -1  450.35   14.20
 -10  -1   1  468.15   15.30
  10  -1  -1  451.45   14.40
 -10  -1   1  441.56   14.80
  10  -1  -1  461.15   16.20
  10  -1  -1  442.26   15.00
 -10  -1   1  447.96   15.00
 -10  -1   1  460.15   16.20
 -10  -1   1  438.26   14.80
 -10  -1   1  476.35   15.30
  10  -1  -1  417.06   14.90
 -10  -1   1  433.56   15.70
  10  -1  -1  442.96   15.20
  10  -1  -1  463.65   14.60
 -10  -1   1  442.16   14.70
  10  -1  -1  447.16   15.20
 -10   1   1  475.65   16.40
  10   1  -1  439.16   15.00
 -10   1   1  452.35   15.50
 -10   1   1  438.46   14.90
  10   1  -1  416.26   14.90
 -10   1   1  448.96   15.10
  10   1  -1  422.76   14.80
  10   1  -1  441.56   15.60
  10   1  -1  446.56   15.00
 -10   1   1  438.56   15.30
 -10   1   1  424.36   15.10
 -10   1   1  460.65   14.70
  10   1  -1  451.55   14.60
 -10   1   1  433.66   15.30
   9  -1  -1 2588.54   85.49
  -9   1   1 2783.72   85.79
  -9   1   1 2771.52   86.59
  -9   1   1 2668.03   85.29
  -9   1   1 2650.73   85.39
  -8  -1   1 1229.48   38.60
   8  -1  -1 1218.98   38.70
   8  -1  -1 1231.08   39.70
  -8  -1   1 1185.28   38.90
   8  -1  -1 1195.38   38.80
   8  -1  -1 1184.88   39.00
   8  -1  -1 1222.68   38.30
   8  -1  -1 1113.69   38.60
  -8  -1   1 1240.88   38.90
   8  -1  -1 1235.48   38.80
  -8  -1   1 1250.17   39.70
   8  -1  -1 1258.47   38.60
  -8   1   1 1173.78   39.00
  -8   1   1 1139.19   39.10
  -8   1   1 1264.17   38.80
  -8   1   1 1064.39   39.30
   8   1  -1 1171.18   38.40
   8   1  -1 1244.38   39.60
  -8   1   1 1238.78   38.60
   8   1  -1 1253.27   39.40
   8   1  -1 1177.58   38.60
  -8   1   1 1205.98   38.50
  -8   1   1 1338.27   39.90
  -8   1   1 1180.38   38.60
  -8   1   1 1226.48   38.80
  -7  -1   1  187.88    6.80
   7  -1  -1  196.88    6.80
   7  -1  -1  196.48    6.50
   7  -1  -1  191.48    6.70
   7  -1  -1  195.28    6.90
   7  -1  -1  201.78    6.50
  -7  -1   1  179.78    6.60
   7  -1  -1  191.28    7.50
  -7  -1   1  195.78    6.60
   7  -1  -1  190.08    6.30
  -7  -1   1  200.18    7.40
   7  -1  -1  183.58    6.90
   7  -1  -1  200.78    6.70
  -7  -1   1  192.38    7.50
  -7  -1   1  197.08    6.20
  -7  -1   1  184.38    6.50
   7  -1  -1  181.38    6.70
  -7   1   1  191.58    6.70
  -7   1   1  182.78    6.90
   7   1  -1  181.18    6.50
  -7   1   1  189.18    6.60
   7   1  -1  185.18    6.40
  -7   1   1  184.78    6.60
   7   1  -1  205.68    7.90
   7   1  -1  192.38    6.70
   7   1  -1  189.58    6.60
  -7   1   1  193.78    6.50
   7   1  -1  196.88    7.30
   7   1  -1  193.38    6.40
  -7   1   1  187.48    7.50
  -7   1   1  174.88    7.00
   7   1  -1  188.38    6.60
  -7   1   1  182.68    6.50
  -7   1   1  188.48    6.90
   5  -1  -1  633.84   19.70
   5  -1  -1  598.44   19.30
   5  -1  -1  604.04   19.20
  -5  -1   1  603.24   19.40
   5  -1  -1  563.74   19.50
  -5  -1   1  621.14   19.50
   5  -1  -1  578.54   19.60
   5  -1  -1  589.14   19.50
  -5  -1   1  636.74   20.00
   5  -1  -1  600.14   19.40
   5  -1  -1  630.94   20.00
  -5  -1   1  650.13   19.50
   5  -1  -1  631.04   19.30
   5  -1  -1  597.24   19.50
   5  -1  -1  602.24   19.60
  -5  -1   1  589.74   19.90
   5  -1  -1  622.44   19.30
   5   1  -1  585.04   19.80
  -5   1   1  590.24   19.60
  -5   1   1  574.84   19.20
   5   1  -1  601.94   19.30
  -5   1   1  603.14   19.40
   5   1  -1  594.34   19.90
  -5   1   1  541.25   19.60
  -5   1   1  613.94   19.40
  -5   1   1  587.34   19.10
  -5   1   1  627.04   20.00
   5   1  -1  608.24   19.50
  -5   1   1  623.64   19.50
  -5   1   1  607.24   19.40
   5   1  -1  594.44   19.30
  -5   1   1  626.64   19.40
  -5   1   1  598.94   19.50
  -5   1   1  607.14   19.70
   5   1  -1  594.34   19.50
   3  -1  -1  517.15   17.00
   3  -1  -1  540.25   17.10
  -3  -1   1  550.04   17.00
  -3  -1   1  533.45   17.20
  -3  -1   1  564.74   17.10
   3  -1  -1  530.65   17.10
   3  -1  -1  506.05   16.90
   3  -1  -1  537.65   17.20
  -3  -1   1  529.85   17.10
   3  -1  -1  523.55   16.80
   3  -1  -1  541.65   17.20
   3  -1  -1  529.35   17.00
  -3  -1   1  551.94   16.90
  -3  -1   1  544.95   17.30
   3  -1  -1  526.45   17.10
  -3  -1   1  510.65   16.90
  -3  -1   1  538.05   16.90
   3  -1  -1  537.25   16.80
  -3   1   1  502.95   17.10
   3   1  -1  500.35   17.20
  -3   1   1  549.85   17.10
   3   1  -1  505.35   16.90
  -3   1   1  507.15   17.10
  -3   1   1  528.05   17.00
   3   1  -1  532.75   16.90
  -3   1   1  555.64   17.00
   3   1  -1  534.15   17.00
  -3   1   1  535.15   17.00
   3   1  -1  498.95   17.20
  -3   1   1  543.35   17.20
  -3   1   1  506.65   16.90
  -3   1   1  515.25   16.80
   3   1  -1  515.85   17.00
  -3   1   1  529.75   17.20
   2  -1  -1  245.78    8.40
  -2  -1   1  251.87    8.30
   2  -1  -1  250.07    8.50
   2  -1  -1  257.47    8.50
   2  -1  -1  271.57    8.50
   2  -1  -1  261.27    8.40
  -2  -1   1  261.87    8.50
   2  -1  -1  256.47    8.20
   2  -1  -1  270.77    8.50
   2  -1  -1  247.88    8.20
  -2  -1   1  256.37    8.60
  -2  -1   1  268.27    8.50
   2  -1  -1  252.77    8.40
   2  -1  -1  254.67    8.30
   2  -1  -1  253.07    8.40
  -2  -1   1  266.47    8.40
   2  -1  -1  259.77    8.40
  -2  -1   1  253.77    8.30
  -2  -1   1  248.48    8.60
  -2  -1   1  240.98    8.40
  -2  -1   1  254.97    8.50
  -2  -1   1  268.47    8.40
   2  -1  -1  259.87    8.10
   2   1  -1  268.17    8.50
  -2   1   1  246.08    8.40
   2   1  -1  249.78    8.60
  -2   1   1  245.68    8.50
  -2   1   1  251.47    8.20
  -2   1   1  238.58    8.20
   2   1  -1  233.58    8.30
  -2   1   1  255.87    8.50
   2   1  -1  261.97    8.50
   2   1  -1  264.37    8.30
   2   1  -1  264.27    8.30
  -2   1   1  243.58    8.40
  -2   1   1  266.17    8.50
  -2   1   1  268.27    8.50
  -1  -1   1   43.90    1.60
  -1  -1   1   40.40    1.60
   1  -1  -1   45.70    1.80
  -1  -1   1   43.50    1.90
   1  -1  -1   47.00    1.70
   1  -1  -1   40.00    1.50
   1  -1  -1   42.00    1.80
  -1  -1   1   43.20    1.80
   1  -1  -1   41.30    1.60
  -1  -1   1   40.00    1.90
  -1  -1   1   43.80    2.00
  -1  -1   1   46.20    1.90
   1  -1  -1   42.10    1.60
   1  -1  -1   44.80    1.60
  -1  -1   1   43.10    1.70
   1  -1  -1   43.40    1.40
  -1  -1   1   41.60    1.70
   1   1  -1   39.00    1.70
  -1   1   1   41.00    1.60
   1   1  -1   43.00    1.80
  -1   1   1   43.70    1.80
  -1   1   1   39.40    1.70
  -1   1   1   41.10    1.80
   1   1  -1   46.50    1.90
   1   1  -1   37.20    1.60
   1   1  -1   40.90    1.60
   1   1  -1   41.70    1.70
  -1   1   1   42.50    1.80
  -1   1   1   40.60    1.40
  -1   1   1   43.00    1.80
  -1   1   1   38.10    1.50
  -1   1   1   41.10    1.70
  -1   1   1   36.20    1.60
   1   1  -1   37.30    1.80
  -1   1   1   41.20    1.80
  -1   1   1   42.40    1.50
   1   1  -1   43.20    1.80
  -1   1   1   38.40    1.60
   0  -1   1  362.56   11.60
   0  -1   1  356.46   11.40
   0  -1  -1  359.66   11.30
   0  -1  -1  353.86   11.40
   0  -1  -1  369.96   11.60
   0  -1   1  344.67   11.60
   0  -1   1  358.86   11.50
   0  -1   1  355.46   11.60
   0  -1  -1  362.56   11.60
   0  -1   1  360.86   11.60
   0  -1   1  353.86   11.70
   0  -1   1  351.86   11.40
   0  -1  -1  388.16   11.60
   0  -1   1  367.66   11.70
   0  -1   1  359.76   11.50
   0  -1  -1  359.86   11.40
   0  -1  -1  374.86   11.40
   0  -1  -1  364.16   11.40
   0  -1  -1  374.66   11.50
   0  -1   1  345.27   11.50
   0  -1   1  381.96   11.70
   0   1   1  369.16   11.60
   0   1   1  344.57   11.40
   0   1   1  347.77   11.60
   0   1   1  336.07   11.40
   0   1  -1  353.96   11.50
   0   1   1  349.77   11.50
   0   1  -1  362.96   11.60
   0   1  -1  363.16   11.60
   0   1  -1  353.26   11.60
   0   1  -1  339.57   11.60
   0   1  -1  363.06   11.50
   0   1   1  352.86   11.40
   0   1   1  354.56   11.60
   0   1   1  342.17   11.60
   0   1   1  354.36   11.50
   0   1   1  332.47   11.30
   0   1  -1  358.86   11.70
   0   1  -1  378.86   11.60
   0   1   1  355.66   11.30
   0   1  -1  329.47   11.50
   0   1  -1  335.77   11.40
   0   1  -1  341.27   11.30
   0   1   1  341.07   11.50
   7  -1   1  613.04   20.10
  -7  -1  -1  619.44   20.00
   7  -1   1  642.24   20.30
   7  -1   1  592.34   19.60
  -7  -1  -1  641.64   20.00
  -7  -1  -1  632.64   20.90
   7  -1   1  663.73   21.20
   7  -1   1  585.74   20.40
  -7  -1  -1  639.74   19.90
   7  -1   1  622.94   20.50
   7  -1   1  652.63   20.40
   7  -1   1  592.14   20.00
  -7  -1  -1  615.94   20.30
  -7  -1  -1  612.74   19.60
   7  -1   1  604.24   19.80
   7  -1   1  601.74   20.00
   7  -1   1  593.44   20.10
  -7  -1  -1  596.44   20.10
  -7  -1  -1  605.04   20.20
  -7  -1  -1  627.54   21.10
   7  -1   1  625.34   20.00
  -7   1  -1  608.64   19.70
  -7   1  -1  594.74   20.50
   7   1   1  619.64   20.00
   7   1   1  631.14   19.90
  -7   1  -1  642.14   20.50
   7   1   1  627.94   20.20
  -7   1  -1  604.54   19.90
   7   1   1  664.63   21.60
  -7   1  -1  606.54   20.10
   7   1   1  596.34   19.70
  -7   1  -1  561.34   19.80
   7   1   1  588.14   20.00
  -7   1  -1  655.73   21.20
  -7   1  -1  673.53   20.90
   8  -1   1 2333.57   75.29
  -8   1  -1 2331.47   75.79
  -8   1  -1 2408.06   75.19
  -8   1  -1 2296.17   75.29
   8   1   1 2265.97   75.19
  -8   1  -1 2561.74   76.89
  -8   1  -1 2405.76   75.79
   9  -1   1  624.54   21.30
   9  -1   1  649.54   19.90
  -9  -1  -1  599.44   20.10
   9  -1   1  607.84   20.00
  -9  -1  -1  624.84   19.80
  -9  -1  -1  645.44   21.40
  -9  -1  -1  615.94   20.30
   9  -1   1  618.14   20.40
   9  -1   1  596.94   19.70
   9  -1   1  586.74   20.10
  -9  -1  -1  637.24   20.00
   9  -1   1  611.04   20.10
  -9  -1  -1  619.04   19.40
  -9  -1  -1  591.84   20.90
   9  -1   1  632.84   20.40
   9  -1   1  593.54   19.90
  -9  -1  -1  589.74   20.40
   9  -1   1  613.64   19.50
  -9   1  -1  581.44   20.00
  -9   1  -1  616.84   21.40
   9   1   1  584.84   19.90
  -9   1  -1  586.64   20.50
   9   1   1  630.84   20.90
   9   1   1  616.24   20.20
  -9   1  -1  609.94   20.50
   9   1   1  591.84   19.60
  -9   1  -1  616.44   19.50
  -9   1  -1  641.44   20.70
   9   1   1  633.84   21.20
   9   1   1  638.64   20.20
   9   1   1  614.84   19.80
  -9   1  -1  596.24   19.70
  -9   1  -1  590.54   19.90
  -9   1  -1  607.04   19.80
  -9   1  -1  621.34   20.00
   9   1   1  603.14   20.00
  10  -1   1  673.43   23.60
  10  -1   1  738.93   22.90
 -10  -1  -1  778.12   24.10
  10  -1   1  684.03   22.70
  10  -1   1  696.53   23.10
 -10  -1  -1  695.13   23.00
  10  -1   1  742.23   23.70
  10  -1   1  713.93   23.30
 -10  -1  -1  688.23   23.20
  10  -1   1  672.33   23.00
  10  -1   1  727.93   23.50
  10  -1   1  710.03   23.50
 -10  -1  -1  751.92   22.50
  10  -1   1  711.63   22.60
  10  -1   1  669.13   24.40
 -10  -1  -1  703.83   22.90
  10  -1   1  694.23   23.20
 -10  -1  -1  740.23   23.20
 -10  -1  -1  698.63   24.60
 -10   1  -1  741.43   22.60
 -10   1  -1  707.93   23.80
 -10   1  -1  711.83   22.90
  10   1   1  753.72   23.30
 -10   1  -1  679.03   23.00
  10   1   1  752.32   23.40
  10   1   1  725.73   22.90
  10   1   1  733.43   24.10
  10   1   1  734.63   24.40
 -10   1  -1  687.43   23.70
 -10   1  -1  659.03   22.70
  10   1   1  696.23   23.10
 -10   1  -1  708.83   23.10
 -10   1  -1  714.23   23.70
  10   1   1  656.03   22.70
  10   1   1  668.43   23.20
 -11  -1  -1  777.22   25.20
  11  -1   1  820.12   25.60
 -11  -1  -1  753.52   25.30
  11  -1   1  743.93   25.20
  11  -1   1  744.63   25.00
  11  -1   1  744.83   25.60
 -11  -1  -1  785.32   24.90
  11  -1   1  777.82   26.70
  11  -1   1  778.32   25.10
 -11  -1  -1  800.72   24.60
  11  -1   1  841.02   25.80
  11  -1   1  836.22   24.90
  11  -1   1  749.23   24.60
  11   1   1  758.02   26.10
  11   1   1  751.52   24.90
  11   1   1  768.02   26.60
 -11   1  -1  756.22   24.90
  11   1   1  805.12   25.40
 -11   1  -1  719.03   25.70
  11   1   1  815.62   25.50
 -11   1  -1  731.93   24.80
 -11   1  -1  801.62   25.20
  11   1   1  702.03   24.70
  11   1   1  771.82   25.10
 -11   1  -1  745.63   25.90
 -11   1  -1  767.72   25.10
 -11   1  -1  807.72   24.60
  12  -1   1  535.45   17.50
 -12  -1  -1  553.94   17.70
  12  -1   1  540.25   19.60
  12  -1   1  552.44   18.10
  12  -1   1  553.24   18.50
  12  -1   1  542.65   18.40
 -12  -1  -1  533.75   18.10
  12  -1   1  545.85   18.50
  12  -1   1  527.15   18.30
  12  -1   1  516.55   17.80
 -12  -1  -1  554.84   17.30
  12  -1   1  537.15   17.30
  12  -1   1  544.65   17.90
  12  -1   1  567.64   17.60
  12   1   1  538.45   18.20
  12   1   1  535.55   17.90
 -12   1  -1  545.65   17.70
  12   1   1  524.25   18.20
 -12   1  -1  554.14   17.90
 -12   1  -1  529.25   17.90
  12   1   1  532.45   17.60
 -12   1  -1  520.75   17.50
  12   1   1  570.94   19.60
 -12   1  -1  505.75   18.70
  12   1   1  561.34   19.10
  12   1   1  510.35   17.50
  13  -1   1   37.60    2.00
  13  -1   1   49.00    3.20
 -13  -1  -1   44.60    2.70
  13  -1   1   42.70    2.60
  13  -1   1   42.70    2.10
  13  -1   1   39.80    3.30
  13  -1   1   40.10    1.70
  13  -1   1   39.80    2.40
  13  -1   1   45.30    3.40
 -13  -1  -1   37.10    2.50
 -13  -1  -1   44.00    2.20
 -13  -1  -1   41.40    1.80
  13  -1   1   40.00    2.80
  13   1   1   40.50    2.80
 -13   1  -1   41.20    2.50
 -13   1  -1   43.70    2.20
  13   1   1   39.50    2.10
  13   1   1   38.60    3.70
 -13   1  -1   39.70    2.00
  13   1   1   45.40    2.80
 -13   1  -1   47.20    3.80
 -13   1  -1   41.80    2.60
  13   1   1   37.60    2.00
  13   1   1   43.90    4.30
  14  -1   1   11.30    1.00
  14  -1   1   16.50    2.50
 -14  -1  -1   12.50    1.00
  14  -1   1   12.90    1.70
  14  -1   1   15.60    2.30
  14  -1   1   13.60    1.30
 -14  -1  -1   12.60    1.50
  14  -1   1   10.90    1.20
 -14  -1  -1   11.40    1.60
  14  -1   1    9.60    2.30
  14  -1   1   13.00    2.00
 -14  -1  -1   10.90    1.60
  14  -1   1   14.50    1.80
  14  -1   1   13.60    1.70
  14   1   1   14.60    2.80
 -14   1  -1   15.70    1.90
  14   1   1   11.20    1.30
  14   1   1   12.70    2.90
  14   1   1   14.40    2.00
  14   1   1   12.70    1.80
  14   1   1   14.20    1.80
 -14   1  -1   10.10    1.30
  15  -1   1    7.50    1.50
 -15  -1  -1    5.00    0.90
  15  -1   1    4.90    1.40
  15  -1   1    8.70    2.30
  15  -1   1    5.60    1.90
  15  -1   1    6.40    0.70
  15  -1   1    5.20    1.00
  15  -1   1    5.70    1.80
  15  -1   1    5.70    2.30
  15  -1   1    5.40    1.50
 -15  -1  -1    7.70    1.80
 -15  -1  -1    5.40    1.10
  15   1   1    4.30    1.40
 -15   1  -1    8.40    1.80
  15   1   1    5.40    1.60
 -15   1  -1    5.80    1.60
  15   1   1    6.80    1.70
  15   1   1    5.90    2.60
  15   1   1    7.20    1.20
  15   1   1   10.40    2.90
  16  -1   1    6.40    1.60
  16  -1   1   11.00    2.40
 -16  -1  -1   11.20    1.90
  16  -1   1    9.10    1.10
  16  -1   1    8.60    2.10
  16  -1   1   10.50    2.50
 -16  -1  -1    9.50    1.00
  16  -1   1   12.10    1.80
 -16  -1  -1    9.20    1.30
  16  -1   1   10.50    0.90
  16  -1   1    8.70    2.60
  16  -1   1   12.90    1.90
  16   1   1    8.10    1.90
  16   1   1    9.20    1.30
  16   1   1    9.70    2.70
  16   1   1    7.50    2.80
  16   1   1   11.70    1.90
  16   1   1   10.60    1.90
 -16   1  -1    9.80    1.80
  17  -1   1    5.80    2.10
  17  -1   1    7.60    2.70
 -17  -1  -1    5.40    1.20
  17  -1   1    4.90    1.80
  17  -1   1    6.10    1.60
 -17  -1  -1    5.40    0.90
  17  -1   1    3.50    1.60
  17  -1   1    4.20    1.00
  17  -1   1    7.80    0.80
 -17  -1  -1    6.30    1.90
  17  -1   1    6.30    2.90
  17   1   1    3.00    2.70
  17   1   1    5.20    1.20
 -17   1  -1    6.70    1.20
  17   1   1    4.60    1.60
  17   1   1    7.00    1.90
 -17   1  -1    3.70    1.50
  17   1   1    3.80    2.80
  17   1   1    5.30    1.80
  18  -1   1  164.88    6.50
  18  -1   1  153.18    7.20
  18  -1   1  155.98    6.80
  18  -1   1  152.48    6.30
  18  -1   1  160.78    9.10
  18  -1   1  154.08    5.70
  18  -1   1  143.19    5.30
  18  -1   1  160.78    7.10
  18  -1   1  154.68    7.40
 -18  -1  -1  155.88    6.10
 -18  -1  -1  170.18    6.90
  18   1   1  154.28    8.90
  18   1   1  148.49    6.50
  18   1   1  165.68    6.90
 -18   1  -1  153.58    6.50
 -18   1  -1  150.98    5.90
  18   1   1  147.69    8.70
  18   1   1  158.58    6.90
  18   1   1  154.18    5.80
  19  -1   1   35.90    5.50
  19  -1   1   39.80    4.00
  19  -1   1   42.60    3.60
 -19  -1  -1   33.40    3.20
  19  -1   1   35.00    4.20
  19  -1   1   37.50    3.70
 -19  -1  -1   41.90    2.70
  19  -1   1   34.30    2.10
  19  -1   1   39.00    3.10
  19  -1   1   35.90    2.80
 -19   1  -1   35.10    2.40
 -19   1  -1   35.70    3.20
  19   1   1   33.50    5.30
  19   1   1   34.10    4.60
  19   1   1   35.40    3.20
  19   1   1   36.20    2.40
  19   1   1   41.50    3.60
  20  -1   1   15.50    1.40
  20  -1   1   14.30    2.10
  20  -1   1   16.30    2.20
  20  -1   1   11.00    2.20
  20  -1   1   12.80    2.60
  20  -1   1   12.00    3.40
  20  -1   1   17.30    3.30
 -20  -1  -1   18.00    2.80
 -20  -1  -1   18.20    2.20
  20  -1   1   14.70    2.70
 -20   1  -1   17.50    2.40
  20   1   1   13.10    2.10
  20   1   1   16.50    2.00
  20   1   1    9.50    3.10
 -20   1  -1   16.90    2.00
  20   1   1   10.40    2.20
  20   1   1   11.50    3.20
  20   1   1   15.60    2.40
  21  -1   1    7.10    3.00
  21  -1   1   10.70    2.10
  21  -1   1    7.60    1.90
  21  -1   1    8.60    2.60
  21  -1   1   12.90    2.70
 -21  -1  -1   10.70    1.80
  21  -1   1    7.50    1.20
  21  -1   1    9.70    3.50
 -21  -1  -1    8.60    2.30
  21  -1   1   11.60    2.10
 -21   1  -1   13.60    2.50
 -21   1  -1    9.30    1.50
  21   1   1    9.10    2.20
  21   1   1    8.30    2.00
  21   1   1   11.80    3.40
  21   1   1   11.60    1.80
  21   1   1    7.70    2.90
  22  -1   1   10.00    1.30
 -22  -1  -1   14.40    2.70
  22  -1   1    9.00    2.20
  22  -1   1    9.10    2.60
  22  -1   1   15.00    3.20
 -22  -1  -1   10.20    1.80
  22  -1   1    8.70    2.60
  22  -1   1    7.90    3.10
  22  -1   1   13.10    1.60
  22  -1   1   12.10    2.40
  22  -1   1   13.70    2.20
  22   1   1    9.40    3.60
 -22   1  -1   11.20    2.40
 -22   1  -1    8.90    1.50
  22   1   1   12.10    3.50
  22   1   1   11.20    2.30
  22   1   1    8.50    2.20
  22   1   1   10.90    2.40
  22   1   1   11.20    1.90
 -23  -1  -1   80.59    5.10
  23  -1   1   78.59    5.20
  23  -1   1   85.39    4.40
  23  -1   1   77.79    3.40
 -23  -1  -1   77.39    4.30
  23  -1   1   78.19    5.40
  23  -1   1   74.49    5.60
  23  -1   1   82.79    4.70
  23  -1   1   73.19    5.20
 -23   1  -1   80.49    4.80
  23   1   1   79.69    5.10
  23   1   1   83.59    4.10
 -23   1  -1   73.49    3.80
  23   1   1   65.59    3.70
  23   1   1   78.49    6.30
  23   1   1   70.89    5.00
  24  -1   1   66.79    5.50
  24  -1   1   66.29    5.30
  24  -1   1   68.49    3.20
 -24  -1  -1   70.29    4.10
  24  -1   1   64.39    4.40
  24  -1   1   75.59    5.30
  24  -1   1   64.49    5.00
  24  -1   1   61.39    4.10
 -24  -1  -1   74.99    5.10
  24  -1   1   70.69    7.40
 -24   1  -1   72.09    3.80
  24   1   1   62.39    5.90
  24   1   1   66.19    7.10
  24   1   1   71.39    4.60
 -24   1  -1   69.19    5.00
  24   1   1   70.99    3.70
  24   1   1   68.79    4.80
  24   1   1   64.49    5.00
  24   1   1   67.89    3.80
  25  -1   1    6.90    5.10
  25  -1   1    0.20    2.30
  25  -1   1    5.80    2.00
 -25  -1  -1    2.70    2.30
  25  -1   1    2.70    1.10
  25  -1   1    5.70    2.90
  25  -1   1    0.50    2.30
  25  -1   1    1.20    2.00
  25  -1   1    3.40    2.00
 -25  -1  -1    3.60    1.60
  25   1   1    5.30    4.40
  25   1   1    2.30    2.10
  25   1   1    5.50    3.30
  25   1   1    7.90    2.50
  25   1   1    1.70    1.40
  25   1   1    1.70    2.30
 -25   1  -1    2.80    1.40
  25   1   1    2.50    1.60
 -25   1  -1    3.10    2.20
  26  -1   1   23.30    2.20
  26  -1   1   26.60    4.10
  26  -1   1   30.70    3.30
  26  -1   1   23.30    3.20
 -26  -1  -1   27.70    3.70
  26  -1   1   16.90    3.30
 -26  -1  -1   27.00    3.20
  26  -1   1   17.10    4.50
  26   1   1   26.90    2.70
 -26   1  -1   21.60    2.70
  26   1   1   26.90    2.80
 -26   1  -1   27.70    4.60
  26   1   1   22.70    3.00
  26   1   1   23.00    4.10
  26   1   1   28.60    4.80
  26   1   1   16.30    4.00
  26   1   1   20.00    3.50
 -27  -1  -1  129.49    6.30
  27  -1   1  128.19    5.00
  27  -1   1  120.49    7.40
  27  -1   1  125.99    7.50
  27  -1   1  131.29    7.40
  27  -1   1  135.39   10.10
  27  -1   1  130.29    6.50
 -27  -1  -1  128.99    7.30
  27  -1   1  139.39    7.90
  27   1   1  117.19    7.20
  27   1   1  127.59    6.70
  27   1   1  122.79    7.10
  27   1   1  127.39    8.50
  27   1   1  126.29   10.00
 -27   1  -1  130.59    6.00
  27   1   1  128.29    5.70
 -27   1  -1  137.79    7.20
  28  -1   1   23.90    4.90
  28  -1   1   21.40    3.80
 -28  -1  -1   24.80    3.90
  28  -1   1   20.00    3.40
  28  -1   1   20.50    3.70
 -28  -1  -1   24.10    3.00
  28  -1   1   26.30    3.10
  28   1   1   23.70    4.00
  28   1   1   23.00    2.80
  28   1   1   28.20    5.00
  28   1   1   30.10    5.10
  28   1   1   25.50    3.30
  28   1   1   20.10    3.20
  28   1   1   19.50    4.50
 -28   1  -1   25.20    3.90
 -28   1  -1   23.70    2.70
  29  -1   1  136.19    7.90
  29  -1   1  152.98   11.30
 -29  -1  -1  140.49    7.00
 -29  -1  -1  145.89    8.20
  29  -1   1  156.48    9.40
  29  -1   1  140.59    8.50
  29  -1   1  125.49    8.10
  29  -1   1  157.08    7.10
 -29   1  -1  141.09    7.80
  29   1   1  130.19    8.00
  29   1   1  146.29    7.30
 -29   1  -1  135.69    6.60
  29   1   1  141.79    6.30
  29   1   1  140.29    7.90
  29   1   1  144.89   10.90
  29   1   1  148.79    8.30
  29   1   1  152.28    9.40
  30  -1   1   48.70    4.20
  30  -1   1   43.10    5.00
  30  -1   1   44.70    5.10
  30  -1   1   54.59    7.70
 -30  -1  -1   50.99    5.40
 -30   1  -1   56.99    5.20
  30   1   1   62.39    6.40
  30   1   1   35.70    4.30
  30   1   1   45.00    3.60
 -30   1  -1   36.10    4.00
  30   1   1   50.79    4.50
  30   1   1   41.80    5.10
  30   1   1   41.80    5.40
  30   1   1   60.79    7.90
  31  -1   1   19.70    2.80
 -31  -1  -1   27.00    5.60
  31  -1   1   20.20    4.80
  31  -1   1    9.50    3.90
  31   1   1   10.90    3.60
  31   1   1   10.70    5.20
  31   1   1   19.80    4.30
  31   1   1   24.80    5.40
  31   1   1   26.70    5.10
 -31   1  -1   18.90    3.80
  32  -1   1    6.50    3.60
  32  -1   1   -1.80    3.00
  32  -1   1    5.80    2.80
 -32  -1  -1    4.80    3.20
  32   1   1   -1.80    2.80
  32   1   1   -3.20    2.90
 -32   1  -1    6.60    3.10
  32   1   1    5.70    2.50
  32   1   1    9.60    3.80
  33  -1   1   41.90    4.20
  33   1   1   56.29    6.20
  33  -2  -1    2.40    2.60
  33   2  -1   -1.80    3.00
 -32  -2   1   16.00    4.10
  32  -2  -1    8.50    3.60
  32  -2  -1    5.20    2.60
  32   2  -1   14.70    4.20
 -32   2   1    7.30    2.50
  32   2  -1    4.70    3.50
  32   2  -1    6.70    3.40
  32   2  -1   11.80    2.60
 -32   2   1   14.90    3.70
 -31  -2   1   94.89    7.30
  31  -2  -1   98.89    5.10
  31  -2  -1  102.99    9.70
  31  -2  -1   77.19    5.70
  31   2  -1  112.29    8.30
 -31   2   1   76.19    5.40
  31   2  -1   73.29    8.70
  31   2  -1   87.59    6.70
  31   2  -1  107.99    9.50
  31   2  -1   72.99    6.70
  30  -2  -1  166.18    6.70
  30  -2  -1  180.08   12.00
  30  -2  -1  167.68    7.40
 -30  -2   1  159.48    8.20
 -30  -2   1  187.28    9.70
  30  -2  -1  173.48    9.70
  30   2  -1  156.28    8.90
 -30   2   1  179.38    8.90
  30   2  -1  178.08    8.10
 -30   2   1  170.88    7.70
  30   2  -1  182.48   10.50
  30   2  -1  184.28   12.00
  30   2  -1  161.78    9.20
  29  -2  -1   91.69    4.40
  29  -2  -1   92.69    7.30
  29  -2  -1  103.19    9.40
  29  -2  -1   80.79    6.30
  29  -2  -1  104.09    5.20
  29  -2  -1  111.39    6.00
 -29  -2   1   87.39    7.40
 -29  -2   1   94.89    7.00
  29   2  -1   90.19    4.90
  29   2  -1   80.59    6.40
 -29   2   1   93.19    5.30
  29   2  -1  108.79    8.30
  29   2  -1  105.39    5.30
  29   2  -1   96.49    5.70
  29   2  -1  105.09    9.20
  29   2  -1   85.59    6.70
 -29   2   1  103.99    6.50
 -28  -2   1  215.88   10.50
  28  -2  -1  205.08    9.90
  28  -2  -1  199.68    7.90
 -28  -2   1  206.28    9.30
  28  -2  -1  215.68    9.40
  28  -2  -1  212.78    8.60
  28  -2  -1  223.98   12.90
  28   2  -1  204.78    9.90
  28   2  -1  221.68    8.70
  28   2  -1  221.88    9.30
 -28   2   1  192.68    9.00
  28   2  -1  199.78   10.10
  28   2  -1  214.48   11.40
  28   2  -1  206.98   12.60
 -28   2   1  219.48    9.80
  27  -2  -1    5.40    2.30
  27  -2  -1    1.20    1.80
  27  -2  -1    3.40    3.10
  27  -2  -1   -4.20    2.20
  27  -2  -1    2.30    1.30
  27  -2  -1    2.40    2.50
 -27  -2   1    2.00    2.90
  27  -2  -1   -4.10    2.40
 -27  -2   1   -0.70    1.80
 -27   2   1    2.10    2.40
 -27   2   1    0.70    1.60
  27   2  -1    0.90    2.40
  27   2  -1    2.70    2.00
  27   2  -1    1.90    1.50
  27   2  -1    6.30    3.40
  27   2  -1    4.00    2.00
  27   2  -1    1.40    3.10
  27   2  -1   -0.80    2.30
  26  -2  -1  295.77   14.80
 -26  -2   1  302.57   12.50
  26  -2  -1  259.97   11.80
  26  -2  -1  268.67   11.80
  26  -2  -1  288.37   10.70
 -26  -2   1  273.07   11.30
  26  -2  -1  292.67   10.10
  26  -2  -1  305.37   12.50
  26   2  -1  282.97   11.20
  26   2  -1  283.47   10.50
  26   2  -1  271.17   15.80
 -26   2   1  287.77   11.60
  26   2  -1  286.07   12.20
  26   2  -1  268.97   10.50
  26   2  -1  283.87   11.90
  26   2  -1  282.87   14.50
  25  -2  -1  115.69    6.80
  25  -2  -1  122.99    6.50
  25  -2  -1  117.89    6.90
  25  -2  -1  130.89    6.50
  25  -2  -1  125.99    5.20
  25  -2  -1  136.49    7.50
 -25  -2   1  127.19    6.40
  25  -2  -1  125.49    9.50
 -25   2   1  125.19    5.80
  25   2  -1  120.29    9.50
  25   2  -1  126.99    7.00
  25   2  -1  126.59    6.80
  25   2  -1  125.99    5.70
  25   2  -1  136.89    8.40
  25   2  -1  128.39    5.60
 -25   2   1  127.89    6.70
  24  -2  -1    6.20    2.40
  24  -2  -1    8.40    2.50
 -24  -2   1    8.30    2.90
  24  -2  -1    8.80    2.00
  24  -2  -1    6.00    1.40
  24  -2  -1   11.80    2.50
  24  -2  -1    6.70    3.20
 -24  -2   1    7.50    2.10
  24  -2  -1    3.40    2.40
 -24   2   1    6.50    1.70
  24   2  -1    7.10    1.90
 -24   2   1    7.80    2.30
  24   2  -1    7.80    2.00
  24   2  -1    9.80    3.50
  24   2  -1    5.90    2.40
  24   2  -1    8.40    2.30
  24   2  -1    4.40    2.80
  24   2  -1    7.20    1.60
  23  -2  -1    3.40    2.00
  23  -2  -1    2.90    1.20
 -23  -2   1    3.50    2.60
  23  -2  -1    1.30    3.40
 -23  -2   1    0.80    1.70
  23  -2  -1    1.60    2.00
  23  -2  -1   -0.40    2.10
  23  -2  -1    4.30    2.10
  23  -2  -1    1.20    2.10
  23  -2  -1    1.30    1.60
  23   2  -1    0.00    1.90
 -23   2   1    1.00    1.30
  23   2  -1    3.40    3.40
  23   2  -1    3.80    3.00
  23   2  -1    1.00    1.30
  23   2  -1    3.30    1.70
 -23   2   1    1.30    2.00
  23   2  -1    3.90    2.10
  22  -2  -1    6.30    2.30
  22  -2  -1    5.20    2.90
  22  -2  -1    7.10    2.50
  22  -2  -1    5.30    1.80
 -22  -2   1    9.80    2.20
  22  -2  -1    5.10    2.30
  22  -2  -1    5.30    1.30
  22  -2  -1    7.70    2.30
 -22  -2   1   10.40    2.70
  22  -2  -1    9.40    2.30
 -22  -2   1    7.50    1.00
  22   2  -1    4.90    3.10
  22   2  -1    6.80    1.70
 -22   2   1   10.30    2.40
 -22   2   1    7.90    1.60
  22   2  -1    5.10    2.10
  22   2  -1    8.20    3.10
  22   2  -1    5.80    2.10
  22   2  -1    6.80    1.90
  22   2  -1    7.90    1.60
 -21  -2   1  221.08    8.30
  21  -2  -1  245.28    9.70
 -21  -2   1  253.27   10.20
  21  -2  -1  246.88    8.80
  21  -2  -1  258.77   12.40
 -21  -2   1  262.27    9.70
  21  -2  -1  249.28    9.20
  21  -2  -1  241.98   10.20
  21  -2  -1  234.88    9.70
  21  -2  -1  241.58   10.00
  21  -2  -1  236.28   10.10
  21   2  -1  258.47   17.00
 -21   2   1  240.58    9.10
  21   2  -1  245.78    9.90
  21   2  -1  245.58    8.90
  21   2  -1  236.48   11.20
 -21   2   1  242.08    9.70
  21   2  -1  250.97   10.20
  21   2  -1  238.28    9.00
  21   2  -1  242.78    9.50
 -20  -2   1    9.90    1.90
  20  -2  -1    9.60    1.80
  20  -2  -1   14.60    2.60
 -20  -2   1    7.50    1.10
  20  -2  -1    9.30    2.40
  20  -2  -1    9.60    2.20
 -20  -2   1   13.00    2.70
  20  -2  -1    8.40    3.20
  20  -2  -1   12.80    2.30
  20  -2  -1   11.50    2.60
 -20   2   1   13.60    2.40
  20   2  -1   12.30    2.10
  20   2  -1   12.60    2.40
  20   2  -1    9.20    2.10
  20   2  -1   13.20    1.70
  20   2  -1   12.00    1.80
  20   2  -1   10.70    3.40
 -19  -2   1   86.29    5.00
 -19  -2   1   86.89    4.60
  19  -2  -1   87.09    5.20
  19  -2  -1   89.49    4.70
  19  -2  -1   93.79    4.00
  19  -2  -1   85.19    6.80
  19  -2  -1   87.09    5.10
 -19  -2   1   76.59    3.40
  19  -2  -1   85.49    4.80
  19  -2  -1   83.19    4.30
  19  -2  -1   93.29    5.40
 -19   2   1   91.99    4.80
  19   2  -1   93.69    5.10
  19   2  -1   84.19    4.00
  19   2  -1   85.09    4.00
  19   2  -1   82.19    8.30
  19   2  -1   93.59    4.60
  19   2  -1   84.29    4.80
  19   2  -1   89.19    6.20
 -18  -2   1   55.49    3.50
  18  -2  -1   53.69    4.00
  18  -2  -1   58.69    3.80
  18  -2  -1   59.59    3.00
  18  -2  -1   60.79    5.90
 -18  -2   1   47.90    2.30
  18  -2  -1   54.39    4.10
  18  -2  -1   55.19    3.70
 -18  -2   1   58.09    4.00
  18  -2  -1   49.10    4.00
  18   2  -1   52.39    3.70
  18   2  -1   49.99    3.60
  18   2  -1   57.29    6.00
  18   2  -1   50.59    2.90
  18   2  -1   51.69    4.90
 -18   2   1   51.29    3.70
  18   2  -1   53.49    3.50
  18   2  -1   54.19    3.00
 -17  -2   1   76.69    4.40
  17  -2  -1   72.19    4.70
 -17  -2   1   71.59    4.00
  17  -2  -1   74.39    4.50
  17  -2  -1   76.59    3.80
  17  -2  -1   77.69    3.60
  17  -2  -1   71.99    4.20
 -17  -2   1   67.59    2.90
  17  -2  -1   70.09    4.10
  17   2  -1   75.29    4.00
  17   2  -1   71.89    5.50
  17   2  -1   73.49    3.50
 -17   2   1   73.49    4.20
  17   2  -1   82.99    4.30
  17   2  -1   76.39    3.50
  17   2  -1   69.89    4.20
  16  -2  -1  206.48    8.40
  16  -2  -1  206.78    8.30
  16  -2  -1  221.08    8.70
 -16  -2   1  221.28    8.30
  16  -2  -1  218.08    8.70
  16  -2  -1  210.78    7.80
  16  -2  -1  229.58   10.50
  16  -2  -1  213.88    8.80
 -16  -2   1  205.38    7.20
  16  -2  -1  213.78    8.00
  16   2  -1  221.18    7.80
 -16   2   1  220.38    8.40
  16   2  -1  209.48   10.00
  16   2  -1  221.18    8.60
  16   2  -1  220.78    9.70
  16   2  -1  219.98    8.50
  16   2  -1  216.38    7.80
  15  -2  -1 3133.49  101.29
  15  -2  -1 3303.27  102.19
 -15  -2   1 3147.89  100.79
  15  -2  -1 2960.80  100.99
  15  -2  -1 3248.77  101.79
  15  -2  -1 3205.88  101.89
  15  -2  -1 3229.08  102.09
 -15  -2   1 3130.29  101.59
  15  -2  -1 3246.58  101.49
  15  -2  -1 3185.08  102.29
  15  -2  -1 3433.96  103.79
 -15  -2   1 3302.47  101.79
  15   2  -1 3128.49  102.89
 -15   2   1 3107.09  103.59
 -15   2   1 3269.77  101.79
  15   2  -1 3075.79  103.29
  14  -2  -1   34.50    2.50
 -14  -2   1   37.20    3.00
  14  -2  -1   32.10    3.30
  14  -2  -1   34.90    2.80
  14  -2  -1   38.00    2.50
  14  -2  -1   38.60    4.60
  14  -2  -1   35.20    3.00
  14  -2  -1   33.10    3.20
 -14  -2   1   34.60    1.60
 -14  -2   1   36.40    2.70
  14  -2  -1   31.80    1.90
 -14  -2   1   34.90    2.40
  14  -2  -1   37.20    2.80
  14   2  -1   36.10    3.90
 -14   2   1   36.20    2.90
  14   2  -1   37.40    2.30
  14   2  -1   34.70    4.10
 -14   2   1   30.50    3.40
  14   2  -1   36.00    2.70
  14   2  -1   38.90    2.70
  14   2  -1   32.70    2.20
  14   2  -1   34.80    2.80
  13  -2  -1 2625.54   82.09
  13  -2  -1 2643.24   82.79
  13  -2  -1 2516.05   83.79
  13  -2  -1 2690.13   82.29
 -13  -2   1 2632.14   81.49
  13  -2  -1 2619.04   82.09
  13  -2  -1 2507.95   81.69
  13  -2  -1 2565.54   82.69
  13  -2  -1 2644.54   82.59
  13  -2  -1 2608.64   82.49
 -13  -2   1 2595.64   82.69
  13   2  -1 2465.65   83.29
  13   2  -1 2610.94   83.69
 -13   2   1 2722.93   82.39
 -13   2   1 2466.85   82.99
 -13   2   1 2387.56   84.59
 -12  -2   1   19.90    1.70
 -12  -2   1   20.40    2.20
 -12  -2   1   23.60    2.10
  12  -2  -1   19.70    3.70
  12  -2  -1   21.30    1.90
 -12  -2   1   18.60    1.10
  12  -2  -1   24.00    2.30
  12  -2  -1   23.30    2.10
  12  -2  -1   24.30    1.90
  12  -2  -1   15.70    2.40
  12  -2  -1   19.90    2.20
  12  -2  -1   22.70    2.60
  12   2  -1   17.10    1.60
  12   2  -1   18.00    2.00
 -12   2   1   21.20    2.60
  12   2  -1   25.10    1.80
  12   2  -1   19.20    3.00
  12   2  -1   19.70    2.00
  12   2  -1   23.70    3.10
 -12   2   1   21.60    2.20
 -12   2   1   21.20    2.40
  12   2  -1   19.20    2.00
 -11  -2   1 1830.12   58.39
  11  -2  -1 1799.52   59.49
  11  -2  -1 1805.02   59.19
  11  -2  -1 1967.90   58.99
  11  -2  -1 1941.71   59.39
  11  -2  -1 1795.62   58.79
  11  -2  -1 1915.51   60.39
  11  -2  -1 1941.61   58.89
  11  -2  -1 1809.82   58.59
 -11  -2   1 1895.11   59.19
  11  -2  -1 1882.41   59.29
  11  -2  -1 1776.92   59.39
  11   2  -1 1874.11   59.99
  11   2  -1 1807.32   58.89
 -11   2   1 1910.01   59.89
  11   2  -1 1697.23   58.69
 -11   2   1 1826.82   59.09
  11   2  -1 1776.92   58.79
  11   2  -1 1847.32   60.19
  10  -2  -1 2503.65   78.39
 -10  -2   1 2398.06   78.39
 -10  -2   1 2384.66   77.09
 -10  -2   1 2507.65   77.39
  10  -2  -1 2483.05   77.49
  10  -2  -1 2390.96   76.79
  10  -2  -1 2627.54   77.09
  10  -2  -1 2559.34   77.59
  10   2  -1 2412.66   76.99
 -10   2   1 2323.57   77.89
 -10   2   1 2396.46   77.19
 -10   2   1 2197.18   77.09
 -10   2   1 2275.87   78.39
 -10   2   1 2431.96   77.79
 -10   2   1 2522.25   77.39
   9  -2  -1  102.79    3.90
   9  -2  -1  104.49    3.90
  -9  -2   1   99.69    4.00
   9  -2  -1  102.19    4.60
   9  -2  -1   96.39    4.30
   9  -2  -1   99.69    4.40
   9  -2  -1  102.99    4.10
   9  -2  -1  107.99    4.60
   9  -2  -1  106.69    4.00
  -9  -2   1  101.69    5.20
  -9  -2   1  101.59    4.40
   9  -2  -1  110.89    5.30
  -9  -2   1  104.69    4.30
   9  -2  -1   93.89    3.70
   9   2  -1  101.09    4.20
  -9   2   1  101.39    4.30
   9   2  -1  106.19    5.10
   9   2  -1  100.79    4.30
   9   2  -1  104.59    5.00
   9   2  -1   94.39    3.80
   9   2  -1  100.89    4.00
  -9   2   1  101.79    4.10
  -9   2   1   97.39    4.60
  -9   2   1   98.79    3.40
  -9   2   1   88.99    4.60
  -9   2   1  100.59    4.10
  -9   2   1   98.19    5.10
   9   2  -1  101.59    3.90
  -8  -2   1 1718.73   51.69
   8  -2  -1 1585.54   50.39
  -8  -2   1 1518.25   50.39
  -8  -2   1 1580.04   50.29
   8  -2  -1 1605.44   50.99
   8  -2  -1 1629.44   49.90
   8  -2  -1 1554.04   49.80
   8  -2  -1 1649.73   50.19
   8  -2  -1 1623.74   50.59
  -8  -2   1 1559.24   50.29
  -8  -2   1 1536.75   49.99
   8  -2  -1 1604.24   50.49
  -8  -2   1 1609.94   50.29
   8  -2  -1 1463.05   50.29
   8  -2  -1 1592.84   49.90
  -8  -2   1 1638.44   51.59
   8  -2  -1 1543.85   50.39
   8  -2  -1 1643.74   49.99
   8   2  -1 1547.15   50.29
  -8   2   1 1560.34   49.80
   8   2  -1 1447.36   50.19
  -8   2   1 1532.55   50.69
  -8   2   1 1564.04   50.19
  -8   2   1 1600.44   51.09
  -8   2   1 1527.25   50.09
  -8   2   1 1579.94   50.39
  -8   2   1 1594.84   50.29
   8   2  -1 1515.75   50.79
  -8   2   1 1576.34   49.50
  -8   2   1 1480.45   50.09
  -8   2   1 1603.04   50.29
  -8   2   1 1483.95   50.59
  -8   2   1 1535.95   50.79
  -7   2   1 3556.74  112.49
  -7   2   1 3548.84  112.59
  -6  -2   1  858.31   27.50
  -6  -2   1  880.71   27.90
   6  -2  -1  833.62   27.90
   6  -2  -1  860.31   27.40
   6  -2  -1  855.71   27.30
   6  -2  -1  844.72   27.40
  -6  -2   1  829.92   27.70
   6  -2  -1  853.11   27.70
   6  -2  -1  884.91   27.60
  -6  -2   1  839.92   28.40
  -6  -2   1  884.21   28.30
   6  -2  -1  881.81   28.00
   6  -2  -1  867.61   27.30
   6  -2  -1  913.21   28.20
  -6  -2   1  866.81   27.50
   6  -2  -1  837.02   27.90
   6  -2  -1  863.31   28.00
  -6   2   1  833.22   27.80
  -6   2   1  850.51   27.70
   6   2  -1  873.01   28.30
  -6   2   1  841.92   27.80
  -6   2   1  847.72   28.10
   6   2  -1  861.81   27.70
  -6   2   1  857.71   27.70
   6   2  -1  889.01   27.60
   6   2  -1  852.21   27.80
   6   2  -1  836.32   27.50
  -6   2   1  835.32   28.10
   6   2  -1  867.41   27.80
  -6   2   1  832.92   27.80
   6   2  -1  851.31   28.10
  -6   2   1  850.41   28.20
  -6   2   1  861.61   27.40
  -6   2   1  861.71   28.30
  -4  -2   1    1.50    1.20
   4  -2  -1    2.20    0.60
  -4  -2   1    1.00    0.70
   4  -2  -1    0.90    0.70
   4  -2  -1    0.50    0.50
  -4  -2   1    0.10    0.50
  -4  -2   1    1.00    0.60
   4  -2  -1    0.60    0.50
  -4  -2   1    0.70    0.80
  -4  -2   1    1.50    0.80
  -4  -2   1    1.10    0.90
  -4  -2   1    1.30    0.90
   4  -2  -1    1.40    0.80
   4  -2  -1    1.00    0.40
   4  -2  -1    0.80    0.70
   4  -2  -1    1.60    0.70
   4  -2  -1   -0.20    0.80
  -4  -2   1    1.10    0.70
  -4  -2   1    1.20    0.60
  -4  -2   1    0.10    0.90
   4  -2  -1    0.90    0.90
  -4  -2   1    0.20    0.60
   4  -2  -1    1.10    0.90
  -4   2   1    0.60    0.90
  -4   2   1    0.90    0.60
  -4   2   1    1.20    0.70
  -4   2   1    1.00    0.90
   4   2  -1    1.20    0.70
  -4   2   1    4.20    1.10
   4   2  -1    1.00    0.80
   4   2  -1    0.90    0.70
  -4   2   1    1.10    0.70
   4   2  -1    1.30    0.80
   4   2  -1    0.50    0.60
  -4   2   1    0.30    0.90
   4   2  -1    1.30    1.20
  -4   2   1    1.40    0.60
   4   2  -1   -0.20    0.60
   3  -2  -1 1102.79   35.10
  -3  -2   1 1089.89   35.20
  -3  -2   1 1078.39   35.40
   3  -2  -1 1089.59   35.60
  -3  -2   1 1112.49   35.50
  -3  -2   1 1132.19   35.70
  -3  -2   1 1146.59   35.40
   3  -2  -1 1084.69   35.10
   3  -2  -1 1125.29   35.70
   3  -2  -1 1112.59   35.70
  -3  -2   1 1109.19   35.50
  -3  -2   1 1114.09   35.70
   3  -2  -1 1061.69   35.40
  -3  -2   1 1123.99   35.80
  -3  -2   1 1052.09   35.90
   3  -2  -1 1143.89   35.60
   3  -2  -1 1116.09   35.70
   3  -2  -1 1101.99   35.20
  -3  -2   1 1124.59   35.80
   3  -2  -1 1138.09   35.70
  -3  -2   1 1103.09   35.30
   3  -2  -1 1118.69   35.50
  -3   2   1 1098.09   35.70
  -3   2   1 1127.59   35.70
   3   2  -1 1116.29   35.60
   3   2  -1 1136.39   35.60
  -3   2   1 1122.09   35.50
   3   2  -1  974.80   35.50
  -3   2   1 1101.49   35.20
  -3   2   1 1095.59   35.80
   3   2  -1 1125.29   35.30
  -3   2   1 1081.29   35.10
  -3   2   1 1156.08   35.60
   3   2  -1 1071.59   35.30
  -3   2   1 1092.09   35.70
  -3   2   1 1119.09   35.30
  -3   2   1 1116.99   35.60
   3   2  -1 1163.08   35.70
  -3   2   1 1123.79   35.80
   2  -2  -1 1559.54   50.39
   2  -2  -1 1594.74   50.49
  -2   2   1 1576.04   50.59
   2   2  -1 1641.84   50.69
   2   2  -1 1627.44   50.39
  -2   2   1 1561.44   50.59
  -2   2   1 1628.54   50.69
   2   2  -1 1593.54   50.69
  -2   2   1 1540.25   50.69
  -2   2   1 1590.04   50.69
  -2   2   1 1632.14   50.59
   2   2  -1 1499.65   50.59
  -1  -2   1 1207.68   37.70
  -1  -2   1 1173.08   37.50
   1  -2  -1 1183.48   37.40
   1  -2  -1 1219.88   37.50
  -1  -2   1 1170.58   37.40
  -1  -2   1 1171.68   37.70
  -1  -2   1 1216.68   37.80
  -1  -2   1 1211.18   37.90
   1  -2  -1 1200.18   37.70
  -1  -2   1 1136.79   37.70
  -1  -2   1 1208.68   37.60
   1  -2  -1 1182.08   37.50
  -1  -2   1 1161.68   37.60
  -1  -2   1 1106.29   37.30
  -1  -2   1 1149.78   37.40
   1  -2  -1 1154.08   37.40
   1  -2  -1 1123.19   37.70
  -1   2   1 1108.69   37.20
   1   2  -1 1187.68   37.70
  -1   2   1 1142.69   37.50
   1   2  -1 1174.58   37.60
   1   2  -1 1224.88   37.90
   1   2  -1 1160.48   37.80
   1   2  -1 1146.79   37.40
  -1   2   1 1213.68   37.80
  -1   2   1 1221.88   37.80
  -1   2   1 1196.48   37.60
  -1   2   1 1212.68   37.70
  -1   2   1 1098.69   37.40
  -1   2   1 1190.38   37.80
  -1   2   1 1177.18   37.40
  -1   2   1 1168.38   37.70
   1   2  -1 1189.78   37.60
  -1   2   1 1173.08   37.60
   0  -2  -1  100.89    3.80
   0  -2  -1  101.59    3.80
   0  -2  -1   96.59    3.60
   0  -2   1  100.99    3.90
   0  -2   1   95.49    4.00
   0  -2   1   93.69    3.60
   0  -2   1   97.49    3.80
   0  -2   1   96.89    3.50
   0  -2   1   99.69    4.10
   0  -2   1  104.49    3.70
   0  -2  -1  105.79    3.70
   0  -2  -1   98.89    3.90
   0  -2   1   97.49    3.80
   0  -2  -1  100.59    3.90
   0  -2  -1  103.39    3.90
   0  -2  -1  104.69    4.00
   0  -2   1   92.59    3.70
   0  -2  -1  101.99    3.60
   0  -2   1  100.29    3.90
   0  -2  -1  101.49    3.60
   0  -2   1   93.59    4.00
   0  -2  -1  103.09    3.40
   0  -2  -1   98.89    3.30
   0   2  -1   95.39    3.60
   0   2   1   97.89    3.50
   0   2   1   93.19    3.90
   0   2  -1   96.19    3.50
   0   2   1   98.19    4.00
   0   2  -1   93.89    3.80
   0   2   1   90.99    3.70
   0   2  -1  102.29    3.40
   0   2   1  105.49    4.00
   0   2   1   99.09    3.90
   0   2  -1  107.09    4.10
   0   2  -1  103.39    3.80
   0   2   1  101.39    3.80
   0   2   1   97.09    3.70
   0   2   1   92.29    3.40
   0   2  -1   95.79    3.90
   0   2  -1  100.49    3.80
   0   2  -1   94.59    3.80
   0   2   1  100.59    3.70
   0   2   1   91.49    3.60
  -1  -2  -1   42.20    2.00
  -1  -2  -1   45.60    1.60
   1  -2   1   42.30    1.70
  -1  -2  -1   43.40    1.90
   1  -2   1   41.00    2.00
  -1  -2  -1   43.00    1.90
   1  -2   1   37.90    2.10
   1  -2   1   46.40    2.30
   1  -2   1   40.50    2.10
  -1  -2  -1   43.70    1.80
   1  -2   1   45.00    2.40
   1  -2   1   39.40    2.10
  -1  -2  -1   42.50    1.70
   1  -2   1   41.30    2.00
   1  -2   1   46.60    2.00
   1  -2   1   45.20    2.40
  -1  -2  -1   42.30    2.10
   1  -2   1   39.00    1.80
  -1  -2  -1   45.00    2.30
   1  -2   1   46.20    1.90
   1  -2   1   39.00    2.20
  -1  -2  -1   45.10    2.30
  -1  -2  -1   40.40    2.20
  -1   2  -1   43.00    2.10
  -1   2  -1   45.60    2.20
   1   2   1   41.90    2.10
  -1   2  -1   41.80    1.90
  -1   2  -1   41.80    1.50
   1   2   1   40.50    2.20
  -1   2  -1   38.60    2.00
   1   2   1   39.40    1.90
   1   2   1   46.10    2.00
  -1   2  -1   36.70    3.20
  -1   2  -1   39.20    1.90
  -1   2  -1   38.20    2.10
   1   2   1   44.90    2.00
  -1   2  -1   45.00    2.40
  -1   2  -1   41.20    2.20
   1   2   1   43.20    2.20
   1   2   1   46.40    2.30
   1   2   1   46.20    1.90
   1   2   1   40.70    1.80
   1   2   1   37.20    1.70
  -1   2  -1   42.50    1.90
   1   2   1   42.70    2.20
  -2  -2  -1 1335.57   43.00
   2  -2   1 1397.96   42.90
   2  -2   1 1361.76   42.90
  -2  -2  -1 1359.66   42.90
   2  -2   1 1329.67   42.60
   2  -2   1 1277.27   42.50
  -2  -2  -1 1411.06   42.60
   2  -2   1 1309.47   42.90
   2  -2   1 1367.66   42.80
   2  -2   1 1326.17   42.70
  -2   2  -1 1349.07   42.70
   2   2   1 1345.37   43.00
   2   2   1 1360.86   43.00
  -2   2  -1 1377.86   43.20
  -2   2  -1 1241.58   43.10
   2   2   1 1358.96   42.90
  -2   2  -1 1328.27   42.80
   2   2   1 1317.97   42.60
  -2   2  -1 1350.96   42.90
  -2   2  -1 1368.76   43.10
  -2   2  -1 1313.17   42.60
   2   2   1 1380.26   43.00
   2   2   1 1308.37   42.90
  -2   2  -1 1328.07   42.90
   2   2   1 1300.77   42.50
  -2   2  -1 1320.77   42.70
  -2   2  -1 1368.16   42.90
   2   2   1 1370.56   42.60
  -3  -2  -1  569.04   18.40
   3  -2   1  595.04   18.50
  -3  -2  -1  544.65   18.40
   3  -2   1  573.04   18.90
   3  -2   1  553.94   18.40
  -3  -2  -1  592.34   19.10
  -3  -2  -1  577.34   18.50
   3  -2   1  555.54   18.70
  -3  -2  -1  586.04   18.60
   3  -2   1  575.54   18.80
   3  -2   1  578.34   19.00
   3  -2   1  585.64   18.60
  -3  -2  -1  559.94   18.70
  -3  -2  -1  568.84   18.30
   3  -2   1  566.94   18.40
   3  -2   1  553.44   18.90
  -3  -2  -1  585.44   18.30
   3  -2   1  558.24   18.30
  -3  -2  -1  588.44   18.80
   3  -2   1  586.34   18.80
  -3  -2  -1  565.64   18.80
  -3  -2  -1  591.84   18.80
   3  -2   1  575.04   18.70
   3  -2   1  575.54   18.70
  -3  -2  -1  596.84   18.30
  -3   2  -1  552.54   18.90
  -3   2  -1  571.44   18.90
   3   2   1  534.85   18.30
  -3   2  -1  586.74   18.70
   3   2   1  577.04   18.50
   3   2   1  566.64   18.20
  -3   2  -1  561.74   18.50
  -3   2  -1  552.44   18.40
   3   2   1  557.94   18.90
  -3   2  -1  582.34   18.60
   3   2   1  597.94   18.80
   3   2   1  540.25   18.50
   3   2   1  585.54   18.60
   3   2   1  554.44   18.40
   3   2   1  568.14   18.70
  -3   2  -1  559.44   19.00
   3   2   1  550.84   18.70
  -3   2  -1  566.84   18.90
  -3   2  -1  586.34   19.00
  -4  -2  -1    2.30    0.90
   4  -2   1    2.40    0.80
  -4  -2  -1    3.50    0.80
  -4  -2  -1    4.10    1.10
   4  -2   1    3.70    0.40
  -4  -2  -1    2.90    0.70
   4  -2   1    1.70    0.80
  -4  -2  -1    4.20    0.70
   4  -2   1    2.00    0.70
  -4  -2  -1    3.80    0.70
   4  -2   1    5.20    1.10
   4  -2   1    2.40    0.60
  -4  -2  -1    3.30    1.30
   4  -2   1    1.00    1.10
   4  -2   1    2.90    1.20
  -4  -2  -1    2.70    0.90
  -4  -2  -1    2.80    1.00
  -4  -2  -1    3.50    0.50
  -4  -2  -1    3.40    0.90
   4  -2   1    2.40    0.90
   4  -2   1    2.70    1.10
   4  -2   1    1.80    0.70
   4  -2   1    3.30    0.70
  -4   2  -1    3.30    1.00
  -4   2  -1    3.30    0.90
   4   2   1    3.20    0.80
  -4   2  -1    4.90    0.80
  -4   2  -1    1.40    1.00
  -4   2  -1    2.80    1.20
  -4   2  -1    4.50    1.10
   4   2   1    3.50    0.80
   4   2   1    5.30    1.70
   4   2   1    3.30    0.80
   4   2   1    2.00    0.90
   4   2   1    3.70    1.00
   4   2   1    1.70    0.60
   4   2   1    4.20    0.90
  -4   2  -1    2.90    0.70
  -4   2  -1    3.30    1.00
  -4   2  -1    1.90    0.90
  -4   2  -1    3.10    0.80
  -5  -2  -1  169.88    6.40
   5  -2   1  160.48    6.30
  -5  -2  -1  166.48    5.70
   5  -2   1  178.58    6.60
   5  -2   1  171.38    5.50
   5  -2   1  154.78    5.70
  -5  -2  -1  170.58    6.20
   5  -2   1  165.18    6.40
  -5  -2  -1  161.88    6.30
   5  -2   1  166.48    5.80
  -5  -2  -1  166.58    5.70
   5  -2   1  161.58    6.40
  -5  -2  -1  171.58    5.50
  -5  -2  -1  178.28    6.20
  -5  -2  -1  170.68    5.90
   5  -2   1  153.08    6.00
  -5  -2  -1  171.18    6.10
  -5  -2  -1  160.88    6.10
   5  -2   1  166.48    5.80
  -5   2  -1  151.08    6.30
  -5   2  -1  162.18    6.60
   5   2   1  164.08    5.90
   5   2   1  164.78    5.90
   5   2   1  168.48    6.30
   5   2   1  167.18    5.90
  -5   2  -1  159.88    5.90
   5   2   1  167.08    6.70
  -5   2  -1  163.68    6.30
   5   2   1  157.88    6.00
  -5   2  -1  161.88    6.00
  -5   2  -1  147.79    6.30
   5   2   1  158.58    5.80
   5   2   1  175.38    6.00
  -5   2  -1  162.38    6.00
   6  -2   1  840.52   25.90
   6  -2   1  774.12   25.30
  -6  -2  -1  801.92   25.60
  -6  -2  -1  809.12   25.00
  -6  -2  -1  838.02   25.50
   6  -2   1  821.12   25.90
  -6  -2  -1  777.52   25.70
   6  -2   1  758.62   25.50
  -6  -2  -1  808.32   26.10
   6  -2   1  816.62   26.20
   6  -2   1  808.62   25.50
  -6  -2  -1  795.62   25.40
  -6  -2  -1  777.22   25.20
  -6  -2  -1  765.02   26.20
   6  -2   1  762.92   25.90
   6  -2   1  745.33   25.20
  -6   2  -1  776.12   26.00
  -6   2  -1  762.02   25.50
  -6   2  -1  757.02   25.00
   6   2   1  784.12   25.40
   6   2   1  765.92   25.50
   6   2   1  798.52   26.20
  -6   2  -1  779.62   25.20
   6   2   1  751.32   26.10
   6   2   1  799.82   25.30
  -6   2  -1  755.12   25.40
  -6   2  -1  784.52   26.30
   6   2   1  785.52   25.50
  -6   2  -1  794.42   25.40
  -6   2  -1  746.93   25.40
   6   2   1  780.02   25.30
  -6   2  -1  800.72   26.10
   6   2   1  782.62   25.30
  -6   2  -1  797.62   25.50
  -7  -2  -1  369.06   13.00
  -7  -2  -1  352.76   12.50
   7  -2   1  360.56   12.70
  -7  -2  -1  364.86   12.30
   7  -2   1  355.56   12.60
   7  -2   1  356.86   12.30
   7  -2   1  374.86   12.30
  -7  -2  -1  371.06   12.30
   7  -2   1  375.16   12.10
   7  -2   1  388.16   12.80
  -7  -2  -1  376.36   12.70
   7  -2   1  372.86   13.10
   7  -2   1  347.87   11.90
  -7  -2  -1  354.96   13.10
   7  -2   1  383.66   12.00
  -7  -2  -1  375.96   12.00
  -7   2  -1  360.76   11.90
  -7   2  -1  366.26   13.20
   7   2   1  365.06   12.30
   7   2   1  373.26   12.30
   7   2   1  349.07   12.00
   7   2   1  363.56   12.10
   7   2   1  344.97   12.20
  -7   2  -1  331.87   12.70
   7   2   1  373.66   12.10
   7   2   1  372.66   14.10
  -7   2  -1  371.76   12.30
  -7   2  -1  342.77   12.80
  -7   2  -1  359.76   12.20
  -7   2  -1  358.06   12.20
  -7   2  -1  325.87   12.70
  -7   2  -1  370.36   11.70
  -7   2  -1  362.76   12.20
   7   2   1  374.76   13.10
   8  -2   1  534.25   18.20
   8  -2   1  544.95   19.50
   8  -2   1  587.44   18.30
  -8  -2  -1  583.74   18.10
   8  -2   1  562.94   18.70
  -8  -2  -1  579.94   18.30
   8  -2   1  566.54   18.40
   8  -2   1  576.64   19.00
   8  -2   1  563.74   18.90
   8  -2   1  568.94   19.10
  -8  -2  -1  593.34   18.60
  -8  -2  -1  628.14   19.10
   8  -2   1  573.04   18.50
   8  -2   1  616.74   18.60
  -8  -2  -1  556.34   18.80
  -8   2  -1  517.75   18.40
   8   2   1  538.75   19.30
  -8   2  -1  523.95   19.60
  -8   2  -1  530.65   19.00
   8   2   1  561.84   18.50
  -8   2  -1  578.54   18.20
  -8   2  -1  522.25   18.40
   8   2   1  537.65   18.20
  -8   2  -1  569.04   17.90
  -8   2  -1  559.14   18.60
  -8   2  -1  549.54   19.20
   8   2   1  556.24   18.40
   8   2   1  559.64   18.60
  -8   2  -1  553.14   18.40
   8   2   1  558.74   18.30
   9  -2   1    2.60    0.90
   9  -2   1    3.40    0.70
  -9  -2  -1    3.60    0.40
   9  -2   1    4.30    1.70
  -9  -2  -1    3.20    0.70
   9  -2   1    3.40    1.30
  -9  -2  -1    3.90    1.40
  -9  -2  -1    3.90    1.00
   9  -2   1    4.60    0.80
   9  -2   1    4.40    1.20
   9  -2   1    3.10    1.30
   9  -2   1    1.70    1.30
  -9  -2  -1    2.10    1.10
   9  -2   1    4.30    1.00
   9  -2   1    3.20    1.00
   9   2   1    3.20    1.00
  -9   2  -1    3.90    0.80
   9   2   1    4.60    1.10
  -9   2  -1    3.30    0.70
   9   2   1    4.30    1.90
   9   2   1    3.60    0.80
  -9   2  -1    2.20    2.00
   9   2   1    3.80    0.70
  -9   2  -1    3.80    1.00
  -9   2  -1    3.30    1.00
  -9   2  -1    2.60    1.40
  -9   2  -1    2.60    0.50
  -9   2  -1    2.30    1.40
   9   2   1    3.00    1.00
  10  -2   1   63.19    3.00
 -10  -2  -1   66.49    3.10
 -10  -2  -1   68.99    4.70
  10  -2   1   68.19    3.30
 -10  -2  -1   68.79    2.80
 -10  -2  -1   65.39    3.30
 -10  -2  -1   69.29    2.90
  10  -2   1   59.59    2.70
  10  -2   1   65.69    3.10
  10  -2   1   69.19    4.50
 -10  -2  -1   65.99    2.20
  10  -2   1   64.79    3.20
  10  -2   1   62.19    3.50
  10  -2   1   60.79    3.70
  10  -2   1   66.79    3.70
 -10   2  -1   54.29    3.50
  10   2   1   68.79    3.20
  10   2   1   71.59    4.30
 -10   2  -1   60.49    2.90
 -10   2  -1   65.99    2.40
 -10   2  -1   66.39    3.20
  10   2   1   62.69    2.80
 -10   2  -1   59.99    2.90
  10   2   1   68.39    3.10
 -10   2  -1   54.99    3.70
  10   2   1   66.29    3.10
 -10   2  -1   66.29    2.70
  11  -2   1    3.30    1.60
 -11  -2  -1    2.40    0.80
 -11  -2  -1    5.70    1.10
  11  -2   1    1.60    1.00
 -11  -2  -1    2.70    1.00
  11  -2   1    2.10    0.70
 -11  -2  -1    3.40    0.40
 -11  -2  -1    3.00    1.30
  11  -2   1    3.10    1.30
  11  -2   1    3.90    1.40
  11  -2   1    3.90    1.70
  11  -2   1    2.80    1.50
  11  -2   1    3.20    1.10
  11  -2   1    4.00    1.20
  11   2   1    2.40    1.00
 -11   2  -1    2.80    0.90
 -11   2  -1    2.60    0.80
 -11   2  -1    2.70    1.20
  11   2   1    4.10    2.00
 -11   2  -1    2.90    0.50
  11   2   1    2.60    1.00
  11   2   1    2.40    1.10
 -11   2  -1    2.30    1.30
 -11   2  -1    1.80    1.50
  11   2   1    2.30    0.60
  11   2   1    1.70    0.90
  12  -2   1  147.49    6.20
  12  -2   1  148.19    5.50
  12  -2   1  144.99    5.90
  12  -2   1  138.89    6.20
 -12  -2  -1  151.98    5.70
 -12  -2  -1  137.79    5.90
 -12  -2  -1  138.29    5.30
 -12  -2  -1  147.29    4.70
  12  -2   1  142.49    5.60
  12  -2   1  139.39    5.80
  12  -2   1  150.38    7.30
  12  -2   1  135.19    5.10
  12  -2   1  144.39    5.80
  12   2   1  135.19    6.80
 -12   2  -1  142.49    5.70
  12   2   1  142.69    5.40
  12   2   1  140.69    5.60
 -12   2  -1  132.99    6.40
  12   2   1  132.49    5.00
  12   2   1  148.09    5.80
 -12   2  -1  144.49    4.80
  12   2   1  143.29    5.80
 -13  -2  -1  274.47    9.50
  13  -2   1  253.17   10.20
  13  -2   1  277.67   10.20
  13  -2   1  277.47   11.40
  13  -2   1  264.57   10.10
 -13  -2  -1  268.97    9.90
  13  -2   1  283.47    9.90
  13  -2   1  265.97    9.80
 -13  -2  -1  261.77    9.30
  13  -2   1  253.07    9.30
  13  -2   1  263.87    9.50
 -13  -2  -1  273.27    8.60
  13  -2   1  262.97    9.70
  13   2   1  271.07    9.70
  13   2   1  248.28    8.90
 -13   2  -1  275.17    8.70
  13   2   1  266.37   10.90
  13   2   1  270.87    9.80
  13   2   1  255.87    9.10
  13   2   1  260.17    9.20
  13   2   1  262.67    9.50
 -13   2  -1  243.88   10.50
 -13   2  -1  272.97    9.60
 -14  -2  -1  662.63   21.50
  14  -2   1  652.83   23.40
  14  -2   1  616.94   21.30
 -14  -2  -1  642.64   20.50
  14  -2   1  624.34   21.70
  14  -2   1  644.24   22.10
  14  -2   1  666.23   22.10
  14  -2   1  630.04   22.20
 -14  -2  -1  626.64   21.80
  14  -2   1  634.54   21.60
  14  -2   1  662.93   21.80
  14  -2   1  635.44   21.20
  14   2   1  656.93   21.20
 -14   2  -1  661.83   20.60
  14   2   1  631.74   22.80
  14   2   1  631.24   21.40
  14   2   1  620.54   21.00
 -14   2  -1  661.73   21.50
  14   2   1  639.14   21.70
  14   2   1  659.83   21.80
  15  -2   1  317.97   11.30
  15  -2   1  311.97   13.20
 -15  -2  -1  300.17   11.50
 -15  -2  -1  310.97   11.10
 -15  -2  -1  294.97   10.90
 -15  -2  -1  310.17   10.00
  15  -2   1  322.47   11.50
  15  -2   1  319.87   10.80
  15  -2   1  327.97   11.90
  15  -2   1  319.37   11.00
  15  -2   1  304.27   11.90
  15  -2   1  310.57   11.50
  15   2   1  305.57   11.10
  15   2   1  319.17   11.50
  15   2   1  311.97   12.60
  15   2   1  314.37   11.30
  15   2   1  264.07   15.60
  15   2   1  302.87   10.60
  15   2   1  313.27   10.80
 -15   2  -1  310.77   11.10
  16  -2   1   25.20    2.60
  16  -2   1   28.40    3.20
  16  -2   1   18.30    2.30
  16  -2   1   32.60    3.50
 -16  -2  -1   24.50    2.50
  16  -2   1   25.90    2.60
 -16  -2  -1   23.10    1.30
 -16  -2  -1   26.70    2.40
  16  -2   1   22.90    2.20
  16  -2   1   21.90    3.60
  16  -2   1   28.60    3.60
  16   2   1   26.70    2.70
  16   2   1   19.80    3.90
  16   2   1   27.50    2.80
  16   2   1   25.90    2.00
  16   2   1   22.10    2.10
  16   2   1   24.80    2.60
  16   2   1   26.70    5.10
 -16   2  -1   27.30    2.80
  17  -2   1   16.60    1.70
  17  -2   1   16.90    2.60
  17  -2   1   16.90    2.00
  17  -2   1   14.30    3.10
  17  -2   1   16.00    2.30
 -17  -2  -1   13.90    2.30
  17  -2   1   16.90    2.70
 -17  -2  -1   16.40    2.00
  17  -2   1   18.10    2.80
  17   2   1   13.60    1.70
  17   2   1   19.10    2.50
  17   2   1   16.50    2.60
  17   2   1   14.10    2.10
  17   2   1   14.40    3.50
 -17   2  -1   20.70    2.60
  17   2   1   14.10    1.60
  18  -2   1    4.10    1.80
  18  -2   1    1.90    1.50
  18  -2   1    2.10    2.30
 -18  -2  -1    1.40    1.70
  18  -2   1    0.50    2.00
  18  -2   1    2.50    2.10
  18  -2   1    0.50    1.50
  18  -2   1    0.40    2.10
 -18  -2  -1    1.20    1.30
  18  -2   1    2.90    1.20
  18   2   1    1.10    1.60
  18   2   1    1.30    1.20
  18   2   1    1.00    2.20
 -18   2  -1    2.00    1.70
  18   2   1    1.50    1.20
  18   2   1    1.70    1.60
  18   2   1    2.20    1.60
  18   2   1   -0.30    2.70
  19  -2   1  120.99    4.90
  19  -2   1  118.09    6.10
  19  -2   1  110.39    6.40
  19  -2   1  121.49    6.00
  19  -2   1  113.89    6.20
  19  -2   1  121.39    5.50
  19  -2   1  120.09    5.60
 -19  -2  -1  128.09    5.50
  19  -2   1  135.19    8.50
 -19  -2  -1  121.29    6.10
  19   2   1  121.59    4.80
 -19   2  -1  112.19    5.50
  19   2   1  117.49    5.80
  19   2   1  116.09    7.80
  19   2   1  114.99    7.30
  19   2   1  122.99    5.70
  19   2   1  103.89    5.60
  20  -2   1 1259.97   43.50
 -20  -2  -1 1252.57   41.20
 -20  -2  -1 1270.97   40.50
  20  -2   1 1175.48   40.90
  20  -2   1 1209.58   41.30
  20  -2   1 1223.48   41.20
  20  -2   1 1264.07   40.60
  20  -2   1 1220.98   41.00
  20  -2   1 1207.88   39.80
  20  -2   1 1223.28   40.30
 -20   2  -1 1233.48   40.50
  20   2   1 1248.18   40.10
  20   2   1 1232.28   43.20
  20   2   1 1234.28   41.10
  20   2   1 1244.68   40.50
  20   2   1 1217.88   42.30
  20   2   1 1245.48   39.80
  20   2   1 1241.78   40.90
  21  -2   1    2.90    2.40
 -21  -2  -1    0.90    1.40
  21  -2   1    2.50    2.80
  21  -2   1    3.40    1.80
 -21  -2  -1    6.20    2.50
  21  -2   1    2.30    2.10
  21  -2   1    3.90    2.40
  21  -2   1    0.40    2.20
  21  -2   1    3.90    1.20
  21   2   1    4.00    3.10
  21   2   1    0.50    2.70
 -21   2  -1    2.70    2.00
  21   2   1    2.10    1.70
  21   2   1    4.00    1.50
  21   2   1   -0.50    1.80
 -21   2  -1    2.80    1.20
  21   2   1    3.50    1.30
  21   2   1   -0.20    1.70
  22  -2   1  148.69    9.70
 -22  -2  -1  159.28    7.70
  22  -2   1  154.28    9.80
 -22  -2  -1  158.88    6.80
  22  -2   1  152.38    6.00
  22  -2   1  158.58    6.80
  22  -2   1  154.88    7.50
  22  -2   1  155.08    7.90
 -22   2  -1  165.38    6.40
  22   2   1  154.28    7.30
 -22   2  -1  159.58    7.10
  22   2   1  148.49    6.30
  22   2   1  162.48    8.10
  22   2   1  157.28    6.10
  22   2   1  140.39    9.20
  22   2   1  149.88    7.40
  22   2   1  135.69    8.50
  23  -2   1  288.47   12.40
  23  -2   1  295.67   10.60
 -23  -2  -1  299.77   11.50
  23  -2   1  309.67   11.40
  23  -2   1  312.37   14.90
  23  -2   1  302.57   12.30
 -23  -2  -1  306.07   12.40
  23  -2   1  297.77   12.30
  23   2   1  308.57   11.60
 -23   2  -1  287.27   11.80
  23   2   1  308.87   12.30
  23   2   1  288.27   10.90
  23   2   1  288.97   10.70
  23   2   1  316.97   12.10
  23   2   1  307.47   15.20
 -23   2  -1  306.87   11.00
 -24  -2  -1    1.80    1.60
  24  -2   1    2.20    1.20
  24  -2   1    1.90    2.50
  24  -2   1    2.70    3.20
  24  -2   1    0.90    2.40
  24  -2   1    5.80    2.40
 -24  -2  -1    3.90    2.60
  24  -2   1    4.90    2.00
  24  -2   1    4.90    2.20
  24   2   1    4.60    1.60
 -24   2  -1    6.50    2.30
  24   2   1    2.90    2.10
  24   2   1    4.20    2.30
  24   2   1    7.40    3.60
 -24   2  -1    4.00    1.50
  24   2   1    4.80    1.60
  24   2   1    5.00    3.10
  24   2   1    5.00    2.20
 -25  -2  -1    5.90    2.00
  25  -2   1    4.40    2.80
  25  -2   1    3.60    2.40
  25  -2   1    4.00    1.30
  25  -2   1    8.90    2.60
 -25  -2  -1    7.70    3.10
  25  -2   1    4.60    3.30
  25  -2   1    2.20    2.60
  25  -2   1    5.80    2.10
  25   2   1    4.70    2.40
 -25   2  -1    5.30    1.70
  25   2   1    6.40    1.70
  25   2   1    6.80    2.70
 -25   2  -1    8.20    2.50
  25   2   1    3.80    3.40
  25   2   1    5.60    2.20
  25   2   1    4.40    3.80
 -26  -2  -1   -0.70    1.60
  26  -2   1    3.20    3.50
 -26  -2  -1    1.70    2.40
  26  -2   1   -4.50    2.30
  26  -2   1    0.10    2.40
  26  -2   1   -3.40    2.40
  26  -2   1    6.10    2.50
  26  -2   1    1.00    1.20
  26   2   1    1.30    2.80
 -26   2  -1   -1.40    1.40
  26   2   1   -0.20    2.70
 -26   2  -1    5.50    2.60
  26   2   1    2.70    1.80
  26   2   1    2.40    1.60
  26   2   1    3.20    3.50
  26   2   1   -1.10    2.10
  26   2   1    1.20    1.90
 -27  -2  -1    1.10    1.80
  27  -2   1    5.70    2.50
  27  -2   1   -3.70    2.50
  27  -2   1    0.70    1.20
  27  -2   1    2.30    2.00
 -27  -2  -1    3.90    2.90
  27  -2   1    5.70    3.70
  27  -2   1    0.40    2.40
  27  -2   1   -3.10    2.50
  27   2   1    0.60    2.30
 -27   2  -1    2.80    2.40
  27   2   1    4.50    3.60
 -27   2  -1    0.80    1.60
  27   2   1    4.00    1.90
  27   2   1    1.30    2.10
  27   2   1    0.30    2.40
  27   2   1    0.60    1.50
  27   2   1    4.10    3.30
  28  -2   1  128.19   10.30
  28  -2   1  120.99    6.00
  28  -2   1  133.89    6.90
  28  -2   1   97.29    7.20
  28  -2   1  108.99    4.90
 -28  -2  -1  109.29    7.40
  28  -2   1  111.19    7.50
 -28  -2  -1  109.49    6.10
 -28   2  -1  117.89    6.80
 -28   2  -1  101.89    5.50
  28   2   1  114.79    6.50
  28   2   1  113.99    7.00
  28   2   1  116.49    9.60
  28   2   1  117.99    5.60
  28   2   1  102.59    8.20
  28   2   1  119.49    6.50
  28   2   1  129.19    8.80
 -29  -2  -1   66.69    6.10
  29  -2   1   73.09    8.60
  29  -2   1   56.79    5.80
  29  -2   1   63.39    6.30
  29  -2   1   72.59    4.60
  29   2   1   71.49    8.10
  29   2   1   65.99    5.90
  29   2   1   65.69    5.10
 -29   2  -1   52.89    4.20
  29   2   1   64.69    5.60
  29   2   1   82.39    7.40
  29   2   1   60.69    4.10
 -29   2  -1   71.39    5.60
  30  -2   1   12.40    3.50
  30  -2   1    7.10    3.40
  30  -2   1   20.50    4.90
 -30  -2  -1   19.50    4.30
  30  -2   1   15.80    2.50
  30   2   1   16.80    3.00
  30   2   1   15.40    2.30
  30   2   1   12.30    3.30
 -30   2  -1   20.30    3.70
  30   2   1   12.70    3.60
  30   2   1   24.00    4.80
  30   2   1   17.70    4.80
 -31  -2  -1   36.40    5.30
  31  -2   1   38.50    3.70
  31  -2   1   29.30    5.50
  31  -2   1   25.20    4.20
  31   2   1   34.30    3.30
  31   2   1   24.60    4.10
  31   2   1   37.20    4.10
 -31   2  -1   26.00    3.20
  31   2   1   22.00    4.10
  31   2   1   23.80    4.40
 -31   2  -1   41.60    5.70
  32  -2   1   17.60    4.00
  32  -2   1   15.10    6.10
 -32  -2  -1   26.00    4.70
  32   2   1   12.80    3.90
  32   2   1   20.80    3.40
  32   2   1   24.40    6.20
  32   2   1   17.70    4.40
  32   2   1   22.10    4.40
 -32   2  -1   21.90    3.80
 -32  -3   1   46.80    5.60
  32   3  -1   59.19    6.10
 -32   3   1   40.30    5.90
  32   3  -1   60.69    8.50
 -31  -3   1    6.40    3.30
  31  -3  -1    7.10    3.70
  31  -3  -1   -2.50    3.00
  31   3  -1    4.00    2.30
  31   3  -1    8.80    3.80
  31   3  -1    0.30    2.90
  31   3  -1    7.80    3.50
  31   3  -1    1.50    2.00
  31   3  -1   -2.00    2.80
 -31   3   1    2.50    2.80
  30  -3  -1   24.70    3.10
  30  -3  -1   25.70    5.20
  30  -3  -1   20.90    2.30
 -30  -3   1   27.00    5.20
  30  -3  -1   28.70    6.60
 -30   3   1   20.00    2.90
  30   3  -1   23.70    4.10
  30   3  -1   24.00    2.80
 -30   3   1   24.20    4.50
  30   3  -1   23.30    4.30
  30   3  -1   28.80    6.20
  30   3  -1   21.40    3.90
  30   3  -1   31.00    6.70
 -29  -3   1   17.30    4.00
  29  -3  -1   15.00    2.70
  29  -3  -1   15.10    2.00
  29  -3  -1   17.10    3.60
 -29  -3   1   19.80    3.30
  29  -3  -1   18.30    4.20
 -29   3   1   15.60    2.70
  29   3  -1   24.50    4.90
  29   3  -1   20.70    3.80
 -29   3   1   22.50    3.90
  29   3  -1   17.90    2.50
  29   3  -1   17.10    2.80
  29   3  -1   25.50    3.10
  29   3  -1   21.40    4.60
  28  -3  -1   -6.00    2.80
  28  -3  -1   -1.90    1.80
  28  -3  -1    4.90    3.40
  28  -3  -1   -1.70    2.50
 -28  -3   1   -2.80    2.80
  28  -3  -1    0.70    1.40
  28   3  -1    4.30    3.70
  28   3  -1    1.30    2.00
  28   3  -1    4.80    3.20
  28   3  -1   -1.70    2.40
  28   3  -1   -0.60    2.30
  28   3  -1    4.10    2.10
  28   3  -1    1.70    1.80
 -28   3   1   -3.60    1.70
 -28   3   1    2.80    2.70
 -27  -3   1  159.18    7.90
  27  -3  -1  158.28    6.70
  27  -3  -1  149.69    8.20
  27  -3  -1  155.58    6.60
  27  -3  -1  162.38   10.90
 -27  -3   1  169.08    9.20
  27  -3  -1  163.48    9.10
  27   3  -1  149.49    6.80
  27   3  -1  168.38   10.60
  27   3  -1  165.18    7.70
 -27   3   1  164.48    7.20
  27   3  -1  163.38    7.00
 -27   3   1  152.38    8.00
  27   3  -1  162.18    8.70
  27   3  -1  169.88   10.20
  27   3  -1  155.18    8.40
 -26  -3   1   96.29    5.90
  26  -3  -1   97.79    6.90
  26  -3  -1   94.99    4.70
  26  -3  -1  104.79    8.70
  26  -3  -1   97.59    5.30
 -26  -3   1   89.79    6.80
 -26   3   1   96.29    6.00
  26   3  -1  104.99    7.90
 -26   3   1   96.99    5.20
  26   3  -1   92.09    6.40
  26   3  -1   92.09    4.90
  26   3  -1   95.49    8.20
  26   3  -1   91.29    5.00
  26   3  -1  103.29    5.60
  26   3  -1   84.79    8.00
  25  -3  -1   15.20    4.10
 -25  -3   1    8.30    2.40
  25  -3  -1   11.70    3.10
  25  -3  -1   12.90    2.90
 -25  -3   1   19.00    3.90
  25  -3  -1   11.20    2.00
  25   3  -1   12.30    2.90
  25   3  -1   15.30    2.60
 -25   3   1   15.40    3.10
  25   3  -1   11.90    3.00
  25   3  -1   16.00    2.40
 -25   3   1   13.80    2.20
  25   3  -1   15.20    4.20
  25   3  -1   16.70    4.00
  25   3  -1   13.20    2.10
  24  -3  -1  201.48    9.60
  24  -3  -1  196.08    7.90
  24  -3  -1  177.18    9.00
  24  -3  -1  201.28   11.50
  24  -3  -1  192.38    7.80
 -24  -3   1  205.98    9.00
 -24  -3   1  217.88   10.10
  24  -3  -1  181.78    9.10
  24  -3  -1  198.28    7.80
  24   3  -1  208.28    7.90
  24   3  -1  195.98    9.30
  24   3  -1  200.28    8.10
  24   3  -1  192.88    9.10
 -24   3   1  207.58    8.90
  24   3  -1  210.28    8.70
  24   3  -1  203.18   11.30
  23  -3  -1   -0.30    2.30
  23  -3  -1   -2.50    2.10
 -23  -3   1    0.50    2.40
  23  -3  -1    2.10    1.60
  23  -3  -1    5.10    1.50
 -23  -3   1    2.80    1.90
  23  -3  -1    2.30    3.40
  23  -3  -1    0.40    1.30
  23  -3  -1    2.50    2.80
  23   3  -1    1.30    2.60
  23   3  -1    2.20    2.00
  23   3  -1    1.80    1.60
  23   3  -1    0.50    1.40
  23   3  -1    3.50    3.10
  23   3  -1   -2.40    1.50
  23   3  -1    1.70    2.00
 -23   3   1    2.60    2.20
  22  -3  -1   18.50    3.00
  22  -3  -1   23.40    2.40
  22  -3  -1   13.20    2.70
  22  -3  -1   26.10    4.40
  22  -3  -1   16.60    2.00
 -22  -3   1   20.90    2.80
  22  -3  -1   22.20    2.30
 -22  -3   1   15.70    3.40
  22  -3  -1   16.00    3.10
  22   3  -1   20.20    2.40
  22   3  -1   17.40    3.80
  22   3  -1   13.90    3.20
  22   3  -1   21.30    3.10
  22   3  -1   17.90    2.30
 -22   3   1   30.80    4.80
  22   3  -1   22.20    3.20
  22   3  -1   16.80    2.50
 -21  -3   1  445.66   17.00
  21  -3  -1  446.56   16.60
  21  -3  -1  472.35   18.90
  21  -3  -1  435.76   15.50
  21  -3  -1  437.56   15.40
  21  -3  -1  445.26   16.90
 -21  -3   1  451.85   16.40
  21  -3  -1  445.46   16.70
  21  -3  -1  448.96   15.50
  21   3  -1  445.66   16.10
 -21   3   1  463.35   16.30
  21   3  -1  457.95   16.80
  21   3  -1  455.95   18.00
  21   3  -1  444.26   16.60
  21   3  -1  470.05   18.70
  21   3  -1  425.06   15.60
  21   3  -1  438.76   15.40
  20  -3  -1  308.77   12.60
  20  -3  -1  311.17   12.70
  20  -3  -1  326.67   11.50
  20  -3  -1  305.17   12.50
  20  -3  -1  334.87   14.60
  20  -3  -1  311.27   11.40
 -20  -3   1  334.97   13.00
  20   3  -1  329.07   13.90
  20   3  -1  324.67   12.50
  20   3  -1  310.67   14.20
  20   3  -1  330.17   12.00
  20   3  -1  310.47   11.60
  20   3  -1  328.97   12.70
 -20   3   1  332.07   12.20
  19  -3  -1  257.97    9.60
  19  -3  -1  267.87    9.70
  19  -3  -1  263.37   12.50
 -19  -3   1  274.17   10.60
 -19  -3   1  250.17    8.80
  19  -3  -1  256.17   10.70
 -19  -3   1  267.27   11.00
  19  -3  -1  267.07    9.80
  19  -3  -1  242.18   10.70
  19  -3  -1  275.37   11.00
  19   3  -1  274.17   10.20
  19   3  -1  277.47    9.70
  19   3  -1  272.47    9.80
 -19   3   1  278.47   10.40
  19   3  -1  266.57   10.60
  19   3  -1  259.57   12.20
  19   3  -1  274.67   12.00
  19   3  -1  267.07   10.70
  18  -3  -1   21.40    2.10
 -18  -3   1   22.50    3.20
 -18  -3   1   21.30    2.60
  18  -3  -1   19.00    2.00
  18  -3  -1   15.30    2.30
  18  -3  -1   16.90    3.30
 -18  -3   1   19.40    1.30
  18  -3  -1   24.80    3.20
  18  -3  -1   21.60    2.90
  18   3  -1   26.00    3.10
 -18   3   1   16.70    2.50
  18   3  -1   25.20    4.00
  18   3  -1   21.40    2.70
  18   3  -1   16.20    1.90
  18   3  -1   18.20    2.20
  18   3  -1   19.90    3.40
  18   3  -1   20.20    2.30
  17  -3  -1  150.78    6.20
 -17  -3   1  146.39    5.20
 -17  -3   1  155.18    6.90
  17  -3  -1  154.98    6.30
  17  -3  -1  159.08    7.20
 -17  -3   1  147.99    6.10
 -17  -3   1  156.28    7.30
  17  -3  -1  146.69    7.70
  17  -3  -1  147.69    8.50
  17  -3  -1  155.28    7.10
  17  -3  -1  156.68    6.10
  17   3  -1  151.38    6.50
  17   3  -1  155.78    8.20
  17   3  -1  146.39    8.20
  17   3  -1  155.58    6.90
 -17   3   1  154.58    6.80
  17   3  -1  158.78    7.00
  17   3  -1  150.38    6.10
 -16  -3   1  340.97   11.40
  16  -3  -1  365.16   12.20
  16  -3  -1  358.76   14.60
  16  -3  -1  336.97   13.20
  16  -3  -1  359.86   13.20
 -16  -3   1  325.17   12.10
 -16  -3   1  372.56   13.00
  16  -3  -1  357.46   13.10
  16  -3  -1  347.17   12.00
  16   3  -1  362.46   13.10
  16   3  -1  353.36   12.20
 -16   3   1  374.26   12.80
  16   3  -1  313.57   12.40
  16   3  -1  358.36   12.30
  16   3  -1  305.97   13.80
  16   3  -1  370.76   13.80
  16   3  -1  352.96   14.30
  15  -3  -1  422.26   14.50
 -15  -3   1  413.86   13.80
 -15  -3   1  433.96   15.30
  15  -3  -1  419.46   15.50
 -15  -3   1  414.26   14.50
  15  -3  -1  420.26   16.70
  15  -3  -1  436.06   15.50
  15  -3  -1  423.16   14.80
 -15  -3   1  426.96   14.40
  15  -3  -1  438.86   15.50
 -15  -3   1  423.66   15.60
  15  -3  -1  433.46   14.40
  15   3  -1  451.25   15.50
  15   3  -1  417.16   14.80
  15   3  -1  449.86   15.30
  15   3  -1  431.96   16.40
 -15   3   1  423.76   17.00
  15   3  -1  429.66   16.50
  15   3  -1  427.76   14.70
  15   3  -1  428.76   14.60
 -14  -3   1  486.65   16.80
  14  -3  -1  460.75   15.90
  14  -3  -1  472.15   16.80
  14  -3  -1  470.15   15.70
 -14  -3   1  464.75   15.30
  14  -3  -1  502.45   17.00
  14  -3  -1  489.55   18.10
  14  -3  -1  477.55   17.00
 -14  -3   1  479.25   15.90
 -14  -3   1  468.75   15.90
 -14   3   1  478.15   16.50
  14   3  -1  487.55   16.70
  14   3  -1  479.85   16.10
  14   3  -1  478.05   16.80
 -14   3   1  460.95   17.60
  14   3  -1  455.15   17.70
  14   3  -1  486.55   16.30
  13  -3  -1   92.69    4.80
  13  -3  -1   88.19    3.60
  13  -3  -1   88.49    4.20
  13  -3  -1   87.49    4.70
 -13  -3   1   85.69    3.10
 -13  -3   1   89.49    4.60
  13  -3  -1   79.99    5.60
  13  -3  -1   89.39    3.90
  13  -3  -1   88.89    4.90
 -13  -3   1   88.59    4.80
  13   3  -1   91.99    4.70
  13   3  -1   93.69    4.50
  13   3  -1   80.39    5.30
 -13   3   1   87.59    5.20
  13   3  -1   73.19    5.40
  13   3  -1   82.49    3.90
 -13   3   1   93.69    4.50
 -13   3   1   90.79    3.60
  12  -3  -1 1358.56   44.20
  12  -3  -1 1410.96   43.90
  12  -3  -1 1395.46   44.10
  12  -3  -1 1371.86   44.90
 -12  -3   1 1414.16   43.90
 -12  -3   1 1352.36   43.40
 -12  -3   1 1380.76   44.90
  12  -3  -1 1341.87   45.50
 -12  -3   1 1419.16   44.80
  12  -3  -1 1354.76   44.80
  12  -3  -1 1395.06   43.70
  12  -3  -1 1380.36   44.80
  12  -3  -1 1408.36   44.80
  12   3  -1 1297.17   45.40
  12   3  -1 1392.16   44.20
  12   3  -1 1330.07   45.40
 -12   3   1 1384.26   43.30
 -12   3   1 1368.76   43.70
  12   3  -1 1396.76   44.70
  12   3  -1 1361.06   44.20
 -12   3   1 1246.28   45.30
 -12   3   1 1406.66   44.50
 -12   3   1 1313.57   45.20
  12   3  -1 1411.46   44.60
  11  -3  -1   16.40    1.70
  11  -3  -1   14.20    2.00
 -11  -3   1   16.70    1.50
  11  -3  -1   17.40    1.40
  11  -3  -1   19.20    1.80
  11  -3  -1   15.50    2.30
 -11  -3   1   23.00    2.70
  11  -3  -1   16.40    1.10
  11  -3  -1   20.80    1.50
  11  -3  -1   18.50    2.30
  11  -3  -1   16.50    1.80
  11  -3  -1   15.00    1.90
  11  -3  -1   17.10    2.30
 -11  -3   1   16.70    2.10
  11   3  -1   17.40    2.10
 -11   3   1   15.90    1.50
 -11   3   1   13.60    2.10
  11   3  -1   15.10    2.30
  11   3  -1   16.40    1.70
 -11   3   1   14.80    2.10
  11   3  -1   13.60    1.70
  11   3  -1   19.90    3.20
  11   3  -1   16.90    1.80
 -11   3   1   16.40    1.00
 -11   3   1   14.60    1.80
  10  -3  -1  295.97   10.30
 -10  -3   1  308.17   12.20
  10  -3  -1  292.37   10.50
  10  -3  -1  280.57   10.90
 -10  -3   1  306.17   10.10
  10  -3  -1  292.37   10.80
  10  -3  -1  298.37   10.90
 -10  -3   1  301.87   10.90
  10  -3  -1  299.67   11.40
 -10  -3   1  294.97   11.00
  10  -3  -1  286.47   10.00
  10  -3  -1  304.07   11.00
  10  -3  -1  295.07   10.00
 -10  -3   1  308.27   10.90
 -10   3   1  278.37   11.50
 -10   3   1  306.27   10.70
 -10   3   1  266.47   11.20
  10   3  -1  276.67   11.40
 -10   3   1  305.87    9.60
  10   3  -1  306.07   10.80
  10   3  -1  285.47   10.30
 -10   3   1  309.17   10.00
  10   3  -1  306.87   10.70
  10   3  -1  302.57   11.20
 -10   3   1  288.87   11.70
  10   3  -1  292.57   10.30
  -9  -3   1   30.50    2.60
   9  -3  -1   31.20    2.70
  -9  -3   1   32.40    2.60
   9  -3  -1   31.60    2.40
  -9  -3   1   28.10    2.90
   9  -3  -1   34.00    2.10
   9  -3  -1   28.10    2.50
  -9  -3   1   31.60    2.00
  -9  -3   1   34.90    3.00
  -9  -3   1   34.10    1.90
   9  -3  -1   35.00    2.00
  -9  -3   1   32.00    2.00
   9  -3  -1   30.60    2.50
   9  -3  -1   31.90    3.10
   9  -3  -1   31.70    1.40
   9  -3  -1   35.10    2.80
   9  -3  -1   30.60    1.80
   9  -3  -1   31.50    1.60
  -9  -3   1   31.30    2.60
  -9   3   1   28.60    2.80
   9   3  -1   34.20    2.10
  -9   3   1   29.90    2.80
  -9   3   1   29.50    2.40
   9   3  -1   33.30    2.10
  -9   3   1   33.40    2.70
   9   3  -1   31.50    3.10
  -9   3   1   36.60    1.90
   9   3  -1   32.70    2.40
   9   3  -1   28.80    2.70
  -9   3   1   32.20    1.50
   9   3  -1   34.80    2.40
  -8  -3   1  407.26   13.60
   8  -3  -1  419.16   14.40
   8  -3  -1  406.86   13.40
   8  -3  -1  405.66   14.10
  -8  -3   1  417.56   14.30
  -8  -3   1  430.56   14.30
   8  -3  -1  386.56   13.30
  -8  -3   1  397.76   13.50
   8  -3  -1  383.46   13.40
   8  -3  -1  416.26   14.30
   8  -3  -1  408.36   13.90
   8  -3  -1  416.56   14.20
  -8  -3   1  373.86   15.40
   8  -3  -1  401.56   14.20
  -8  -3   1  425.66   13.50
  -8  -3   1  402.36   14.30
  -8  -3   1  414.66   14.40
   8  -3  -1  416.46   13.70
   8  -3  -1  426.46   13.00
  -8   3   1  406.26   13.40
  -8   3   1  427.06   14.70
   8   3  -1  403.36   14.10
   8   3  -1  416.26   14.00
   8   3  -1  396.26   13.60
   8   3  -1  405.96   13.70
  -8   3   1  387.66   14.40
  -8   3   1  390.16   14.60
   8   3  -1  378.96   14.50
   8   3  -1  409.56   14.30
  -8   3   1  409.76   14.10
   7  -3  -1  226.68    8.40
  -7  -3   1  225.28    7.70
   7  -3  -1  226.88    8.80
  -7  -3   1  226.68    8.50
  -7  -3   1  226.78    7.80
   7  -3  -1  227.78    8.00
  -7  -3   1  226.08    8.50
  -7  -3   1  218.58    8.40
   7  -3  -1  227.98    7.60
   7  -3  -1  217.58    7.50
  -7  -3   1  213.18    8.50
  -7  -3   1  231.28    7.80
   7  -3  -1  227.08    8.50
   7  -3  -1  221.48    8.40
  -7  -3   1  233.68    8.60
   7  -3  -1  212.58    7.70
   7  -3  -1  220.28    8.20
   7  -3  -1  234.38    8.20
  -7  -3   1  230.88    8.50
  -7   3   1  220.38    8.60
  -7   3   1  209.48    8.50
   7   3  -1  209.68    8.10
   7   3  -1  218.58    8.30
  -7   3   1  213.48    8.70
   7   3  -1  220.68    7.80
   7   3  -1  226.78    8.70
  -7   3   1  226.38    7.70
   6  -3  -1  433.26   14.30
  -6  -3   1  418.56   14.10
   6  -3  -1  450.15   14.20
  -6  -3   1  440.96   14.00
   6  -3  -1  415.76   13.60
   6  -3  -1  407.26   13.70
   6  -3  -1  435.96   14.50
  -6  -3   1  425.96   14.70
   6  -3  -1  413.96   13.70
  -6  -3   1  429.56   14.00
   6  -3  -1  409.06   13.90
  -6  -3   1  427.56   14.80
   6  -3  -1  407.86   14.50
   6  -3  -1  423.46   14.50
  -6  -3   1  411.76   14.60
  -6  -3   1  446.56   14.60
   6  -3  -1  404.76   14.40
   6  -3  -1  425.76   14.60
  -6   3   1  439.86   14.70
  -6   3   1  432.86   13.90
   6   3  -1  418.06   14.10
   6   3  -1  417.46   14.00
   6   3  -1  411.76   14.80
   6   3  -1  434.16   14.40
   6   3  -1  411.76   14.40
   6   3  -1  404.66   14.30
  -6   3   1  405.56   14.80
  -6   3   1  396.76   14.70
   4  -3  -1  139.39    5.80
  -4  -3   1  141.89    5.90
  -4  -3   1  142.09    6.00
  -4  -3   1  151.78    5.10
   4  -3  -1  140.09    5.70
  -4  -3   1  149.29    6.00
   4  -3  -1  140.99    5.60
  -4  -3   1  138.09    5.20
  -4  -3   1  145.59    5.30
   4  -3  -1  141.89    4.80
  -4  -3   1  144.49    6.10
   4  -3  -1  136.49    5.10
   4  -3  -1  155.28    5.30
   4  -3  -1  142.69    5.60
   4  -3  -1  147.79    5.80
  -4  -3   1  150.08    5.50
   4  -3  -1  143.69    4.90
   4  -3  -1  145.39    5.10
   4  -3  -1  145.39    5.50
  -4  -3   1  134.19    5.80
  -4   3   1  141.99    5.20
   4   3  -1  144.29    5.70
   4   3  -1  135.39    5.60
   4   3  -1  139.29    5.10
   4   3  -1  141.69    5.20
  -4   3   1  132.19    5.20
   4   3  -1  140.29    5.70
  -4   3   1  133.29    5.80
  -4   3   1  144.19    6.00
  -4   3   1  135.89    5.80
  -4   3   1  144.69    5.40
   4   3  -1  146.19    5.30
   4   3  -1  138.69    5.90
   4   3  -1  143.49    5.60
  -4   3   1  133.99    5.60
   3  -3  -1 4523.45  138.99
   3   3  -1 4568.44  139.19
  -3   3   1 4227.58  139.09
  -3   3   1 4240.38  139.19
  -2  -3   1  258.37    8.80
  -2  -3   1  266.97    8.90
   2  -3  -1  255.37    9.30
   2  -3  -1  272.47    8.70
   2  -3  -1  277.47    9.30
  -2  -3   1  276.57   10.00
   2  -3  -1  249.78    9.00
  -2  -3   1  261.57    9.00
   2  -3  -1  282.17    9.40
   2  -3  -1  253.17    9.50
   2  -3  -1  258.27    8.90
  -2  -3   1  258.07    8.90
  -2  -3   1  270.17    9.20
  -2  -3   1  262.77    9.20
  -2  -3   1  264.77    9.10
  -2  -3   1  265.97    9.70
  -2  -3   1  271.07    9.60
   2  -3  -1  245.78    9.10
  -2  -3   1  273.27    9.70
  -2  -3   1  272.37    9.60
   2  -3  -1  274.17    9.10
   2  -3  -1  268.57    9.40
   2  -3  -1  261.27    8.60
   2   3  -1  257.87    9.10
  -2   3   1  256.07    9.40
   2   3  -1  263.97    8.90
  -2   3   1  257.77    8.80
   2   3  -1  246.08    9.30
  -2   3   1  267.17    9.60
   2   3  -1  267.67    9.50
  -2   3   1  246.88    9.00
   2   3  -1  270.67    9.40
  -2   3   1  251.27    9.60
   2   3  -1  262.37    9.40
   2   3  -1  254.27    9.00
  -2   3   1  269.77    9.30
   2   3  -1  263.27    9.10
  -2   3   1  259.87    9.30
   2   3  -1  265.27    9.40
   2   3  -1  250.27    9.50
  -2   3   1  273.37    9.00
  -2   3   1  265.37    9.00
  -2   3   1  248.68    9.40
   2   3  -1  275.97    9.70
  -2   3   1  252.77    9.60
  -2   3   1  259.27    9.40
   2   3  -1  270.07    9.50
   1  -3  -1  962.40   30.90
  -1  -3   1  995.00   31.20
   1  -3  -1  982.00   30.50
  -1  -3   1  943.51   30.70
   1  -3  -1 1004.40   31.10
   1  -3  -1  972.20   31.40
  -1  -3   1  998.10   31.40
   1  -3  -1 1049.20   31.50
   1  -3  -1  955.50   31.30
  -1  -3   1  913.21   31.00
  -1  -3   1  933.21   31.30
  -1  -3   1  940.51   30.90
   1  -3  -1 1007.70   31.10
  -1  -3   1  958.70   31.10
  -1  -3   1  963.60   31.50
   1  -3  -1  958.80   31.30
  -1  -3   1  996.90   30.80
  -1  -3   1  962.40   30.60
   1  -3  -1  968.50   30.50
  -1  -3   1  972.80   31.50
   1  -3  -1  941.41   31.00
  -1  -3   1  983.70   31.60
   1  -3  -1  931.41   30.90
  -1  -3   1  947.51   31.30
   1   3  -1  971.20   31.30
  -1   3   1  957.60   31.40
   1   3  -1  967.30   30.90
  -1   3   1  926.31   31.50
  -1   3   1  949.21   31.20
   1   3  -1  942.21   31.50
   1   3  -1  964.20   31.10
  -1   3   1  904.61   31.00
  -1   3   1  943.71   31.00
  -1   3   1  960.70   31.20
  -1   3   1  931.91   31.50
   1   3  -1  974.40   30.90
   1   3  -1  921.81   30.80
  -1   3   1  938.51   31.30
   1   3  -1 1019.40   31.50
   1   3  -1  908.81   31.40
   1   3  -1  969.20   31.30
   1   3  -1  948.21   31.30
  -1   3   1  944.11   31.10
   1   3  -1  958.40   31.30
  -1   3   1  993.40   30.90
  -1   3   1  930.51   30.80
  -1  -3  -1  748.93   23.30
   1  -3   1  728.83   23.80
   1  -3   1  704.03   23.40
   1  -3   1  751.32   24.20
  -1  -3  -1  708.03   23.60
   1  -3   1  772.82   23.60
  -1  -3  -1  703.83   23.60
  -1  -3  -1  742.83   24.10
   1  -3   1  732.23   23.50
  -1  -3  -1  697.83   23.60
  -1  -3  -1  755.22   24.00
   1  -3   1  748.63   24.00
   1  -3   1  728.83   23.60
   1  -3   1  725.23   23.90
  -1  -3  -1  776.02   23.80
   1  -3   1  726.23   24.00
   1  -3   1  743.43   24.00
   1  -3   1  721.43   24.30
  -1  -3  -1  738.03   24.20
   1  -3   1  720.93   23.90
  -1  -3  -1  743.13   23.20
  -1  -3  -1  731.93   24.10
  -1  -3  -1  745.53   24.10
   1  -3   1  694.63   23.80
  -1  -3  -1  769.92   23.70
  -1   3  -1  711.13   23.50
   1   3   1  716.43   24.10
  -1   3  -1  696.43   24.20
  -1   3  -1  734.33   24.00
   1   3   1  738.43   23.70
   1   3   1  735.73   23.90
  -1   3  -1  740.13   24.10
  -1   3  -1  725.53   23.80
  -1   3  -1  748.13   24.10
  -1   3  -1  731.33   23.60
  -1   3  -1  706.33   23.70
   1   3   1  730.33   24.00
  -1   3  -1  708.83   24.20
  -1   3  -1  683.83   24.30
  -1   3  -1  759.02   24.00
   1   3   1  728.13   23.50
  -1   3  -1  720.63   23.10
   1   3   1  719.93   23.60
   1   3   1  704.43   24.10
   1   3   1  727.13   23.80
   1   3   1  730.43   24.20
   1   3   1  718.63   23.60
  -1   3  -1  709.73   24.00
   1   3   1  705.73   24.10
   2  -3   1  425.66   14.60
   2  -3   1  409.16   14.40
   2  -3   1  426.16   13.90
   2  -3   1  439.36   14.80
  -2  -3  -1  414.56   14.00
  -2  -3  -1  427.06   14.60
  -2  -3  -1  434.36   14.70
   2  -3   1  426.26   14.40
  -2  -3  -1  431.96   14.60
  -2  -3  -1  427.36   14.50
  -2  -3  -1  425.76   14.00
  -2  -3  -1  445.36   14.00
  -2  -3  -1  441.86   14.50
  -2  -3  -1  432.46   13.70
   2  -3   1  401.06   14.00
  -2  -3  -1  401.16   14.00
   2  -3   1  409.66   14.30
   2  -3   1  427.16   14.10
   2  -3   1  451.65   14.40
   2  -3   1  426.46   14.50
  -2  -3  -1  427.36   14.10
   2  -3   1  423.26   13.80
   2  -3   1  417.16   14.10
   2  -3   1  414.96   14.30
  -2  -3  -1  445.36   13.70
   2   3   1  420.26   14.50
   2   3   1  430.16   14.00
   2   3   1  415.26   13.90
   2   3   1  397.76   14.50
   2   3   1  414.46   14.50
  -2   3  -1  443.36   14.40
  -2   3  -1  411.66   14.30
  -2   3  -1  400.36   14.70
   2   3   1  416.96   14.40
  -2   3  -1  451.85   14.80
  -2   3  -1  409.96   14.80
   2   3   1  426.56   14.20
  -2   3  -1  436.06   14.00
   2   3   1  431.66   14.30
   2   3   1  425.96   14.10
  -2   3  -1  417.06   14.10
  -2   3  -1  411.56   14.40
   2   3   1  427.06   15.10
  -2   3  -1  420.46   14.50
   2   3   1  411.76   14.10
  -2   3  -1  395.16   14.10
  -2   3  -1  409.96   14.50
   3  -3   1    1.70    1.10
  -3  -3  -1    2.30    1.10
   3  -3   1    3.80    1.10
  -3  -3  -1    3.20    1.10
   3  -3   1    2.50    0.90
   3  -3   1    3.20    0.90
  -3  -3  -1    3.80    1.30
   3  -3   1    3.30    1.10
   3  -3   1    3.30    0.90
   3  -3   1    1.70    0.60
  -3  -3  -1    3.50    1.50
  -3  -3  -1    3.00    0.70
  -3  -3  -1    3.00    0.70
   3  -3   1    2.70    1.20
   3  -3   1    3.70    1.30
  -3  -3  -1    2.10    1.00
  -3  -3  -1    3.10    0.80
  -3  -3  -1    2.60    1.20
   3  -3   1    1.10    1.30
   3  -3   1    2.50    0.90
  -3  -3  -1    4.00    0.70
   3  -3   1    1.30    0.90
  -3   3  -1    3.30    1.00
   3   3   1    1.90    1.40
   3   3   1    4.20    1.10
   3   3   1    2.40    1.00
   3   3   1    4.00    1.20
  -3   3  -1    4.30    0.90
  -3   3  -1    3.60    1.20
   3   3   1    2.10    0.80
   3   3   1    3.70    1.10
  -3   3  -1    2.10    0.90
   3   3   1    2.70    0.80
  -3   3  -1    3.70    1.40
  -3   3  -1    1.60    1.10
   3   3   1    2.90    0.70
  -3   3  -1    2.00    0.90
  -4  -3  -1 1563.14   48.20
   4  -3   1 1490.25   48.50
  -4  -3  -1 1530.85   48.60
   4  -3   1 1541.75   48.70
  -4  -3  -1 1537.35   47.70
  -4  -3  -1 1481.15   48.50
  -4  -3  -1 1578.44   47.80
   4  -3   1 1531.05   48.70
   4  -3   1 1500.75   48.20
  -4  -3  -1 1494.15   48.60
   4  -3   1 1507.95   48.40
   4  -3   1 1508.55   48.60
   4  -3   1 1451.35   47.90
   4  -3   1 1428.66   48.00
   4  -3   1 1599.14   48.40
   4  -3   1 1467.25   47.80
   4  -3   1 1522.85   48.00
  -4  -3  -1 1502.75   48.90
  -4  -3  -1 1461.95   48.60
   4   3   1 1519.55   47.80
  -4   3  -1 1526.35   48.80
  -4   3  -1 1441.96   48.90
   4   3   1 1489.05   48.70
  -4   3  -1 1529.15   48.50
  -4   3  -1 1516.65   48.00
   4   3   1 1505.05   48.40
  -4   3  -1 1464.55   48.30
   4   3   1 1464.65   48.40
  -4   3  -1 1476.95   48.40
   4   3   1 1505.45   48.30
   4   3   1 1501.95   48.10
  -5  -3  -1   66.79    2.60
  -5  -3  -1   66.49    3.50
  -5  -3  -1   66.79    3.60
   5  -3   1   71.59    3.70
   5  -3   1   69.19    3.10
   5  -3   1   63.69    2.80
  -5  -3  -1   64.39    3.90
  -5  -3  -1   63.19    2.60
   5  -3   1   76.29    3.60
   5  -3   1   62.19    3.50
  -5  -3  -1   66.29    3.50
   5  -3   1   66.29    2.90
   5  -3   1   66.79    3.70
  -5  -3  -1   65.89    2.70
   5  -3   1   64.49    3.40
   5  -3   1   62.59    3.40
   5  -3   1   64.79    2.90
  -5  -3  -1   69.19    3.30
   5  -3   1   61.69    2.70
  -5  -3  -1   69.89    3.40
   5   3   1   66.89    3.00
   5   3   1   68.79    3.20
  -5   3  -1   56.49    3.50
   5   3   1   68.69    3.80
   5   3   1   61.09    3.20
   5   3   1   68.59    3.10
   5   3   1   60.69    3.10
  -5   3  -1   69.29    3.50
  -5   3  -1   62.69    3.20
  -5   3  -1   72.59    3.40
  -5   3  -1   68.19    3.80
  -5   3  -1   72.19    2.90
   6  -3   1 2264.17   72.79
   6  -3   1 2309.87   72.39
  -6  -3  -1 2285.37   72.99
   6  -3   1 2183.88   72.39
  -6  -3  -1 2335.37   72.29
   6  -3   1 2435.46   73.49
  -6  -3  -1 2389.26   73.19
   6  -3   1 2259.77   73.09
   6  -3   1 2241.58   72.99
  -6  -3  -1 2292.27   73.19
  -6  -3  -1 2335.87   72.39
   6  -3   1 2280.37   73.29
   6  -3   1 2164.38   72.29
  -6  -3  -1 2429.06   72.19
  -6  -3  -1 2296.87   73.09
   6   3   1 2217.88   72.79
  -6   3  -1 2271.57   73.39
  -6   3  -1 2174.28   73.49
  -6   3  -1 2249.57   73.39
  -6   3  -1 2216.68   72.89
   7  -3   1  256.27    8.40
  -7  -3  -1  232.38    9.10
   7  -3   1  234.08    9.00
  -7  -3  -1  241.68    8.20
   7  -3   1  242.28    8.90
  -7  -3  -1  244.68    9.00
   7  -3   1  222.68    8.30
   7  -3   1  257.07    9.40
   7  -3   1  239.78    9.20
   7  -3   1  237.78    8.20
  -7  -3  -1  248.38    9.20
   7  -3   1  224.78    8.20
   7  -3   1  251.77    8.50
   7  -3   1  243.58    9.20
  -7  -3  -1  244.38    8.90
  -7  -3  -1  241.68    8.30
  -7  -3  -1  244.98    9.10
   7   3   1  239.08    8.40
  -7   3  -1  240.98    9.40
   7   3   1  243.98    8.80
  -7   3  -1  246.18    8.30
  -7   3  -1  242.68    8.80
  -7   3  -1  238.48    9.30
   7   3   1  247.98    8.70
  -7   3  -1  233.28    9.00
  -7   3  -1  235.78    9.40
   7   3   1  248.38    9.40
   7   3   1  237.98    8.50
   7   3   1  235.48    8.60
   7   3   1  247.98    9.50
  -8  -3  -1  888.91   30.00
  -8  -3  -1  924.81   29.20
   8  -3   1  948.11   30.40
   8  -3   1  873.51   29.80
   8  -3   1  893.31   29.10
   8  -3   1  913.81   29.40
  -8  -3  -1  908.61   29.90
   8  -3   1  919.01   29.70
  -8  -3  -1  934.11   30.10
   8  -3   1  905.21   29.30
  -8  -3  -1  940.31   30.10
  -8  -3  -1  915.61   29.20
   8  -3   1  894.01   30.10
   8  -3   1  941.21   28.80
   8  -3   1  945.21   30.10
   8  -3   1  905.41   30.10
  -8  -3  -1  908.81   29.90
  -8   3  -1  852.61   31.00
   8   3   1  886.41   30.40
  -8   3  -1  890.01   30.50
  -8   3  -1  904.31   29.20
  -8   3  -1  894.41   30.60
   8   3   1  884.21   29.40
  -8   3  -1  903.11   29.00
   8   3   1  917.11   29.40
   8   3   1  878.41   29.60
   8   3   1  874.51   29.40
  -8   3  -1  936.91   29.80
   8   3   1  882.31   30.00
   8   3   1  940.41   29.80
   9  -3   1  373.06   13.30
   9  -3   1  373.16   12.80
   9  -3   1  397.16   12.80
   9  -3   1  378.76   13.10
  -9  -3  -1  389.46   13.50
  -9  -3  -1  370.36   13.60
   9  -3   1  395.96   14.10
   9  -3   1  393.36   13.80
   9  -3   1  370.46   12.60
  -9  -3  -1  361.76   13.50
  -9  -3  -1  374.86   14.00
  -9  -3  -1  382.96   12.70
   9  -3   1  389.36   12.80
  -9  -3  -1  389.36   13.40
  -9  -3  -1  393.96   13.40
   9  -3   1  381.06   12.40
   9  -3   1  392.66   13.70
   9   3   1  392.16   12.90
   9   3   1  374.36   13.10
  -9   3  -1  377.16   12.60
   9   3   1  354.96   12.90
  -9   3  -1  379.06   12.30
   9   3   1  373.56   13.20
  -9   3  -1  358.36   13.80
   9   3   1  365.46   14.00
  -9   3  -1  392.16   13.20
  -9   3  -1  375.86   14.30
   9   3   1  375.46   13.70
  -9   3  -1  375.76   14.00
   9   3   1  382.26   12.90
 -10  -3  -1  260.27    9.80
 -10  -3  -1  271.07    8.70
 -10  -3  -1  255.67   10.00
 -10  -3  -1  270.97    9.20
  10  -3   1  269.67    9.20
  10  -3   1  273.07    9.30
  10  -3   1  263.17    9.80
  10  -3   1  256.47   10.10
  10  -3   1  266.97    8.80
  10  -3   1  255.57   10.00
  10  -3   1  255.17   10.60
 -10  -3  -1  247.68    9.10
  10  -3   1  265.37    9.20
 -10  -3  -1  265.57    9.80
  10  -3   1  262.97   10.20
  10  -3   1  273.87    9.60
 -10   3  -1  265.37    8.70
 -10   3  -1  267.57    9.60
  10   3   1  262.67    9.30
  10   3   1  275.37    9.60
 -10   3  -1  272.97    9.00
  10   3   1  263.67   10.20
 -10   3  -1  251.37   10.70
  10   3   1  258.97   10.60
  10   3   1  272.77    9.70
 -10   3  -1  252.17   10.30
  10   3   1  246.88    9.20
  11  -3   1   17.60    1.80
  11  -3   1   15.80    2.20
  11  -3   1   21.30    2.80
 -11  -3  -1   17.60    1.70
  11  -3   1   19.20    2.10
 -11  -3  -1   18.80    1.30
 -11  -3  -1   19.10    2.10
 -11  -3  -1   19.30    2.50
 -11  -3  -1   19.20    1.30
  11  -3   1   14.80    2.60
  11  -3   1   17.50    1.90
  11  -3   1   13.70    2.00
  11  -3   1   18.20    2.10
  11  -3   1   19.10    1.80
 -11   3  -1   19.50    2.30
  11   3   1   19.20    2.20
  11   3   1   19.40    2.10
  11   3   1   19.50    3.20
 -11   3  -1   19.20    2.70
  11   3   1   17.10    2.40
  11   3   1   15.20    1.60
 -11   3  -1   19.40    1.70
 -11   3  -1   18.60    1.20
  11   3   1   16.60    1.70
  12  -3   1 1714.13   54.79
 -12  -3  -1 1688.93   53.99
 -12  -3  -1 1723.43   55.59
 -12  -3  -1 1767.22   55.29
  12  -3   1 1699.33   55.69
  12  -3   1 1828.72   56.59
 -12  -3  -1 1739.43   54.29
  12  -3   1 1693.83   54.89
  12  -3   1 1747.43   55.39
  12  -3   1 1671.23   55.69
 -12  -3  -1 1721.33   54.29
  12  -3   1 1700.83   54.69
  12  -3   1 1723.83   55.59
 -12   3  -1 1702.73   56.29
  12   3   1 1712.43   55.19
  12   3   1 1618.64   54.79
  12   3   1 1766.92   55.29
 -12   3  -1 1673.83   54.39
 -12   3  -1 1738.53   54.09
  12   3   1 1648.24   56.19
  12   3   1 1622.04   55.99
 -12   3  -1 1710.93   55.09
  12   3   1 1688.93   54.79
  13  -3   1    8.00    2.60
 -13  -3  -1    6.80    1.10
  13  -3   1   10.30    1.60
  13  -3   1    7.20    1.60
  13  -3   1    5.50    2.30
 -13  -3  -1    8.60    1.70
 -13  -3  -1    3.90    1.80
  13  -3   1    4.80    1.50
  13  -3   1    8.40    1.80
 -13  -3  -1    7.30    0.60
  13  -3   1    6.50    2.10
  13  -3   1    6.30    2.00
 -13  -3  -1    7.20    1.00
  13   3   1    7.30    1.70
 -13   3  -1    9.00    2.00
  13   3   1    3.60    2.50
  13   3   1    4.20    2.10
 -13   3  -1    8.30    1.20
  13   3   1    7.90    1.50
  13   3   1    6.80    1.60
  13   3   1    6.30    1.60
 -13   3  -1    8.30    0.80
  14  -3   1 3989.10  127.39
  14  -3   1 3935.21  126.29
 -14  -3  -1 4089.39  125.99
 -14  -3  -1 4019.70  124.99
 -14  -3  -1 3928.71  124.49
 -14  -3  -1 3857.71  127.39
  14  -3   1 4005.80  125.39
  14  -3   1 3738.03  126.29
  14  -3   1 3991.40  125.49
  14  -3   1 3966.40  125.49
 -14  -3  -1 3949.00  125.09
  14   3   1 3992.60  125.69
 -14   3  -1 4023.80  124.59
  14   3   1 3877.41  127.09
  14   3   1 3779.42  126.99
 -14   3  -1 4097.79  125.79
  15  -3   1  326.97   13.40
  15  -3   1  326.97   12.60
  15  -3   1  310.17   12.20
  15  -3   1  309.97   11.20
  15  -3   1  318.07   12.10
  15  -3   1  306.17   11.90
  15  -3   1  313.27   11.00
 -15  -3  -1  291.97   10.70
 -15  -3  -1  315.17   12.00
  15  -3   1  295.77   11.10
 -15  -3  -1  310.07   11.50
  15   3   1  307.37   10.80
 -15   3  -1  292.37   12.20
 -15   3  -1  319.97   10.10
  15   3   1  315.17   11.60
  15   3   1  314.17   11.10
  15   3   1  300.07   12.80
  15   3   1  310.57   12.90
  15   3   1  319.57   11.30
  15   3   1  308.67   11.70
  16  -3   1   43.60    4.30
  16  -3   1   53.39    4.30
  16  -3   1   49.90    3.50
  16  -3   1   66.19    8.90
 -16  -3  -1   54.39    3.60
  16  -3   1   44.50    3.80
 -16  -3  -1   53.39    4.00
 -16  -3  -1   44.40    2.70
  16   3   1   48.50    2.90
  16   3   1   53.29    5.10
  16   3   1   47.90    4.90
 -16   3  -1   52.69    3.70
  16   3   1   47.20    3.50
  16   3   1   51.69    3.20
  16   3   1   46.40    3.30
  17  -3   1   40.00    4.20
  17  -3   1   38.00    3.00
  17  -3   1   42.40    3.00
  17  -3   1   39.80    3.20
  17  -3   1   40.70    4.10
 -17  -3  -1   42.70    3.30
  17  -3   1   37.50    5.30
 -17  -3  -1   44.20    3.90
  17  -3   1   39.80    3.70
  17   3   1   40.00    2.60
  17   3   1   36.50    2.80
 -17   3  -1   34.90    3.20
  17   3   1   38.00    4.90
  17   3   1   38.50    4.80
  17   3   1   36.00    3.20
  17   3   1   36.30    3.30
  17   3   1   39.30    3.50
 -18  -3  -1  233.88    9.80
  18  -3   1  234.98    9.80
  18  -3   1  231.88    8.90
 -18  -3  -1  226.88    9.20
  18  -3   1  238.48    8.70
  18  -3   1  231.08   10.00
  18  -3   1  229.18    9.60
 -18  -3  -1  207.58    8.40
  18  -3   1  245.18   11.50
  18   3   1  234.38   10.90
 -18   3  -1  239.88    9.10
  18   3   1  226.48    9.00
  18   3   1  235.98    9.50
  18   3   1  212.58   10.80
  18   3   1  221.08    9.30
  18   3   1  233.88    8.40
  19  -3   1   83.69    5.80
 -19  -3  -1   91.19    5.00
 -19  -3  -1   83.79    4.40
  19  -3   1   98.29    5.70
  19  -3   1   92.59    5.70
  19  -3   1  103.09    4.70
 -19  -3  -1  101.59    5.90
  19  -3   1   98.79    4.60
  19  -3   1  100.99    7.60
  19  -3   1   95.79    4.90
  19   3   1   91.89    4.60
  19   3   1   88.39    4.90
  19   3   1   91.39    6.80
  19   3   1   92.69    5.40
  19   3   1   95.39    4.30
  19   3   1   92.19    6.70
  19   3   1   94.39    5.30
 -19   3  -1   96.39    5.10
 -20  -3  -1   62.69    4.20
  20  -3   1   67.59    3.80
  20  -3   1   66.49    6.70
  20  -3   1   63.39    4.00
  20  -3   1   64.79    3.90
  20  -3   1   62.79    5.10
  20  -3   1   64.69    5.20
  20  -3   1   66.39    4.90
 -20  -3  -1   66.99    5.00
  20   3   1   63.99    4.20
  20   3   1   65.79    3.40
  20   3   1   67.29    6.20
  20   3   1   61.39    5.90
 -20   3  -1   64.39    4.40
  20   3   1   59.59    4.40
  20   3   1   66.89    4.70
  20   3   1   63.59    3.80
  21  -3   1   46.40    4.40
  21  -3   1   40.50    4.50
  21  -3   1   47.10    3.50
 -21  -3  -1   41.50    4.80
 -21  -3  -1   45.90    3.70
  21  -3   1   47.40    3.20
  21  -3   1   45.60    4.70
  21  -3   1   45.20    3.60
  21  -3   1   49.60    6.10
  21   3   1   42.40    5.50
  21   3   1   47.10    4.20
  21   3   1   44.80    3.30
  21   3   1   40.80    3.90
 -21   3  -1   45.40    3.90
  21   3   1   36.30    5.20
  21   3   1   44.20    2.90
  21   3   1   61.89    8.10
  22  -3   1   47.20    3.20
  22  -3   1   51.39    4.70
  22  -3   1   42.50    3.50
 -22  -3  -1   43.60    4.50
  22  -3   1   47.60    4.70
  22  -3   1   36.00    4.60
  22  -3   1   48.00    3.50
  22  -3   1   47.10    7.10
  22   3   1   42.80    4.20
  22   3   1   40.70    3.70
  22   3   1   50.29    3.50
 -22   3  -1   40.40    4.60
  22   3   1   44.60    3.30
  22   3   1   52.99    5.90
  22   3   1   46.20    4.10
  22   3   1   51.39    6.00
  23  -3   1    9.10    2.00
  23  -3   1    7.30    3.40
  23  -3   1   11.40    2.20
 -23  -3  -1   10.20    3.10
  23  -3   1   12.60    2.80
  23  -3   1    7.50    3.00
  23  -3   1    4.30    2.80
 -23  -3  -1   10.70    2.30
  23  -3   1    9.60    1.70
  23   3   1    9.70    2.80
  23   3   1    7.70    3.00
  23   3   1   10.90    2.60
  23   3   1    8.30    1.90
  23   3   1   11.70    2.00
  23   3   1    7.70    3.60
  23   3   1    8.10    2.50
 -23   3  -1    8.20    2.30
 -24  -3  -1    6.90    2.10
  24  -3   1    5.20    3.70
  24  -3   1    0.70    2.70
  24  -3   1    7.80    2.00
  24  -3   1    5.50    2.50
 -24  -3  -1    5.50    2.80
  24  -3   1   10.00    2.10
  24  -3   1    7.40    1.60
  24  -3   1    4.50    2.60
 -24   3  -1    6.70    2.50
 -24   3  -1    7.30    1.90
  24   3   1    5.70    2.20
  24   3   1    7.80    3.80
  24   3   1    5.20    2.40
  24   3   1    5.40    3.00
  24   3   1    6.50    2.30
  24   3   1    5.90    3.90
  24   3   1    7.10    1.90
  25  -3   1  223.38   10.10
  25  -3   1  218.18    8.90
 -25  -3  -1  230.68   10.70
 -25  -3  -1  219.08    9.40
  25  -3   1  219.88   10.40
  25  -3   1  201.58   10.00
  25  -3   1  226.88   12.80
  25  -3   1  193.58   10.10
  25  -3   1  215.18    8.80
 -25   3  -1  221.18    9.60
  25   3   1  203.48   12.10
  25   3   1  214.18    8.80
  25   3   1  239.88   11.90
  25   3   1  225.48    9.40
  25   3   1  219.28   12.10
  25   3   1  233.98   10.40
  25   3   1  219.78    8.40
 -25   3  -1  218.78    8.70
  26  -3   1   -3.60    2.70
  26  -3   1    0.50    2.40
 -26  -3  -1    0.50    2.00
  26  -3   1    1.30    1.40
 -26  -3  -1    1.20    2.80
  26  -3   1    5.10    3.50
  26   3   1    7.30    3.40
 -26   3  -1    3.00    2.60
  26   3   1   -0.90    1.90
 -26   3  -1    0.80    1.60
  26   3   1    2.60    2.50
  26   3   1    5.30    3.60
  26   3   1    0.70    1.70
  26   3   1   -0.10    2.20
  26   3   1    0.10    1.60
  27  -3   1   60.09    3.70
 -27  -3  -1   55.39    4.60
  27  -3   1   59.39    6.00
 -27  -3  -1   56.79    5.80
  27  -3   1   64.09    7.70
  27  -3   1   48.30    5.20
  27  -3   1   59.59    4.10
 -27   3  -1   52.89    5.00
  27   3   1   63.29    5.30
  27   3   1   56.09    5.50
  27   3   1   61.29    4.10
  27   3   1   68.49    7.10
 -27   3  -1   49.00    4.00
  27   3   1   61.19    3.80
  27   3   1   69.99    7.50
  27   3   1   57.19    4.60
  28  -3   1    3.70    1.90
 -28  -3  -1    1.50    3.00
  28  -3   1    3.60    3.40
  28  -3   1   -0.70    1.30
  28  -3   1   -1.60    2.50
 -28   3  -1    0.00    2.50
  28   3   1    2.90    3.60
  28   3   1   -1.10    1.50
  28   3   1   -1.60    2.40
  28   3   1   -3.20    2.10
 -28   3  -1   -2.90    1.70
  28   3   1    4.90    3.20
  28   3   1    3.70    2.20
  29  -3   1    3.40    1.50
  29  -3   1    6.40    3.20
  29  -3   1   12.70    4.00
 -29  -3  -1    5.40    2.90
  29  -3   1    7.50    2.00
 -29  -3  -1    4.30    3.30
  29   3   1    6.20    2.50
  29   3   1   13.20    3.80
 -29   3  -1   11.20    3.30
 -29   3  -1    1.50    1.90
  29   3   1    6.00    3.00
  29   3   1    4.70    2.90
  29   3   1    7.90    2.10
  29   3   1   12.70    4.30
  30  -3   1   53.19    4.60
  30  -3   1   41.70    4.30
 -30  -3  -1   56.49    6.00
  30  -3   1   60.79    3.90
 -30  -3  -1   54.69    6.10
  30  -3   1   67.49    8.10
  30   3   1   50.49    4.00
 -30   3  -1   44.20    4.20
  30   3   1   51.29    5.50
  30   3   1   63.19    4.90
  30   3   1   67.19    7.70
  30   3   1   51.69    5.70
  31  -3   1   24.20    4.90
 -31  -3  -1   14.20    3.90
  31  -3   1   14.90    4.10
 -31  -3  -1   22.00    4.40
  31   3   1   16.80    2.60
  31   3   1   12.60    3.60
  31   3   1   19.90    3.30
  31   3   1   31.10    5.30
  31   3   1   11.70    3.90
 -31   3  -1   22.80    3.70
 -31  -4   1    0.10    3.10
  31  -4  -1    1.90    1.70
  31   4  -1   -0.20    3.20
 -31   4   1   -6.50    2.20
  31   4  -1   -0.50    2.90
 -30  -4   1   24.60    4.60
 -30  -4   1   20.10    3.00
 -30  -4   1   31.50    5.00
  30  -4  -1   20.60    2.50
  30  -4  -1   11.80    3.90
  30   4  -1   18.20    4.10
  30   4  -1   24.90    4.60
  30   4  -1   21.40    2.90
  30   4  -1   22.80    3.20
 -30   4   1   24.60    4.00
  30   4  -1   30.40    5.20
 -30   4   1   19.30    5.10
  29  -4  -1   17.70    4.10
  29  -4  -1   16.70    2.40
 -29  -4   1   16.20    2.70
 -29  -4   1   14.30    3.90
 -29  -4   1   13.00    3.90
  29   4  -1   20.00    2.80
 -29   4   1   11.50    2.70
  29   4  -1   16.80    4.00
  29   4  -1   13.60    3.70
 -29   4   1   20.10    6.20
  29   4  -1   20.30    3.10
  29   4  -1   30.00    5.40
 -28  -4   1    1.80    2.90
 -28  -4   1    0.00    2.90
 -28  -4   1    0.20    1.90
  28  -4  -1    0.20    2.90
 -28  -4   1    2.10    3.10
  28  -4  -1   -1.90    1.50
  28  -4  -1    7.30    3.20
  28   4  -1    0.50    2.60
  28   4  -1    9.20    4.00
 -28   4   1    2.50    2.70
  28   4  -1    0.20    2.80
  28   4  -1    3.70    2.00
 -28   4   1   -1.80    1.90
  28   4  -1    2.80    2.10
 -27  -4   1    4.90    3.40
 -27  -4   1    4.30    3.20
 -27  -4   1    5.20    2.60
  27  -4  -1    3.20    2.90
  27  -4  -1    6.70    1.90
  27  -4  -1    7.60    3.40
 -27  -4   1    6.00    3.10
 -27  -4   1    7.90    2.20
  27   4  -1    5.10    2.20
  27   4  -1    9.00    2.30
  27   4  -1    8.50    4.00
  27   4  -1    6.50    3.00
  27   4  -1    4.40    2.00
 -27   4   1    7.60    3.10
  27   4  -1    7.60    3.10
 -27   4   1    2.40    2.00
 -26  -4   1   22.20    4.30
  26  -4  -1   21.50    4.20
 -26  -4   1   30.90    5.00
 -26  -4   1   21.10    4.00
  26  -4  -1   20.60    2.30
  26  -4  -1   18.60    2.40
  26  -4  -1   13.90    3.40
 -26  -4   1   18.30    2.70
 -26   4   1   24.20    3.80
  26   4  -1   21.70    2.90
  26   4  -1   17.70    3.40
  26   4  -1   21.00    3.80
  26   4  -1   28.30    5.10
  26   4  -1   22.50    4.20
  26   4  -1   21.10    2.90
  26   4  -1   20.80    2.70
 -26   4   1   15.40    2.60
 -25  -4   1    1.30    2.20
 -25  -4   1    1.40    2.90
  25  -4  -1    0.20    1.60
  25  -4  -1    2.20    1.40
  25  -4  -1    5.30    3.10
 -25  -4   1    1.30    2.70
  25  -4  -1    6.40    1.50
 -25  -4   1    3.10    2.80
  25  -4  -1   -0.90    2.50
  25   4  -1    6.30    3.80
  25   4  -1    4.30    2.20
  25   4  -1    3.10    3.10
 -25   4   1    3.90    2.70
  25   4  -1    5.80    2.70
  25   4  -1    7.30    3.10
  25   4  -1    3.80    2.10
  24  -4  -1   -5.00    2.30
 -24  -4   1    2.40    2.90
  24  -4  -1   -0.70    1.60
  24  -4  -1    2.70    2.50
 -24  -4   1    1.40    2.20
 -24  -4   1    0.20    2.50
  24  -4  -1    2.50    1.40
  24   4  -1    3.70    3.40
  24   4  -1    1.50    1.60
  24   4  -1    0.90    2.30
  24   4  -1    0.60    2.20
  24   4  -1    5.00    2.00
 -24   4   1    0.70    2.50
  24   4  -1    0.20    1.80
 -23  -4   1  139.39    8.00
 -23  -4   1  136.89    7.20
  23  -4  -1  140.99    9.30
  23  -4  -1  132.49    6.10
  23  -4  -1  127.39    5.50
  23  -4  -1  132.39    5.50
 -23  -4   1  132.09    7.70
  23  -4  -1  117.69    7.10
  23   4  -1  129.49    6.50
  23   4  -1  131.89    5.90
  23   4  -1  135.09    8.80
  23   4  -1  132.19    6.20
  23   4  -1  128.69    9.30
 -23   4   1  138.79    7.60
  23   4  -1  137.79    8.80
  23   4  -1  133.09    7.30
  22  -4  -1   11.20    1.60
  22  -4  -1    6.70    2.60
  22  -4  -1    7.40    2.70
  22  -4  -1   12.90    1.80
 -22  -4   1    9.60    4.20
  22  -4  -1   10.90    1.90
  22  -4  -1   10.90    3.80
 -22  -4   1   10.60    2.50
 -22   4   1    7.10    2.80
  22   4  -1    9.50    2.60
  22   4  -1   10.90    2.70
  22   4  -1   10.20    2.20
  22   4  -1   12.20    5.00
  22   4  -1    9.10    2.70
  22   4  -1   12.30    2.30
  21  -4  -1    3.50    2.20
 -21  -4   1    3.80    1.10
 -21  -4   1    5.20    2.20
  21  -4  -1    2.50    1.20
  21  -4  -1    3.40    1.40
 -21  -4   1    6.40    2.90
  21  -4  -1    0.70    2.30
  21  -4  -1    4.10    2.40
 -21  -4   1    1.80    2.40
  21  -4  -1    5.40    2.90
  21  -4  -1    4.20    1.70
  21   4  -1    6.40    3.60
  21   4  -1    3.00    1.80
  21   4  -1    7.40    3.30
  21   4  -1    3.30    2.30
  21   4  -1    6.90    2.70
 -21   4   1    3.90    2.50
  21   4  -1    4.40    1.70
  21   4  -1    5.30    1.80
  20  -4  -1    1.30    1.50
  20  -4  -1   -0.10    1.00
 -20  -4   1    0.90    2.10
 -20  -4   1    0.10    1.90
  20  -4  -1   -0.10    2.50
  20  -4  -1    2.10    1.40
 -20  -4   1    1.20    0.90
  20  -4  -1   -0.50    2.20
  20  -4  -1    0.50    2.00
 -20  -4   1    0.30    2.20
 -20   4   1    0.90    2.10
  20   4  -1    1.40    2.10
  20   4  -1    1.10    2.00
  20   4  -1    0.30    1.70
  20   4  -1    0.00    1.40
  20   4  -1    0.80    2.00
  20   4  -1   -0.10    1.60
  20   4  -1   -1.10    2.70
  19  -4  -1  106.09    6.20
  19  -4  -1  104.49    6.20
  19  -4  -1  112.99    7.60
 -19  -4   1  109.09    4.70
  19  -4  -1  115.49    5.50
  19  -4  -1  117.19    6.60
 -19  -4   1  120.09    6.30
 -19  -4   1  116.39    6.70
 -19  -4   1  120.49    6.60
  19  -4  -1  110.89    4.50
  19   4  -1  115.69    7.20
  19   4  -1  116.19    5.60
  19   4  -1  113.49    7.40
 -19   4   1  118.69    6.10
  19   4  -1  112.89    5.20
  19   4  -1  115.49    5.40
  19   4  -1  115.29    6.40
  19   4  -1  110.49    6.10
 -18  -4   1   29.20    3.60
  18  -4  -1   28.30    2.40
  18  -4  -1   28.20    4.00
  18  -4  -1   27.30    3.40
  18  -4  -1   35.10    3.70
 -18  -4   1   22.90    1.40
  18  -4  -1   30.60    1.90
 -18  -4   1   26.40    2.10
  18  -4  -1   34.70    4.00
 -18  -4   1   30.10    3.70
  18  -4  -1   28.70    2.70
 -18  -4   1   30.00    2.80
 -18  -4   1   29.00    3.90
  18   4  -1   26.10    4.00
  18   4  -1   27.10    4.20
  18   4  -1   26.70    2.80
  18   4  -1   29.50    2.80
  18   4  -1   27.70    2.90
 -18   4   1   27.70    3.50
  18   4  -1   26.30    3.40
  18   4  -1   26.50    3.30
 -17  -4   1   23.70    3.60
 -17  -4   1   27.40    3.40
  17  -4  -1   18.70    1.60
  17  -4  -1   21.90    3.00
 -17  -4   1   17.00    1.60
 -17  -4   1   20.90    3.10
  17  -4  -1   20.80    3.40
  17  -4  -1   16.60    1.70
 -17  -4   1   18.60    1.20
  17  -4  -1   14.10    2.50
  17  -4  -1   22.10    3.20
 -17  -4   1   21.20    2.20
  17  -4  -1   19.90    2.20
 -17  -4   1   20.40    2.20
  17  -4  -1   23.90    2.50
  17   4  -1   26.10    3.20
 -17   4   1   22.90    3.00
  17   4  -1   18.10    2.90
  17   4  -1   20.20    2.50
  17   4  -1   25.20    4.10
  17   4  -1   28.00    3.20
  17   4  -1   17.50    2.10
  17   4  -1   24.90    2.60
  16  -4  -1   79.89    3.30
 -16  -4   1   81.79    4.20
 -16  -4   1   72.79    3.50
  16  -4  -1   83.09    4.50
  16  -4  -1   79.69    3.80
  16  -4  -1   72.19    3.30
 -16  -4   1   86.59    5.40
 -16  -4   1   86.19    5.40
 -16  -4   1   84.59    5.10
  16  -4  -1   76.49    6.00
  16  -4  -1   78.29    5.00
  16  -4  -1   92.49    7.70
  16  -4  -1   75.69    5.10
 -16  -4   1   87.19    5.20
  16   4  -1   84.39    4.40
  16   4  -1   74.39    4.10
  16   4  -1   81.39    5.70
  16   4  -1   81.79    6.00
  16   4  -1   86.39    4.90
  16   4  -1   83.79    5.00
 -16   4   1   81.49    4.80
  15  -4  -1  952.50   31.20
 -15  -4   1  925.41   31.70
  15  -4  -1  926.01   32.20
 -15  -4   1  874.21   29.40
  15  -4  -1  935.31   29.90
  15  -4  -1  946.71   31.30
  15  -4  -1  930.11   32.60
 -15  -4   1  912.11   31.50
 -15  -4   1  967.10   31.40
 -15  -4   1  962.70   30.00
  15  -4  -1  935.41   29.50
 -15  -4   1  944.31   31.70
 -15  -4   1  905.11   29.80
  15  -4  -1  902.31   30.50
  15  -4  -1  885.21   29.60
  15  -4  -1  840.32   29.80
 -15   4   1  944.61   30.90
  15   4  -1  983.30   31.30
  15   4  -1  919.51   30.50
 -15   4   1  952.00   29.90
  15   4  -1  817.52   30.30
  15   4  -1  914.41   32.20
  15   4  -1  917.11   32.00
  15   4  -1  951.40   31.40
 -14  -4   1   18.50    2.70
  14  -4  -1   17.70    2.80
 -14  -4   1   19.70    3.20
 -14  -4   1   12.70    2.40
 -14  -4   1   16.50    2.50
  14  -4  -1   11.10    2.60
  14  -4  -1   14.70    1.80
 -14  -4   1   13.30    1.50
  14  -4  -1   13.70    2.40
 -14  -4   1   14.90    1.20
  14  -4  -1   13.90    1.10
 -14  -4   1   18.50    3.10
  14  -4  -1   19.60    2.70
  14  -4  -1   16.90    1.90
 -14  -4   1   15.10    1.90
 -14  -4   1   16.50    1.70
  14  -4  -1   14.70    1.30
  14  -4  -1   15.80    1.50
  14  -4  -1   11.10    1.80
  14   4  -1   19.10    2.20
 -14   4   1   15.10    2.90
  14   4  -1   16.10    2.40
 -14   4   1   13.40    2.20
  14   4  -1   17.10    3.00
  14   4  -1   11.50    2.40
 -14   4   1   14.70    1.50
  14   4  -1   14.50    3.10
  14   4  -1   15.80    2.10
 -13  -4   1 1341.27   43.60
  13  -4  -1 1313.67   43.70
 -13  -4   1 1353.16   42.20
  13  -4  -1 1199.78   41.70
 -13  -4   1 1354.86   43.60
 -13  -4   1 1354.96   41.90
  13  -4  -1 1282.57   43.00
 -13  -4   1 1334.67   43.40
  13  -4  -1 1309.57   41.40
 -13  -4   1 1269.97   43.40
  13  -4  -1 1285.87   42.20
 -13  -4   1 1348.47   43.20
  13  -4  -1 1327.07   43.30
  13  -4  -1 1334.17   41.80
  13  -4  -1 1273.17   42.50
  13   4  -1 1306.67   43.10
  13   4  -1 1244.38   42.30
  13   4  -1 1261.17   43.80
 -13   4   1 1184.18   43.80
 -13   4   1 1317.17   41.30
  13   4  -1 1297.17   43.00
 -13   4   1 1357.86   41.90
 -13   4   1 1372.86   42.90
  13   4  -1 1287.27   43.50
  13   4  -1 1284.67   42.40
 -12  -4   1  325.57   12.70
  12  -4  -1  340.57   12.90
 -12  -4   1  320.47   12.60
  12  -4  -1  347.67   12.60
  12  -4  -1  327.27   11.10
 -12  -4   1  325.27   12.50
 -12  -4   1  328.57   11.50
  12  -4  -1  326.27   12.20
  12  -4  -1  319.67   12.30
 -12  -4   1  339.67   11.20
 -12  -4   1  348.57   12.60
  12  -4  -1  322.97   12.50
 -12  -4   1  333.37   12.70
  12  -4  -1  328.97   11.60
  12  -4  -1  339.97   11.90
 -12   4   1  283.57   12.90
  12   4  -1  340.67   12.40
  12   4  -1  307.17   12.00
 -12   4   1  316.87   11.20
  12   4  -1  322.97   12.10
 -12   4   1  335.47   13.30
  12   4  -1  322.87   13.10
 -12   4   1  328.97   10.70
  11  -4  -1 1367.26   44.20
  11  -4  -1 1334.17   44.30
  11  -4  -1 1264.07   42.70
 -11  -4   1 1403.36   44.60
  11  -4  -1 1378.36   42.80
  11  -4  -1 1336.47   43.30
 -11  -4   1 1379.46   44.50
 -11  -4   1 1351.76   44.30
 -11  -4   1 1377.66   44.30
 -11  -4   1 1395.86   43.30
  11  -4  -1 1273.07   44.00
  11  -4  -1 1339.87   43.90
  11  -4  -1 1363.86   44.10
  11  -4  -1 1334.77   44.20
 -11  -4   1 1382.96   43.00
  11   4  -1 1353.96   43.40
 -11   4   1 1367.26   42.60
 -11   4   1 1253.37   44.70
 -11   4   1 1333.37   43.90
  11   4  -1 1375.86   44.10
  11   4  -1 1331.27   43.40
  11   4  -1 1292.07   44.70
 -11   4   1 1345.37   43.00
 -11   4   1 1207.28   44.40
  11   4  -1 1352.16   43.90
 -10  -4   1  151.38    6.90
 -10  -4   1  146.69    6.70
  10  -4  -1  154.28    6.80
  10  -4  -1  157.58    5.40
 -10  -4   1  155.68    7.00
 -10  -4   1  149.29    5.80
  10  -4  -1  132.79    5.20
  10  -4  -1  144.89    6.70
  10  -4  -1  152.28    6.60
  10  -4  -1  132.79    6.20
  10  -4  -1  149.99    6.50
 -10  -4   1  154.28    5.50
  10  -4  -1  155.28    6.80
 -10  -4   1  151.78    6.80
  10  -4  -1  153.08    6.00
 -10   4   1  142.29    6.40
  10   4  -1  134.69    5.80
 -10   4   1  141.29    6.90
 -10   4   1  137.69    6.80
  10   4  -1  142.59    6.40
  10   4  -1  151.78    6.40
  10   4  -1  144.79    5.90
 -10   4   1  143.59    7.10
 -10   4   1  144.09    5.10
 -10   4   1  148.39    5.60
  10   4  -1  139.89    7.10
   9  -4  -1 1203.18   39.50
  -9  -4   1 1188.08   40.10
   9  -4  -1 1254.57   39.90
  -9  -4   1 1201.28   39.10
   9  -4  -1 1198.48   38.70
   9  -4  -1 1236.68   39.90
   9  -4  -1 1133.99   38.60
   9  -4  -1 1180.18   39.20
   9  -4  -1 1238.98   40.10
  -9  -4   1 1228.78   40.30
  -9  -4   1 1274.57   39.00
  -9  -4   1 1242.68   39.10
  -9  -4   1 1268.47   40.20
   9  -4  -1 1276.27   40.10
   9  -4  -1 1232.78   39.70
  -9  -4   1 1224.38   40.20
  -9  -4   1 1197.18   40.10
  -9   4   1 1175.38   40.20
   9   4  -1 1213.18   39.70
   9   4  -1 1154.38   40.30
  -9   4   1 1188.18   40.50
   9   4  -1 1162.58   39.10
   9   4  -1 1251.07   39.30
  -9   4   1 1182.98   39.70
   9   4  -1 1249.28   39.90
  -9   4   1 1217.18   38.90
  -9   4   1 1124.69   40.20
  -8  -4   1   30.20    3.20
   8  -4  -1   28.20    3.00
   8  -4  -1   30.50    1.80
   8  -4  -1   28.40    1.50
   8  -4  -1   28.90    2.90
   8  -4  -1   35.50    3.20
   8  -4  -1   28.20    2.40
  -8  -4   1   29.20    2.00
   8  -4  -1   30.10    2.90
  -8  -4   1   30.80    2.20
  -8  -4   1   34.30    3.30
   8  -4  -1   30.70    3.00
  -8  -4   1   32.00    2.10
  -8  -4   1   23.30    3.40
   8  -4  -1   29.50    2.80
  -8  -4   1   31.40    3.10
  -8   4   1   32.20    2.20
   8   4  -1   31.50    2.40
   8   4  -1   30.40    2.80
   8   4  -1   27.30    2.30
   8   4  -1   29.20    2.70
   8   4  -1   29.50    3.40
  -8   4   1   28.70    3.00
  -8   4   1   33.50    3.30
  -7  -4   1 4366.86  132.89
  -7  -4   1 4267.47  134.09
   7  -4  -1 4250.17  133.59
  -7  -4   1 4238.08  133.49
   7  -4  -1 3965.60  132.39
   7  -4  -1 4177.98  133.49
  -7  -4   1 4283.97  132.79
  -7   4   1 4172.38  134.09
  -7   4   1 4075.69  133.59
  -7   4   1 4181.58  134.19
   6  -4  -1   83.59    4.40
   6  -4  -1   76.49    3.00
   6  -4  -1   73.79    4.10
   6  -4  -1   75.99    4.10
  -6  -4   1   87.29    4.60
   6  -4  -1   81.59    3.30
   6  -4  -1   76.69    4.30
  -6  -4   1   82.09    4.40
  -6  -4   1   80.29    3.40
  -6  -4   1   78.49    4.50
   6  -4  -1   84.59    3.10
  -6  -4   1   83.19    3.60
   6  -4  -1   76.19    4.00
   6  -4  -1   83.19    4.00
   6  -4  -1   80.59    3.70
  -6  -4   1   84.19    3.60
  -6  -4   1   79.79    4.50
  -6  -4   1   79.09    3.90
   6   4  -1   78.99    3.60
   6   4  -1   83.19    3.80
   6   4  -1   78.19    4.10
  -6   4   1   81.79    4.50
  -6   4   1   72.79    4.50
  -6   4   1   78.99    3.90
   6   4  -1   77.19    4.50
   6   4  -1   86.79    4.30
  -6   4   1   87.19    3.60
   5  -4  -1   87.59    3.60
   5  -4  -1   83.59    4.20
  -5  -4   1   86.29    4.60
   5  -4  -1   84.99    3.10
   5  -4  -1   88.89    4.30
  -5  -4   1   88.29    3.90
  -5  -4   1   82.79    4.50
   5  -4  -1   87.29    4.50
  -5  -4   1   87.39    4.70
   5  -4  -1   85.29    4.20
   5  -4  -1   90.09    4.50
   5  -4  -1   87.59    3.60
  -5  -4   1   90.99    3.70
   5  -4  -1   88.59    4.10
  -5  -4   1   90.69    3.90
  -5  -4   1   84.79    4.50
   5  -4  -1   94.59    3.40
   5   4  -1   79.39    4.30
  -5   4   1   85.99    3.70
   5   4  -1   81.69    4.50
  -5   4   1   80.69    4.50
   5   4  -1   78.99    3.50
  -5   4   1   81.39    4.60
   5   4  -1   80.59    4.20
   5   4  -1   85.79    3.70
   5   4  -1   84.89    3.90
  -4  -4   1    0.30    0.80
   4  -4  -1   -0.50    1.10
  -4  -4   1    1.10    1.30
  -4  -4   1    1.00    0.80
  -4  -4   1    0.30    1.20
   4  -4  -1   -0.10    1.00
   4  -4  -1   -3.20    1.10
   4  -4  -1   -0.50    1.30
  -4  -4   1    1.30    1.20
   4  -4  -1    0.90    1.10
   4  -4  -1    0.80    1.10
  -4  -4   1    0.20    0.80
   4  -4  -1    0.40    0.50
   4  -4  -1   -0.30    0.60
   4  -4  -1    0.80    1.20
  -4  -4   1    0.20    0.90
  -4  -4   1    0.60    1.20
  -4   4   1    1.00    1.20
   4   4  -1    0.40    0.70
   4   4  -1    0.50    0.90
  -4   4   1    0.60    1.20
   4   4  -1   -0.90    0.90
   4   4  -1    0.10    1.10
   4   4  -1    0.80    1.20
  -4   4   1    1.00    0.90
   4   4  -1    1.20    1.20
   4   4  -1   -2.10    1.30
   3  -4  -1   73.89    2.70
  -3  -4   1   71.59    3.90
  -3  -4   1   71.39    4.00
   3  -4  -1   68.79    3.70
  -3  -4   1   71.69    4.10
  -3  -4   1   68.59    2.90
   3  -4  -1   68.19    2.60
   3  -4  -1   69.19    3.40
   3  -4  -1   77.09    3.80
  -3  -4   1   72.89    3.10
   3  -4  -1   68.89    3.60
  -3  -4   1   68.59    3.00
   3  -4  -1   65.99    3.80
   3  -4  -1   70.09    3.60
  -3  -4   1   67.09    4.00
  -3  -4   1   73.49    3.50
  -3   4   1   66.99    3.10
  -3   4   1   63.89    4.00
   3   4  -1   67.39    3.20
   3   4  -1   68.99    3.80
   3   4  -1   63.49    3.70
  -3   4   1   67.69    3.90
   3   4  -1   71.69    3.20
  -3   4   1   69.79    3.60
   3   4  -1   69.89    3.80
  -3   4   1   74.29    3.30
   3   4  -1   68.79    3.40
   3   4  -1   68.39    3.90
   3   4  -1   64.99    3.60
  -2  -4   1  465.65   15.50
  -2  -4   1  475.45   15.40
  -2  -4   1  484.25   16.00
   2  -4  -1  487.45   16.10
  -2  -4   1  458.25   16.40
   2  -4  -1  498.15   15.20
   2  -4  -1  488.05   16.20
   2  -4  -1  472.15   16.00
  -2  -4   1  473.45   16.60
  -2  -4   1  471.05   16.40
  -2  -4   1  452.85   15.40
  -2  -4   1  486.45   15.30
  -2  -4   1  488.45   16.70
   2  -4  -1  498.65   16.50
   2  -4  -1  456.75   16.20
   2  -4  -1  485.25   15.10
   2  -4  -1  457.65   16.00
   2   4  -1  465.75   16.50
   2   4  -1  482.85   16.40
  -2   4   1  458.25   16.60
  -2   4   1  452.95   16.20
  -2   4   1  459.15   16.20
   2   4  -1  460.55   15.80
   2   4  -1  465.35   15.90
  -2   4   1  467.25   16.10
  -2   4   1  461.25   15.70
   2   4  -1  496.65   16.00
  -2   4   1  467.45   16.50
  -2   4   1  463.35   15.60
   2   4  -1  460.65   16.40
   2   4  -1  437.26   16.10
   2   4  -1  447.26   16.20
   1  -4  -1  540.45   18.60
  -1  -4   1  523.25   18.90
  -1  -4   1  554.64   18.50
  -1  -4   1  553.34   19.00
  -1  -4   1  530.15   17.80
  -1  -4   1  531.85   18.80
   1  -4  -1  545.45   18.80
   1  -4  -1  547.35   18.60
   1  -4  -1  558.54   17.60
  -1  -4   1  570.74   18.50
   1  -4  -1  550.34   18.40
  -1  -4   1  551.04   17.90
   1  -4  -1  551.24   17.50
  -1  -4   1  529.65   18.70
   1  -4  -1  551.34   18.50
  -1  -4   1  539.95   18.70
   1  -4  -1  562.24   18.40
  -1   4   1  545.65   18.00
  -1   4   1  543.75   18.60
   1   4  -1  529.25   18.40
   1   4  -1  566.34   18.70
   1   4  -1  595.24   18.70
   1   4  -1  546.65   18.20
   1   4  -1  563.34   18.80
  -1   4   1  546.45   18.30
  -1   4   1  548.65   18.50
  -1   4   1  521.15   18.10
   1   4  -1  529.05   18.50
   1   4  -1  517.55   18.90
  -1   4   1  548.85   17.40
  -1   4   1  543.15   17.50
   1   4  -1  543.25   18.90
  -1   4   1  529.25   18.50
   1   4  -1  544.25   17.60
  -1   4   1  561.74   18.90
  -1   4   1  573.74   19.10
   0  -4   1   69.89    3.00
   0  -4   1   67.69    3.70
   0  -4   1   74.19    4.00
   0  -4   1   65.09    2.80
   0  -4  -1   63.09    3.70
   0  -4  -1   63.09    3.50
   0  -4   1   73.09    3.80
   0  -4  -1   68.79    3.70
   0  -4  -1   64.09    3.70
   0  -4   1   67.09    3.80
   0  -4  -1   69.99    2.60
   0  -4  -1   67.09    3.60
   0  -4   1   69.99    3.60
   0  -4   1   71.09    4.10
   0  -4   1   65.79    3.60
   0  -4  -1   66.49    2.50
   0  -4   1   66.99    3.70
   0  -4  -1   67.59    3.30
   0   4  -1   66.49    3.20
   0   4  -1   65.69    3.40
   0   4  -1   66.09    3.90
   0   4   1   64.69    3.60
   0   4   1   60.29    3.30
   0   4  -1   66.59    3.60
   0   4   1   65.39    3.00
   0   4   1   65.49    3.80
   0   4  -1   63.19    3.40
   0   4  -1   68.69    2.50
   0   4   1   67.89    3.40
   0   4  -1   68.19    3.80
   0   4   1   63.79    3.20
   0   4  -1   72.59    3.80
   0   4   1   66.99    3.50
   0   4   1   69.19    3.70
  -1  -4  -1 1154.48   36.20
  -1  -4  -1 1135.79   35.50
  -1  -4  -1 1119.79   36.90
  -1  -4  -1 1118.09   35.60
   1  -4   1 1106.29   36.60
  -1  -4  -1 1158.48   36.30
  -1  -4  -1 1077.69   36.70
   1  -4   1 1108.49   36.90
   1  -4   1 1109.39   35.90
   1  -4   1 1104.69   35.70
  -1  -4  -1 1094.89   36.60
   1  -4   1 1105.79   36.60
   1  -4   1 1100.19   37.00
   1  -4   1 1151.98   36.60
  -1  -4  -1 1100.69   36.70
   1  -4   1 1172.68   36.70
   1  -4   1 1166.48   36.90
   1  -4   1 1141.19   35.70
   1  -4   1 1135.79   36.50
   1   4   1 1128.49   36.90
  -1   4  -1 1083.09   36.10
  -1   4  -1 1126.49   36.70
   1   4   1 1052.89   36.40
  -1   4  -1 1145.49   36.60
   1   4   1 1121.09   36.30
   1   4   1 1168.28   36.80
   1   4   1 1112.79   36.60
   1   4   1 1070.69   36.50
  -1   4  -1 1180.98   37.20
  -1   4  -1 1132.29   37.00
   1   4   1 1114.09   35.90
  -1   4  -1 1137.09   35.40
  -1   4  -1 1093.99   36.30
  -1   4  -1 1054.69   36.60
   1   4   1 1065.49   36.10
  -2  -4  -1  223.48    8.70
  -2  -4  -1  218.58    8.50
   2  -4   1  217.08    8.40
   2  -4   1  216.68    8.10
  -2  -4  -1  219.38    8.40
   2  -4   1  225.18    7.70
   2  -4   1  218.28    8.50
  -2  -4  -1  225.58    7.40
   2  -4   1  218.28    8.70
   2  -4   1  212.48    7.50
   2  -4   1  224.78    7.60
   2  -4   1  218.88    8.40
   2  -4   1  224.78    8.40
  -2  -4  -1  219.68    8.70
   2  -4   1  218.38    8.60
  -2  -4  -1  230.68    9.80
  -2  -4  -1  215.88    8.10
  -2  -4  -1  221.28    7.30
  -2   4  -1  215.28    8.70
   2   4   1  219.38    7.70
   2   4   1  219.78    8.30
   2   4   1  218.48    8.40
  -2   4  -1  225.58    8.90
   2   4   1  205.18    7.90
  -2   4  -1  232.58    8.60
  -2   4  -1  207.18    8.30
  -2   4  -1  224.58    7.90
   2   4   1  220.68    8.50
   2   4   1  215.78    8.30
   2   4   1  226.58    8.00
   2   4   1  218.28    8.40
  -2   4  -1  219.58    8.00
   3  -4   1    5.00    1.50
   3  -4   1    5.40    1.50
   3  -4   1    5.20    0.80
   3  -4   1    4.40    1.30
  -3  -4  -1    5.20    1.50
   3  -4   1    4.30    1.40
  -3  -4  -1    6.00    1.10
  -3  -4  -1    4.70    1.40
   3  -4   1    5.00    1.00
   3  -4   1    5.80    1.40
   3  -4   1    4.90    1.70
  -3  -4  -1    6.20    1.70
  -3  -4  -1    3.40    1.40
  -3  -4  -1    4.60    1.40
   3  -4   1    5.30    1.00
   3  -4   1    0.70    1.30
  -3  -4  -1    6.20    0.80
   3   4   1    7.60    1.50
   3   4   1    1.90    1.50
  -3   4  -1    4.50    1.10
   3   4   1    6.00    1.40
  -3   4  -1    4.60    1.70
   3   4   1    4.40    1.30
  -3   4  -1    5.20    1.40
   3   4   1    5.30    1.10
  -3   4  -1    3.60    1.40
   3   4   1    3.40    0.90
   3   4   1    4.90    1.40
   3   4   1    2.90    1.10
   4  -4   1  373.06   12.70
  -4  -4  -1  380.46   13.60
   4  -4   1  392.06   12.90
  -4  -4  -1  397.16   12.60
   4  -4   1  385.06   13.10
  -4  -4  -1  360.66   13.40
  -4  -4  -1  374.96   12.90
   4  -4   1  355.96   12.40
  -4  -4  -1  386.96   12.30
  -4  -4  -1  364.56   12.50
   4  -4   1  372.26   13.20
  -4  -4  -1  383.56   13.40
   4  -4   1  372.46   13.40
   4  -4   1  387.16   13.50
  -4  -4  -1  370.56   12.20
   4  -4   1  377.36   12.50
   4  -4   1  383.16   13.60
   4   4   1  381.06   13.30
   4   4   1  377.56   12.70
  -4   4  -1  369.96   13.70
   4   4   1  369.16   13.50
   4   4   1  370.56   13.10
  -4   4  -1  364.56   12.70
   4   4   1  365.96   12.90
  -4   4  -1  351.96   13.80
   4   4   1  376.86   12.50
  -5  -4  -1  329.07   12.00
   5  -4   1  310.67   11.00
  -5  -4  -1  318.57   11.20
   5  -4   1  315.97   11.60
   5  -4   1  316.17   11.80
  -5  -4  -1  321.27   11.20
  -5  -4  -1  316.77   11.90
  -5  -4  -1  340.37   10.80
  -5  -4  -1  330.87   10.70
  -5  -4  -1  317.57   11.90
  -5  -4  -1  324.27   11.80
  -5  -4  -1  320.17   10.60
   5  -4   1  335.77   11.50
   5  -4   1  322.47   12.00
   5  -4   1  317.87   10.90
   5  -4   1  338.77   11.40
   5  -4   1  336.67   11.90
   5  -4   1  317.27   10.90
  -5   4  -1  305.37   12.20
  -5   4  -1  322.87   11.10
   5   4   1  323.07   11.00
   5   4   1  315.57   11.90
   5   4   1  315.77   11.20
   5   4   1  317.87   11.60
   5   4   1  323.27   11.50
  -6  -4  -1   99.89    4.20
   6  -4   1   81.59    3.90
   6  -4   1   92.49    4.70
   6  -4   1   93.89    4.80
   6  -4   1  102.69    4.40
   6  -4   1  102.09    5.10
  -6  -4  -1   94.79    3.60
  -6  -4  -1   98.59    4.80
  -6  -4  -1   96.29    4.70
  -6  -4  -1   90.39    4.90
  -6  -4  -1  100.89    3.70
   6  -4   1   98.69    4.80
   6  -4   1  103.39    5.10
  -6  -4  -1   96.19    3.70
   6  -4   1   93.59    3.80
  -6  -4  -1   91.19    4.30
  -6  -4  -1   98.99    5.00
   6  -4   1  100.79    5.00
  -6   4  -1   97.29    4.10
  -6   4  -1   92.19    5.00
   6   4   1   79.79    6.60
  -6   4  -1   90.29    4.60
  -6   4  -1   94.29    5.20
   6   4   1   95.79    4.60
   6   4   1   97.79    4.50
   6   4   1   93.09    4.00
   7  -4   1    7.70    1.50
  -7  -4  -1    5.60    1.60
  -7  -4  -1    7.40    1.10
   7  -4   1    7.30    1.80
  -7  -4  -1    8.70    1.90
   7  -4   1    8.90    1.30
  -7  -4  -1    7.50    1.70
   7  -4   1    8.30    1.70
   7  -4   1   11.80    2.10
  -7  -4  -1   11.10    2.00
  -7  -4  -1    6.80    1.50
   7  -4   1    6.20    1.80
   7  -4   1    7.10    1.80
   7  -4   1    6.90    1.50
  -7  -4  -1    9.70    1.10
   7  -4   1    7.00    1.00
   7  -4   1   10.40    1.30
  -7  -4  -1    7.40    1.40
   7   4   1    6.00    1.30
   7   4   1    7.10    1.20
  -7   4  -1    8.90    1.90
  -7   4  -1    7.40    1.60
   7   4   1    9.70    1.60
  -7   4  -1    8.30    1.30
  -7   4  -1   11.10    2.10
   7   4   1    8.50    1.70
   7   4   1    6.40    2.30
   8  -4   1  455.05   14.50
   8  -4   1  459.85   15.70
   8  -4   1  438.96   15.50
   8  -4   1  447.96   15.60
   8  -4   1  412.36   14.30
  -8  -4  -1  444.56   14.40
  -8  -4  -1  439.46   15.70
   8  -4   1  403.96   14.30
   8  -4   1  446.96   14.80
  -8  -4  -1  422.06   15.50
  -8  -4  -1  435.46   16.10
  -8  -4  -1  448.46   15.60
  -8  -4  -1  435.86   14.30
  -8  -4  -1  441.56   15.50
   8  -4   1  447.76   15.20
   8  -4   1  433.96   15.60
  -8  -4  -1  450.95   14.60
   8  -4   1  442.96   15.50
   8   4   1  435.46   15.20
   8   4   1  454.95   15.30
   8   4   1  422.06   15.90
  -8   4  -1  431.86   14.60
   8   4   1  419.06   14.60
  -8   4  -1  405.26   15.70
  -8   4  -1  410.76   15.80
  -8   4  -1  385.36   15.90
   9  -4   1   11.70    1.60
  -9  -4  -1   10.80    2.00
   9  -4   1   10.90    1.20
   9  -4   1   12.00    2.00
  -9  -4  -1    8.70    1.80
  -9  -4  -1    9.40    2.00
   9  -4   1    8.40    1.10
   9  -4   1   10.40    1.40
  -9  -4  -1    9.80    2.10
   9  -4   1   10.30    2.10
   9  -4   1   10.10    1.90
   9  -4   1    8.90    2.10
   9  -4   1   10.80    2.10
  -9  -4  -1   11.20    1.40
  -9  -4  -1   11.00    2.10
  -9  -4  -1    9.30    1.20
  -9  -4  -1   10.40    1.40
   9  -4   1    9.40    2.20
   9   4   1    9.90    1.70
   9   4   1    6.80    1.50
   9   4   1   11.20    2.90
  -9   4  -1    9.60    1.90
  -9   4  -1    8.30    1.90
   9   4   1    8.80    1.50
   9   4   1   11.40    1.90
  -9   4  -1    7.20    1.30
   9   4   1    9.50    1.70
  -9   4  -1   10.30    3.10
  -9   4  -1   10.30    1.10
  10  -4   1  499.55   17.30
  10  -4   1  478.85   17.80
  10  -4   1  488.65   16.40
  10  -4   1  511.15   18.00
  10  -4   1  523.15   16.80
  10  -4   1  506.15   17.80
  10  -4   1  506.45   17.70
 -10  -4  -1  513.75   18.00
 -10  -4  -1  500.95   17.90
 -10  -4  -1  508.65   17.80
 -10  -4  -1  525.95   17.80
 -10  -4  -1  517.95   16.70
  10  -4   1  522.35   17.00
 -10  -4  -1  511.65   16.70
  10  -4   1  490.25   16.50
  10  -4   1  515.15   18.10
  10   4   1  501.45   17.40
  10   4   1  467.95   16.90
  10   4   1  509.85   17.60
 -10   4  -1  517.55   16.40
 -10   4  -1  474.75   18.40
  10   4   1  483.85   18.30
 -10   4  -1  498.35   17.40
  10   4   1  492.15   17.10
  10   4   1  486.25   17.60
 -10   4  -1  498.75   16.70
  11  -4   1   11.40    1.40
 -11  -4  -1    9.70    2.20
  11  -4   1   10.20    1.50
  11  -4   1    9.30    1.90
  11  -4   1    8.80    2.20
 -11  -4  -1    6.50    1.40
  11  -4   1    9.90    2.40
  11  -4   1    6.00    2.00
 -11  -4  -1    8.50    1.30
  11  -4   1   11.30    1.20
 -11  -4  -1    8.40    1.30
 -11  -4  -1    8.50    1.90
 -11  -4  -1    9.90    2.20
  11  -4   1    8.20    1.40
 -11  -4  -1   10.10    3.00
 -11   4  -1    7.20    1.00
  11   4   1    5.90    1.60
  11   4   1    7.60    1.90
 -11   4  -1    9.60    1.40
  11   4   1    8.70    1.70
  11   4   1    6.40    1.50
 -11   4  -1    8.50    2.30
 -11   4  -1    9.80    2.10
  12  -4   1 2350.16   72.39
  12  -4   1 2325.17   73.09
 -12  -4  -1 2389.46   72.79
  12  -4   1 2248.97   74.69
  12  -4   1 2235.78   72.69
  12  -4   1 2189.38   74.19
  12  -4   1 2340.27   74.19
 -12  -4  -1 2334.37   74.39
 -12  -4  -1 2430.46   74.19
 -12  -4  -1 2329.67   74.59
 -12  -4  -1 2331.87   74.29
 -12  -4  -1 2149.19   72.89
 -12  -4  -1 2293.97   73.09
  12  -4   1 2140.19   73.99
  12  -4   1 2279.07   72.79
  12  -4   1 2251.67   73.59
  12  -4   1 2324.97   74.49
  12  -4   1 2314.27   73.19
  12   4   1 2328.77   73.49
 -12   4  -1 2328.17   72.99
 -12   4  -1 2232.98   74.29
 -12   4  -1 2298.27   72.59
  12   4   1 2261.07   74.39
  12   4   1 2203.08   74.79
  12   4   1 2407.36   73.99
  13  -4   1    0.50    1.60
  13  -4   1    0.70    2.00
 -13  -4  -1    2.50    2.00
  13  -4   1    1.20    0.60
  13  -4   1    2.50    1.20
  13  -4   1    0.50    1.50
 -13  -4  -1    1.70    1.20
 -13  -4  -1    0.90    1.70
  13  -4   1    3.10    2.20
  13  -4   1    1.70    1.30
 -13  -4  -1    2.70    1.60
  13  -4   1    4.00    1.80
  13  -4   1    2.10    1.20
 -13  -4  -1    2.10    1.70
  13  -4   1    2.90    0.80
 -13  -4  -1    1.90    1.80
  13  -4   1    0.20    2.10
  13   4   1   -0.10    2.30
 -13   4  -1    1.20    0.80
  13   4   1    1.70    1.60
  13   4   1    0.00    1.40
 -13   4  -1    2.60    1.80
 -13   4  -1    4.30    1.20
  13   4   1    0.80    1.70
  13   4   1    0.80    1.50
  13   4   1    0.60    1.40
 -14  -4  -1  687.93   24.00
  14  -4   1  666.43   22.00
 -14  -4  -1  724.03   22.60
  14  -4   1  708.53   24.80
  14  -4   1  703.83   23.80
  14  -4   1  600.74   22.90
  14  -4   1  683.53   23.70
 -14  -4  -1  668.43   21.80
 -14  -4  -1  700.03   24.10
  14  -4   1  712.83   22.60
  14  -4   1  650.63   22.10
  14  -4   1  657.43   23.90
  14  -4   1  690.73   22.20
 -14  -4  -1  719.53   22.10
 -14  -4  -1  716.73   23.70
  14  -4   1  698.13   24.00
 -14  -4  -1  669.03   23.70
 -14  -4  -1  678.53   23.90
  14   4   1  638.24   22.80
 -14   4  -1  703.93   23.30
 -14   4  -1  691.93   22.40
  14   4   1  711.13   23.60
  14   4   1  667.33   24.60
  14   4   1  602.84   22.80
  14   4   1  685.93   24.30
  14   4   1  701.83   23.50
  15  -4   1   14.50    2.30
  15  -4   1   17.10    2.80
 -15  -4  -1   17.80    1.90
 -15  -4  -1   17.00    2.80
  15  -4   1   17.90    2.00
 -15  -4  -1   18.80    2.50
 -15  -4  -1   21.00    3.00
 -15  -4  -1   16.60    3.10
  15  -4   1   15.40    1.90
  15  -4   1   18.20    1.40
 -15  -4  -1   15.00    2.60
  15  -4   1   12.70    2.50
  15  -4   1   15.30    2.30
  15  -4   1   15.60    3.20
  15  -4   1   14.20    1.50
 -15  -4  -1   16.20    1.40
 -15  -4  -1   15.20    1.00
  15   4   1   19.80    2.40
  15   4   1   15.50    2.10
 -15   4  -1   15.60    1.20
  15   4   1   15.20    2.80
  15   4   1   20.00    2.60
 -15   4  -1   19.30    2.80
  15   4   1   14.60    2.30
  15   4   1   19.30    3.90
 -15   4  -1   17.50    1.70
 -16  -4  -1    6.80    2.00
  16  -4   1    9.10    1.80
 -16  -4  -1    8.80    1.60
  16  -4   1   12.20    2.60
 -16  -4  -1    9.50    2.50
  16  -4   1    5.60    1.10
 -16  -4  -1    9.00    2.20
  16  -4   1    8.90    1.40
 -16  -4  -1    9.00    2.60
 -16  -4  -1   10.00    2.30
  16  -4   1   10.10    1.20
  16  -4   1    7.20    2.80
  16  -4   1   11.70    2.10
  16  -4   1    4.90    1.90
  16  -4   1    6.70    2.50
  16  -4   1    6.90    2.00
  16   4   1    4.70    1.50
  16   4   1    7.70    2.00
  16   4   1    7.40    2.90
  16   4   1    7.80    1.90
 -16   4  -1    9.30    2.40
  16   4   1    7.50    1.90
  17  -4   1  155.38    7.70
 -17  -4  -1  165.28    7.70
  17  -4   1  167.88    7.80
  17  -4   1  155.18    7.90
  17  -4   1  167.38    6.50
 -17  -4  -1  168.78    7.50
 -17  -4  -1  160.48   10.30
  17  -4   1  159.08    6.00
  17  -4   1  153.18    6.00
  17  -4   1  154.28    5.90
  17  -4   1  155.68    6.90
 -17  -4  -1  165.88    8.10
  17  -4   1  152.68    8.90
 -17  -4  -1  179.18    8.20
  17   4   1  159.48    8.50
  17   4   1  156.38    6.90
  17   4   1  161.38    7.50
  17   4   1  157.78    6.80
  17   4   1  159.28    8.80
  17   4   1  168.78    7.50
 -17   4  -1  169.28    7.30
  18  -4   1    6.50    2.90
  18  -4   1    2.90    2.30
  18  -4   1    3.80    1.50
 -18  -4  -1    2.40    1.50
 -18  -4  -1    4.40    2.00
  18  -4   1    2.90    2.00
 -18  -4  -1    3.10    2.20
 -18  -4  -1    4.20    2.50
 -18  -4  -1    5.70    2.20
  18  -4   1    4.70    1.10
  18  -4   1    3.70    1.70
  18  -4   1    7.10    1.30
  18  -4   1    4.30    2.50
  18   4   1    3.70    1.60
 -18   4  -1    4.60    2.30
  18   4   1    5.10    1.70
  18   4   1    6.60    2.40
  18   4   1    3.20    2.90
  18   4   1    5.80    2.00
  18   4   1    6.10    2.00
  18   4   1    3.40    1.80
  19  -4   1   69.29    4.00
 -19  -4  -1   74.19    5.20
  19  -4   1   73.49    5.40
 -19  -4  -1   77.69    6.70
  19  -4   1   76.59    4.40
  19  -4   1   73.49    5.50
  19  -4   1   73.79    6.70
 -19  -4  -1   77.19    4.00
  19  -4   1   82.79    4.50
  19  -4   1   78.79    5.40
 -19  -4  -1   75.79    5.60
  19   4   1   73.89    6.10
 -19   4  -1   72.99    4.80
  19   4   1   77.99    5.10
  19   4   1   75.49    5.20
  19   4   1   71.09    4.30
  19   4   1   73.99    4.00
  19   4   1   70.99    4.80
  20  -4   1  714.63   27.60
  20  -4   1  784.52   26.30
 -20  -4  -1  797.62   27.40
 -20  -4  -1  794.32   28.30
  20  -4   1  790.52   26.60
  20  -4   1  807.02   27.90
 -20  -4  -1  811.42   26.40
 -20  -4  -1  814.42   28.30
  20  -4   1  801.72   29.50
  20  -4   1  798.12   27.70
 -20  -4  -1  768.42   27.90
 -20   4  -1  821.12   27.10
  20   4   1  772.12   28.30
  20   4   1  792.82   26.90
  20   4   1  773.42   27.80
  20   4   1  809.42   29.20
  20   4   1  803.02   26.30
  20   4   1  789.82   29.10
  20   4   1  793.32   26.70
 -21  -4  -1  122.69   10.40
 -21  -4  -1  117.69    6.90
 -21  -4  -1  112.39    7.00
  21  -4   1  110.49    6.70
 -21  -4  -1  109.89    5.30
  21  -4   1  114.89    8.30
  21  -4   1  116.89    5.60
 -21  -4  -1  120.39    6.30
  21  -4   1  109.89    5.30
  21  -4   1  105.49    6.80
  21  -4   1  115.69    6.90
  21   4   1  112.99    7.70
  21   4   1  121.69    5.20
  21   4   1  112.69    6.40
  21   4   1  122.49    8.10
  21   4   1  116.79    6.70
  21   4   1  107.79    6.10
  21   4   1  109.09    5.80
 -21   4  -1  113.29    6.10
 -22  -4  -1  101.89    6.80
  22  -4   1   76.99    6.30
  22  -4   1   97.99    4.80
  22  -4   1  103.09    5.10
  22  -4   1   85.09    6.20
 -22  -4  -1   95.09    6.60
 -22  -4  -1   97.09    6.40
  22  -4   1   98.49    7.90
 -22  -4  -1   98.49    4.80
  22  -4   1   98.19    6.50
 -22  -4  -1   99.69    5.80
  22   4   1  101.29    7.60
  22   4   1   83.99    5.00
  22   4   1   88.89    5.90
 -22   4  -1   95.89    5.80
  22   4   1  106.59    5.50
  22   4   1  102.69    4.70
  22   4   1   91.89    8.20
  22   4   1   96.29    6.20
  23  -4   1    1.50    1.70
 -23  -4  -1    3.80    2.60
  23  -4   1    0.90    3.20
  23  -4   1    5.40    1.80
 -23  -4  -1    5.70    3.10
 -23  -4  -1    3.20    2.70
  23  -4   1    3.90    1.50
 -23  -4  -1    6.10    1.80
 -23  -4  -1    2.80    2.10
  23  -4   1    4.70    3.10
  23   4   1    6.30    3.50
  23   4   1    5.10    2.60
  23   4   1    5.40    2.40
 -23   4  -1    5.40    2.80
  23   4   1    3.50    2.10
  23   4   1    4.70    1.80
  23   4   1    4.90    1.90
  23   4   1    5.80    2.80
  24  -4   1    8.50    3.00
 -24  -4  -1    6.20    1.90
  24  -4   1    2.90    1.90
 -24  -4  -1    5.70    2.90
 -24  -4  -1    4.70    3.00
 -24  -4  -1    9.30    3.50
  24  -4   1    7.50    3.30
  24  -4   1    0.00    2.80
 -24  -4  -1    7.20    2.30
  24   4   1    7.00    2.10
  24   4   1    9.20    4.90
  24   4   1    7.90    2.90
  24   4   1   10.50    4.00
  24   4   1    6.90    2.10
 -24   4  -1    8.00    2.70
  24   4   1    3.90    2.40
  25  -4   1  189.68    8.00
 -25  -4  -1  203.58    9.40
 -25  -4  -1  208.68   10.60
  25  -4   1  209.08   12.20
  25  -4   1  208.28    8.30
  25  -4   1  210.38    8.50
 -25  -4  -1  216.68   10.80
  25  -4   1  225.78   10.70
 -25  -4  -1  215.78    8.80
 -25  -4  -1  196.78   10.40
  25   4   1  218.18    9.20
  25   4   1  218.58   11.90
 -25   4  -1  205.98    9.40
  25   4   1  208.58    8.80
  25   4   1  206.18    8.30
  25   4   1  206.48   10.00
  25   4   1  207.38   10.20
  25   4   1  214.08   11.80
 -26  -4  -1   16.00    2.40
  26  -4   1    6.80    4.40
 -26  -4  -1   15.60    3.70
 -26  -4  -1   14.30    2.80
  26  -4   1   17.20    4.20
  26  -4   1   13.50    2.20
  26  -4   1   15.40    2.20
  26  -4   1   12.20    3.40
  26  -4   1   17.90    2.70
 -26  -4  -1   18.70    4.30
 -26   4  -1   14.80    2.50
  26   4   1   17.90    3.90
  26   4   1   17.60    2.60
  26   4   1   16.00    2.80
  26   4   1   11.60    3.30
  26   4   1   18.40    3.60
  26   4   1   15.80    2.60
  26   4   1   21.10    4.80
 -26   4  -1   20.60    3.60
  27  -4   1    4.80    2.00
  27  -4   1    2.20    3.00
  27  -4   1    0.50    1.60
 -27  -4  -1    2.20    2.70
  27  -4   1    3.50    3.30
 -27  -4  -1    3.70    3.30
 -27   4  -1    1.10    1.90
  27   4   1    5.40    2.90
 -27   4  -1    3.40    2.70
  27   4   1    9.00    4.10
  27   4   1    2.20    1.90
  27   4   1    3.10    2.90
  27   4   1    1.80    2.60
  27   4   1    2.00    1.90
  27   4   1    5.00    2.20
 -28  -4  -1    0.40    2.80
  28  -4   1    2.60    3.00
 -28  -4  -1    4.30    2.50
  28  -4   1    5.60    1.70
  28  -4   1    9.50    3.70
  28  -4   1    1.50    1.70
 -28  -4  -1    3.80    4.70
  28   4   1    8.30    3.10
  28   4   1    4.50    3.00
  28   4   1    5.00    2.10
  28   4   1   -0.60    2.70
 -28   4  -1    6.30    2.90
  29  -4   1   29.90    4.80
  29  -4   1   27.00    5.80
 -29  -4  -1   26.50    4.90
  29  -4   1   23.60    2.60
 -29  -4  -1   20.50    4.20
 -29   4  -1   17.80    2.90
  29   4   1   21.00    4.40
  29   4   1   35.60    5.80
  29   4   1   27.40    3.20
 -29   4  -1   29.30    4.00
  29   4   1   26.90    3.50
  30  -4   1   -1.50    3.10
  30  -4   1   -0.30    1.50
 -30  -4  -1   -2.00    2.70
  30   4   1    1.20    5.80
  30   4   1   -0.90    2.90
 -30   4  -1    1.90    2.80
 -29  -5   1   13.80    3.80
  29  -5  -1   18.80    2.60
  29  -5  -1   15.70    4.40
 -29   5   1   28.40    5.50
  29   5  -1   22.10    4.30
 -29   5   1   12.20    2.80
  29   5  -1   16.50    4.10
  29   5  -1   19.10    2.90
  28  -5  -1   44.20    5.40
 -28  -5   1   55.69    6.40
  28  -5  -1   69.29    7.40
 -28   5   1   56.29    5.50
  28   5  -1   50.69    6.20
  28   5  -1   60.09    4.70
  28   5  -1   53.19    5.70
  28   5  -1   54.19    4.40
  27  -5  -1   20.40    2.70
 -27  -5   1   19.50    4.10
  27  -5  -1   18.70    4.30
  27  -5  -1   22.80    4.30
  27   5  -1   30.00    5.30
  27   5  -1   21.10    4.10
  27   5  -1   23.30    3.30
 -27   5   1   35.30    7.40
  27   5  -1   19.70    4.10
  27   5  -1   24.40    3.30
  27   5  -1   23.30    3.00
  26  -5  -1    5.40    3.10
  26  -5  -1    1.40    1.90
  26  -5  -1    6.90    3.10
 -26  -5   1    2.40    2.90
  26   5  -1    2.00    2.90
  26   5  -1    1.60    2.20
  26   5  -1    1.10    1.90
  26   5  -1    2.00    2.70
  26   5  -1    4.60    2.30
  26   5  -1    7.50    3.80
 -26   5   1    3.20    2.90
 -25  -5   1    2.10    1.80
  25  -5  -1    8.10    3.10
 -25  -5   1    2.90    2.40
  25  -5  -1    2.40    1.90
 -25  -5   1    2.70    2.80
  25  -5  -1    3.40    2.80
  25   5  -1    2.20    2.80
  25   5  -1    2.50    2.70
  25   5  -1    2.10    2.00
  25   5  -1    1.00    2.40
  25   5  -1    2.20    2.10
 -25   5   1    1.40    2.90
  25   5  -1    6.00    3.70
 -24  -5   1   71.49    5.80
 -24  -5   1   77.29    4.70
  24  -5  -1   87.29    7.50
  24  -5  -1   78.09    4.90
 -24  -5   1   75.89    6.80
  24  -5  -1   83.39    6.90
 -24  -5   1   72.09    9.80
  24   5  -1   85.59    7.60
 -24   5   1   72.49    5.80
  24   5  -1   71.99    4.60
  24   5  -1   71.89    6.00
  24   5  -1   72.09    4.90
  24   5  -1   77.79    5.20
  24   5  -1   65.49    6.10
  23  -5  -1   61.49    4.40
  23  -5  -1   54.29    5.80
 -23  -5   1   47.30    3.80
  23  -5  -1   62.39    6.60
 -23  -5   1   45.70    5.40
 -23  -5   1   49.90    5.60
  23   5  -1   49.90    5.10
  23   5  -1   51.29    4.00
  23   5  -1   50.69    5.40
 -23   5   1   54.49    5.00
  23   5  -1   49.60    4.20
  23   5  -1   63.59    6.80
  23   5  -1   49.20    4.40
 -22  -5   1    7.00    2.60
  22  -5  -1    3.90    2.50
  22  -5  -1    7.50    3.00
 -22  -5   1    1.30    2.60
  22  -5  -1    3.80    2.00
 -22  -5   1    6.60    1.90
 -22   5   1    7.80    2.80
  22   5  -1    4.90    2.20
  22   5  -1    5.40    3.30
  22   5  -1    3.70    2.50
  22   5  -1    6.80    3.10
  22   5  -1    4.50    2.10
  22   5  -1    3.90    1.90
 -21  -5   1   48.90    4.90
 -21  -5   1   58.29    5.40
 -21  -5   1   57.99    3.80
 -21  -5   1   53.99    5.70
  21  -5  -1   55.89    4.80
  21  -5  -1   56.29    6.00
 -21   5   1   56.29    4.80
  21   5  -1   52.59    6.90
  21   5  -1   57.59    4.30
  21   5  -1   52.49    4.00
  21   5  -1   52.09    3.90
  21   5  -1   60.99    6.40
  21   5  -1   56.09    5.10
 -20  -5   1  191.68    7.80
  20  -5  -1  196.08    9.70
 -20  -5   1  190.28    9.80
  20  -5  -1  198.58    8.30
 -20  -5   1  184.58    9.50
  20  -5  -1  191.78   10.20
 -20  -5   1  196.78    9.30
  20   5  -1  193.58    8.40
  20   5  -1  184.68    8.20
  20   5  -1  182.38   10.30
  20   5  -1  191.28    8.00
  20   5  -1  197.18    9.30
 -20   5   1  187.68    8.80
  20   5  -1  197.28    9.50
 -19  -5   1  397.96   14.00
 -19  -5   1  398.46   15.50
 -19  -5   1  393.86   15.90
 -19  -5   1  365.86   15.90
  19  -5  -1  409.16   16.00
  19  -5  -1  379.46   16.30
 -19  -5   1  406.46   16.10
  19  -5  -1  399.66   14.40
  19  -5  -1  370.66   14.90
  19   5  -1  393.96   14.20
 -19   5   1  388.36   14.90
  19   5  -1  395.26   14.50
  19   5  -1  403.26   15.50
  19   5  -1  406.96   16.80
  19   5  -1  399.46   15.70
  19   5  -1  387.36   14.50
 -18  -5   1   20.00    1.80
  18  -5  -1   17.40    3.00
 -18  -5   1   18.70    3.10
  18  -5  -1   21.60    2.60
  18  -5  -1   24.40    1.80
 -18  -5   1   19.70    3.40
 -18  -5   1   24.80    3.80
 -18  -5   1   22.50    3.60
  18  -5  -1   23.40    3.40
  18  -5  -1   19.50    3.40
 -18  -5   1   22.90    2.40
 -18   5   1   25.00    3.50
  18   5  -1   21.30    2.70
  18   5  -1   22.00    2.60
  18   5  -1   22.30    4.00
  18   5  -1   24.60    3.40
 -17  -5   1   52.99    4.90
  17  -5  -1   59.59    2.60
 -17  -5   1   46.70    3.30
  17  -5  -1   53.19    4.40
  17  -5  -1   51.49    4.50
  17  -5  -1   54.19    4.90
 -17  -5   1   56.29    4.80
 -17  -5   1   53.49    2.90
  17  -5  -1   58.19    5.30
 -17  -5   1   59.39    5.30
  17  -5  -1   52.49    4.60
 -17  -5   1   55.79    4.90
 -17   5   1   57.49    3.20
  17   5  -1   52.29    6.30
  17   5  -1   57.69    4.60
  17   5  -1   58.89    3.90
  17   5  -1   53.49    4.60
 -17   5   1   53.39    4.50
  16  -5  -1    0.70    0.90
 -16  -5   1    1.30    1.40
  16  -5  -1    3.00    2.40
  16  -5  -1    1.00    1.80
 -16  -5   1    1.10    1.10
  16  -5  -1    3.20    0.70
 -16  -5   1    3.90    2.20
 -16  -5   1    1.40    2.00
 -16  -5   1    2.50    2.30
  16  -5  -1    1.40    2.00
  16  -5  -1    3.20    2.10
  16  -5  -1    3.40    2.00
 -16  -5   1    3.50    2.10
  16   5  -1    2.60    2.80
 -16   5   1    0.50    2.00
  16   5  -1    0.70    2.00
  16   5  -1    0.70    1.40
 -16   5   1   -1.20    1.30
  16   5  -1    3.10    1.60
  16   5  -1    1.10    1.80
  15  -5  -1  291.77   10.50
  15  -5  -1  277.47   10.80
 -15  -5   1  291.87   12.20
  15  -5  -1  278.07   11.80
 -15  -5   1  276.57   13.00
  15  -5  -1  265.87   11.10
  15  -5  -1  279.37   11.80
 -15  -5   1  288.87   11.70
 -15  -5   1  287.97   11.20
  15  -5  -1  255.17   11.10
 -15  -5   1  283.57   10.00
  15  -5  -1  279.57    9.50
 -15  -5   1  286.07   11.80
  15   5  -1  295.57   11.50
  15   5  -1  268.37   10.60
  15   5  -1  282.37   10.70
  15   5  -1  288.87   11.60
 -15   5   1  290.37   11.20
  15   5  -1  274.47   12.40
  14  -5  -1    2.10    2.40
  14  -5  -1    0.80    1.80
 -14  -5   1    3.80    1.50
 -14  -5   1    2.00    1.20
  14  -5  -1    0.80    1.70
 -14  -5   1    1.30    1.90
 -14  -5   1    1.10    2.00
 -14  -5   1    0.10    1.70
  14  -5  -1    2.40    0.70
  14  -5  -1    1.60    1.80
 -14  -5   1    1.10    1.90
  14  -5  -1    1.30    1.30
  14  -5  -1    2.00    0.90
  14  -5  -1    1.20    1.80
  14   5  -1    2.60    1.80
  14   5  -1    1.30    1.50
 -14   5   1    0.30    0.70
 -14   5   1    0.70    1.20
  14   5  -1    1.00    1.50
 -14   5   1    2.90    2.20
  14   5  -1    1.80    2.50
  14   5  -1    1.50    1.90
 -13  -5   1  336.87   13.90
  13  -5  -1  326.87   13.10
  13  -5  -1  368.26   13.70
  13  -5  -1  333.87   13.30
  13  -5  -1  316.17   11.50
 -13  -5   1  345.67   13.80
 -13  -5   1  364.06   13.80
  13  -5  -1  358.96   13.80
  13  -5  -1  347.77   12.60
  13  -5  -1  353.66   11.60
  13  -5  -1  365.86   13.00
 -13  -5   1  353.16   12.30
 -13  -5   1  368.56   14.20
 -13  -5   1  353.96   12.30
  13   5  -1  351.86   14.40
  13   5  -1  349.77   13.40
  13   5  -1  357.06   13.60
  13   5  -1  347.47   12.70
 -13   5   1  356.06   13.30
  13   5  -1  355.26   12.80
 -13   5   1  364.06   12.20
 -13   5   1  350.66   11.60
  12  -5  -1    0.20    1.70
 -12  -5   1   -0.50    2.10
 -12  -5   1    1.50    1.30
 -12  -5   1    1.40    1.80
  12  -5  -1    3.50    1.90
  12  -5  -1    2.40    1.70
 -12  -5   1    1.70    1.30
  12  -5  -1    3.20    1.30
  12  -5  -1    0.80    1.60
 -12  -5   1    4.10    2.00
  12  -5  -1    2.00    1.80
  12  -5  -1    1.40    1.60
 -12  -5   1    2.20    1.80
  12  -5  -1    2.50    0.90
 -12   5   1    2.90    0.90
 -12   5   1    2.60    2.00
  12   5  -1    2.40    1.80
  12   5  -1    0.50    1.40
 -12   5   1    2.00    1.20
  12   5  -1    3.20    1.70
  12   5  -1    2.00    1.40
 -12   5   1    2.30    2.10
  12   5  -1   -1.90    2.40
 -11  -5   1    4.70    2.00
  11  -5  -1    0.60    1.60
  11  -5  -1    3.60    1.90
 -11  -5   1    3.10    1.90
 -11  -5   1    2.50    1.80
  11  -5  -1    3.60    1.80
  11  -5  -1    4.00    1.80
 -11  -5   1    0.70    2.00
  11  -5  -1    1.20    1.60
 -11  -5   1    2.10    1.30
  11  -5  -1    3.60    0.70
  11  -5  -1    3.00    1.60
  11  -5  -1    2.00    1.30
  11   5  -1    1.30    1.30
  11   5  -1   -1.10    2.30
 -11   5   1    1.80    0.90
  11   5  -1    1.90    1.70
  11   5  -1    1.30    1.50
 -11   5   1    2.10    2.00
 -11   5   1    3.00    1.30
  11   5  -1    4.00    1.80
 -11   5   1    0.30    1.90
 -10  -5   1   56.69    4.70
  10  -5  -1   60.29    4.50
  10  -5  -1   65.59    4.10
  10  -5  -1   59.89    4.30
  10  -5  -1   56.69    3.90
 -10  -5   1   52.29    4.00
  10  -5  -1   61.69    4.10
  10  -5  -1   56.89    3.80
 -10  -5   1   62.69    2.90
 -10  -5   1   54.69    4.40
  10  -5  -1   63.29    3.60
 -10  -5   1   63.89    4.40
 -10  -5   1   58.49    3.20
  10   5  -1   64.29    4.30
  10   5  -1   53.89    3.60
 -10   5   1   61.79    3.30
  10   5  -1   59.39    5.30
 -10   5   1   52.79    3.90
 -10   5   1   55.69    4.10
  10   5  -1   66.09    4.20
   9  -5  -1  290.57   11.10
   9  -5  -1  308.17   11.10
  -9  -5   1  312.67   11.00
  -9  -5   1  313.77   10.70
  -9  -5   1  323.17   13.00
  -9  -5   1  283.27   10.40
   9  -5  -1  317.37   11.90
  -9  -5   1  299.97   11.90
  -9  -5   1  317.27   10.50
   9  -5  -1  305.97   11.60
  -9  -5   1  275.97   11.40
  -9  -5   1  304.17   12.20
   9  -5  -1  316.07   11.50
   9  -5  -1  308.67   11.40
  -9  -5   1  313.47   12.20
   9   5  -1  327.27   11.80
   9   5  -1  271.47   11.00
   9   5  -1  313.17   11.90
  -9   5   1  307.47   10.80
   9   5  -1  297.77   11.60
  -9   5   1  277.57   12.30
   9   5  -1  298.17   12.20
  -8  -5   1  277.07    9.60
  -8  -5   1  252.07    9.30
   8  -5  -1  275.37   10.70
   8  -5  -1  269.77   10.30
   8  -5  -1  280.77   10.80
  -8  -5   1  259.37   10.20
  -8  -5   1  272.77   11.10
   8  -5  -1  272.07   10.40
  -8  -5   1  277.97   10.90
  -8  -5   1  272.77   10.00
   8  -5  -1  271.37   10.90
  -8  -5   1  281.37   11.10
   8  -5  -1  273.07   10.30
  -8  -5   1  284.97   11.10
   8  -5  -1  274.57   12.00
  -8   5   1  280.47    9.80
   8   5  -1  274.77   10.60
   8   5  -1  258.17   11.70
  -8   5   1  244.08   11.00
   8   5  -1  282.27   10.90
   8   5  -1  276.17   10.10
   8   5  -1  261.47   10.00
  -8   5   1  256.47   11.20
  -7  -5   1  287.87    9.90
   7  -5  -1  286.87    9.90
  -7  -5   1  264.47    9.60
  -7  -5   1  293.17   11.40
   7  -5  -1  270.07   10.60
  -7  -5   1  290.87   11.40
  -7  -5   1  294.37   10.00
   7  -5  -1  282.27   10.90
  -7  -5   1  285.27   10.40
  -7  -5   1  304.87   11.40
  -7  -5   1  278.87   10.30
   7  -5  -1  280.87   10.60
   7  -5  -1  280.87   13.00
   7   5  -1  268.97   11.20
   7   5  -1  279.77   10.20
   7   5  -1  278.17   10.30
  -7   5   1  275.37   10.10
  -7   5   1  273.27   11.50
  -7   5   1  258.67   11.30
   7   5  -1  300.07   11.00
  -6  -5   1    6.10    1.70
   6  -5  -1    5.70    1.90
  -6  -5   1    8.90    1.40
  -6  -5   1    7.90    2.10
  -6  -5   1    8.60    2.20
   6  -5  -1    8.30    1.20
   6  -5  -1    6.60    2.00
  -6  -5   1    8.40    1.30
   6  -5  -1    5.70    1.70
  -6  -5   1    6.80    1.90
  -6  -5   1    7.40    1.40
   6  -5  -1    7.00    1.40
  -6  -5   1    4.90    2.10
   6  -5  -1    5.60    1.60
  -6   5   1    5.10    2.00
   6   5  -1    5.90    2.10
   6   5  -1    8.10    2.10
  -6   5   1    9.10    1.60
   6   5  -1    7.70    1.90
   6   5  -1    8.90    1.60
  -6   5   1    6.30    2.00
   6   5  -1    7.70    1.40
  -5  -5   1   49.40    3.80
   5  -5  -1   52.59    3.50
   5  -5  -1   59.59    3.60
  -5  -5   1   47.80    2.80
   5  -5  -1   55.69    4.00
  -5  -5   1   55.59    3.10
  -5  -5   1   49.30    4.20
  -5  -5   1   52.69    4.00
  -5  -5   1   48.80    4.00
   5  -5  -1   54.79    3.80
   5  -5  -1   47.80    2.90
  -5  -5   1   44.10    3.50
  -5  -5   1   55.79    2.70
  -5  -5   1   53.19    2.80
   5   5  -1   48.20    2.70
   5   5  -1   52.69    3.30
  -5   5   1   49.10    3.10
   5   5  -1   49.50    3.80
   5   5  -1   57.79    3.10
  -5   5   1   48.50    3.90
   5   5  -1   49.60    3.90
  -5   5   1   50.89    4.10
  -4  -5   1  628.44   20.20
   4  -5  -1  602.84   20.60
   4  -5  -1  644.54   21.20
  -4  -5   1  635.24   21.00
  -4  -5   1  608.84   21.50
   4  -5  -1  635.34   21.00
  -4  -5   1  629.84   21.80
  -4  -5   1  607.84   20.10
   4  -5  -1  617.94   21.50
  -4  -5   1  629.24   21.80
   4  -5  -1  602.04   21.10
  -4  -5   1  646.54   20.80
   4  -5  -1  594.14   21.00
   4   5  -1  581.84   20.50
   4   5  -1  579.04   20.50
   4   5  -1  621.94   21.50
   4   5  -1  626.64   21.40
  -4   5   1  645.74   22.00
   4   5  -1  593.44   21.30
  -4   5   1  605.74   20.60
  -3  -5   1  634.04   20.60
  -3  -5   1  639.54   22.20
   3  -5  -1  670.83   21.70
   3  -5  -1  650.73   22.10
  -3  -5   1  637.64   22.10
  -3  -5   1  618.04   22.00
   3  -5  -1  617.04   21.60
   3  -5  -1  627.64   21.70
  -3  -5   1  644.64   22.30
  -3  -5   1  652.93   21.50
  -3  -5   1  661.23   21.40
  -3  -5   1  657.23   20.70
   3  -5  -1  646.34   21.50
  -3   5   1  625.04   22.40
   3   5  -1  623.14   21.30
   3   5  -1  634.64   20.60
  -3   5   1  651.23   21.80
   3   5  -1  610.54   21.20
   3   5  -1  602.84   21.90
  -3   5   1  590.94   21.50
   3   5  -1  571.24   21.90
  -3   5   1  617.74   22.10
   3   5  -1  640.04   21.10
  -3   5   1  641.44   21.10
   3   5  -1  638.94   21.80
   3   5  -1  632.84   21.90
   3   5  -1  654.43   22.00
   2  -5  -1  133.69    5.80
  -2  -5   1  130.09    6.10
  -2  -5   1  115.79    4.70
  -2  -5   1  136.19    5.70
  -2  -5   1  130.69    6.20
  -2  -5   1  128.19    6.50
  -2  -5   1  126.39    5.90
  -2  -5   1  132.49    4.90
   2  -5  -1  130.29    5.80
   2  -5  -1  117.19    5.60
   2  -5  -1  130.19    5.70
  -2  -5   1  132.29    6.30
   2  -5  -1  126.49    6.20
   2   5  -1  126.79    6.20
  -2   5   1  119.29    5.30
   2   5  -1  127.69    5.40
   2   5  -1  123.09    5.20
  -2   5   1  124.69    5.80
  -2   5   1  126.09    6.40
  -2   5   1  122.29    5.30
   2   5  -1  128.69    6.10
   2   5  -1  125.69    5.90
  -2   5   1  124.29    5.90
   2   5  -1  127.19    6.00
  -2   5   1  128.29    6.20
   2   5  -1  129.09    4.70
   2   5  -1  126.09    5.90
  -1  -5   1  110.29    5.60
   1  -5  -1  108.89    5.40
  -1  -5   1  113.39    4.40
   1  -5  -1  126.99    5.50
  -1  -5   1  115.19    6.10
   1  -5  -1  114.79    5.50
   1  -5  -1  116.59    5.80
  -1  -5   1  120.89    4.50
   1  -5  -1  112.59    5.60
  -1  -5   1  128.49    5.40
   1  -5  -1  117.39    5.30
  -1  -5   1  118.29    5.90
  -1  -5   1  116.19    5.50
  -1  -5   1  111.89    5.70
  -1   5   1  110.09    5.60
   1   5  -1  118.19    5.90
  -1   5   1  116.99    4.80
  -1   5   1  109.39    5.70
   1   5  -1  122.79    4.20
  -1   5   1  124.49    6.00
   1   5  -1  124.99    5.70
   1   5  -1  107.89    5.60
  -1   5   1  116.89    5.10
   1   5  -1  113.19    5.10
   1   5  -1  109.19    5.40
  -1   5   1  114.29    5.10
   1   5  -1  112.99    4.90
   1   5  -1  118.19    5.80
  -1   5   1  119.59    5.50
   0  -5   1    8.40    1.70
   0  -5   1    6.70    1.80
   0  -5  -1    8.20    1.70
   0  -5   1    8.50    2.00
   0  -5  -1   10.80    1.90
   0  -5   1   10.20    1.30
   0  -5  -1   10.40    2.10
   0  -5   1    8.90    2.10
   0  -5   1    7.80    1.90
   0  -5   1    9.40    1.10
   0  -5  -1    8.60    1.60
   0   5   1    6.40    1.90
   0   5  -1    7.40    1.50
   0   5  -1    6.90    1.90
   0   5   1    8.40    1.40
   0   5  -1    8.20    2.00
   0   5  -1    8.10    0.80
   0   5   1    8.80    0.80
   0   5   1    8.30    0.90
   0   5   1    8.80    2.00
   0   5  -1    7.10    1.80
   0   5   1    6.20    1.80
   0   5   1    6.20    1.80
   0   5   1    6.70    1.80
   0   5  -1    5.80    1.70
   0   5   1    7.20    1.50
   0   5  -1    6.80    1.70
  -1  -5  -1    6.70    1.50
   1  -5   1    8.80    2.00
  -1  -5  -1    6.60    1.80
   1  -5   1   10.60    1.30
   1  -5   1    8.40    1.10
   1  -5   1   10.10    2.20
  -1  -5  -1    6.70    1.70
   1  -5   1    7.60    1.90
  -1  -5  -1    6.90    1.80
   1  -5   1    5.50    1.70
   1  -5   1    8.70    1.90
   1  -5   1    6.50    1.90
  -1   5  -1    9.10    1.80
  -1   5  -1    6.40    1.80
   1   5   1    8.60    2.00
   1   5   1    8.20    1.40
  -1   5  -1    7.90    2.00
  -1   5  -1    7.10    1.80
   1   5   1    8.20    1.90
  -1   5  -1    6.30    1.40
  -1   5  -1    8.60    2.10
   1   5   1    6.90    1.80
   1   5   1   10.40    2.00
   1   5   1    6.70    1.40
   1   5   1    5.10    1.70
   1   5   1    7.10    1.50
   2  -5   1   34.90    3.20
  -2  -5  -1   34.90    2.60
  -2  -5  -1   36.00    3.00
   2  -5   1   37.20    3.20
   2  -5   1   36.00    1.90
  -2  -5  -1   33.70    3.30
   2  -5   1   38.00    2.20
   2  -5   1   38.80    3.40
  -2  -5  -1   33.40    3.00
   2  -5   1   37.90    3.40
   2  -5   1   37.40    3.20
   2  -5   1   33.40    3.10
   2  -5   1   30.90    3.00
  -2   5  -1   38.40    2.70
  -2   5  -1   29.70    3.40
   2   5   1   30.90    3.00
   2   5   1   37.00    3.20
   2   5   1   33.60    3.00
  -2   5  -1   33.00    3.00
   2   5   1   35.10    3.10
   2   5   1   35.90    2.50
   2   5   1   34.30    2.40
   2   5   1   31.30    2.70
  -2   5  -1   37.80    3.30
   2   5   1   31.60    3.10
  -2   5  -1   39.20    2.70
   3  -5   1   13.00    2.10
  -3  -5  -1   13.60    2.50
   3  -5   1   16.00    2.40
   3  -5   1   12.20    1.90
  -3  -5  -1   14.70    1.60
  -3  -5  -1   15.20    2.30
   3  -5   1   15.30    2.20
   3  -5   1   15.40    2.40
  -3  -5  -1   10.50    2.50
   3  -5   1   10.00    1.90
  -3  -5  -1   13.80    2.00
   3  -5   1   15.70    1.40
   3  -5   1   14.70    1.70
   3  -5   1   10.90    1.90
  -3   5  -1   17.20    2.00
   3   5   1   12.10    2.40
   3   5   1   17.00    2.40
  -3   5  -1   14.10    2.40
   3   5   1   13.10    1.50
  -3   5  -1   13.20    2.50
   3   5   1   14.10    1.60
   3   5   1   10.80    2.20
   3   5   1   12.30    1.70
   4  -5   1   54.59    2.60
  -4  -5  -1   55.29    4.90
   4  -5   1   54.49    3.90
  -4  -5  -1   58.59    3.00
   4  -5   1   53.59    4.30
   4  -5   1   51.59    2.40
  -4  -5  -1   48.50    3.50
   4  -5   1   56.89    3.90
  -4  -5  -1   55.79    4.20
   4  -5   1   53.49    4.00
   4  -5   1   56.89    3.70
   4  -5   1   61.49    2.80
   4  -5   1   50.89    3.30
  -4  -5  -1   55.29    3.70
   4  -5   1   56.39    3.90
  -4   5  -1   50.29    3.20
  -4   5  -1   55.69    4.30
   4   5   1   50.79    2.70
  -4   5  -1   57.69    4.10
   4   5   1   57.39    3.10
   4   5   1   54.99    3.70
   4   5   1   54.19    3.90
  -5  -5  -1  194.58    8.40
   5  -5   1  196.68    7.80
   5  -5   1  182.28    7.30
  -5  -5  -1  207.28    7.00
  -5  -5  -1  201.48    7.60
   5  -5   1  194.18    6.90
  -5  -5  -1  181.98    8.00
   5  -5   1  202.38    8.30
  -5  -5  -1  199.58    8.50
   5  -5   1  199.48    8.10
   5  -5   1  201.38    8.20
   5  -5   1  178.18    6.70
   5  -5   1  201.38    8.30
   5  -5   1  184.78    8.10
   5  -5   1  202.28    7.10
  -5   5  -1  194.38    7.40
  -5   5  -1  182.78    8.70
   5   5   1  185.38    6.90
   5   5   1  201.88    8.00
   5   5   1  185.48    7.30
   5   5   1  198.58    7.60
   5   5   1  187.88    8.20
  -6  -5  -1  171.68    5.90
   6  -5   1  154.68    6.20
  -6  -5  -1  149.09    5.90
   6  -5   1  164.78    7.10
   6  -5   1  146.49    5.70
   6  -5   1  163.08    6.40
  -6  -5  -1  160.28    7.30
   6  -5   1  164.78    5.90
   6  -5   1  167.88    7.30
  -6  -5  -1  162.08    7.50
  -6  -5  -1  165.08    7.20
   6  -5   1  166.08    7.30
  -6  -5  -1  160.58    6.50
  -6  -5  -1  174.88    7.60
   6  -5   1  169.88    7.40
   6  -5   1  161.88    6.70
   6  -5   1  160.48    7.20
   6   5   1  157.28    6.30
   6   5   1  149.09    7.30
   6   5   1  156.08    6.60
   6   5   1  167.68    7.30
  -6   5  -1  151.88    6.30
   6   5   1  170.58    7.00
   7  -5   1  186.68    6.50
  -7  -5  -1  171.98    6.90
   7  -5   1  180.28    8.00
  -7  -5  -1  179.78    6.20
  -7  -5  -1  180.48    7.00
  -7  -5  -1  186.68    8.10
   7  -5   1  179.68    7.20
  -7  -5  -1  181.28    7.70
   7  -5   1  181.18    7.90
   7  -5   1  180.98    7.70
  -7  -5  -1  172.18    7.80
   7  -5   1  183.08    7.90
   7  -5   1  175.88    6.60
   7  -5   1  180.08    7.30
  -7  -5  -1  175.28    6.10
   7  -5   1  188.88    7.60
  -7  -5  -1  180.68    8.00
   7   5   1  177.38    7.60
  -7   5  -1  161.38    8.30
  -7   5  -1  175.88    6.90
   7   5   1  179.78    7.70
   7   5   1  171.58    6.90
   7   5   1  167.48    8.00
   7   5   1  182.88    7.20
  -8  -5  -1   92.69    3.60
   8  -5   1   98.89    5.50
  -8  -5  -1   85.69    4.50
   8  -5   1   96.99    3.90
   8  -5   1   92.39    3.80
   8  -5   1   92.09    5.20
  -8  -5  -1   95.09    5.50
   8  -5   1   95.79    4.60
   8  -5   1   97.39    4.80
   8  -5   1   74.69    4.70
   8  -5   1   95.89    5.20
   8  -5   1   90.59    3.80
  -8  -5  -1   95.99    4.40
  -8  -5  -1   92.29    5.10
  -8  -5  -1   89.39    5.30
  -8  -5  -1   88.79    3.50
  -8  -5  -1   86.19    5.10
   8   5   1   93.39    5.00
  -8   5  -1   90.99    5.70
   8   5   1   85.19    4.80
   8   5   1   86.59    4.50
   8   5   1   88.09    4.30
  -8   5  -1   92.49    4.30
  -9  -5  -1    2.00    1.60
  -9  -5  -1    2.20    1.40
  -9  -5  -1    1.40    0.90
   9  -5   1    2.80    1.10
   9  -5   1    2.10    1.70
   9  -5   1    3.60    0.90
   9  -5   1    1.90    1.60
  -9  -5  -1    3.70    1.80
   9  -5   1    3.40    1.10
   9  -5   1    2.80    1.70
   9  -5   1    1.50    1.80
  -9  -5  -1    1.40    0.90
  -9  -5  -1    2.40    1.30
   9  -5   1    2.10    2.00
  -9  -5  -1    2.00    1.70
   9  -5   1    1.10    1.60
  -9  -5  -1   -0.10    1.70
   9   5   1    3.10    1.60
   9   5   1    1.80    1.30
   9   5   1    2.10    1.60
  -9   5  -1    0.90    1.60
   9   5   1    1.30    2.10
   9   5   1    1.70    1.40
  -9   5  -1    2.90    1.30
  -9   5  -1    2.00    2.10
  10  -5   1  173.18    7.70
 -10  -5  -1  168.58    6.10
  10  -5   1  160.58    8.60
 -10  -5  -1  178.08    6.70
  10  -5   1  152.18    6.10
  10  -5   1  170.98    7.00
  10  -5   1  174.28    6.40
 -10  -5  -1  184.58    8.20
 -10  -5  -1  183.98    8.00
 -10  -5  -1  179.28    6.20
  10  -5   1  170.18    7.90
 -10  -5  -1  177.38    7.80
  10  -5   1  184.28    7.50
  10  -5   1  182.88    7.80
 -10  -5  -1  157.88    7.50
 -10  -5  -1  175.28    8.00
  10  -5   1  165.08    7.90
  10   5   1  167.48    6.90
 -10   5  -1  172.88    6.20
 -10   5  -1  175.18    6.70
  10   5   1  178.98    7.60
 -10   5  -1  165.88    7.50
  10   5   1  175.78    7.70
  10   5   1  174.28    7.10
  10   5   1  149.49    8.10
  11  -5   1   73.09    4.70
 -11  -5  -1   67.59    4.50
  11  -5   1   67.69    4.70
 -11  -5  -1   69.89    5.10
 -11  -5  -1   65.69    4.60
  11  -5   1   71.99    4.90
  11  -5   1   67.59    3.30
 -11  -5  -1   66.59    4.70
  11  -5   1   67.69    4.80
  11  -5   1   65.19    4.70
 -11  -5  -1   67.59    3.40
  11  -5   1   62.99    2.90
  11  -5   1   73.79    3.90
  11  -5   1   67.09    4.40
 -11  -5  -1   65.89    3.00
 -11  -5  -1   68.19    3.10
 -11   5  -1   67.39    3.00
  11   5   1   67.29    4.50
  11   5   1   69.19    3.80
 -11   5  -1   63.69    4.40
  11   5   1   64.59    3.90
  11   5   1   63.59    4.30
  12  -5   1   63.59    3.70
  12  -5   1   54.39    4.20
  12  -5   1   64.39    4.70
 -12  -5  -1   64.09    3.20
  12  -5   1   60.39    3.20
 -12  -5  -1   59.69    4.50
  12  -5   1   65.79    4.70
 -12  -5  -1   73.59    4.70
  12  -5   1   60.39    4.60
 -12  -5  -1   56.49    2.90
 -12  -5  -1   63.29    3.00
 -12  -5  -1   64.89    5.00
  12  -5   1   64.09    4.90
  12  -5   1   67.19    4.50
  12   5   1   55.69    5.10
  12   5   1   59.29    3.80
  12   5   1   61.39    3.70
  12   5   1   65.29    4.40
  12   5   1   58.29    4.10
 -12   5  -1   60.89    4.30
 -12   5  -1   61.59    3.70
 -12   5  -1   63.59    2.80
 -13  -5  -1   26.40    2.20
 -13  -5  -1   32.10    3.60
 -13  -5  -1   32.70    2.30
 -13  -5  -1   25.60    3.20
 -13  -5  -1   34.50    3.60
  13  -5   1   31.60    3.90
  13  -5   1   25.50    2.70
 -13  -5  -1   33.00    2.30
 -13  -5  -1   36.30    4.00
  13  -5   1   29.30    4.10
  13  -5   1   34.00    2.50
  13  -5   1   33.40    3.70
  13  -5   1   39.70    3.70
  13  -5   1   32.90    2.70
  13  -5   1   31.60    3.80
  13   5   1   33.90    4.50
 -13   5  -1   31.20    3.40
  13   5   1   37.10    3.50
 -13   5  -1   33.20    1.90
  13   5   1   31.40    3.00
 -13   5  -1   34.30    2.70
  13   5   1   31.20    3.00
  13   5   1   31.80    3.50
  14  -5   1  209.18    7.70
 -14  -5  -1  217.58    9.40
  14  -5   1  207.58    9.40
 -14  -5  -1  200.68    9.40
 -14  -5  -1  203.18    9.20
  14  -5   1  206.48    8.70
  14  -5   1  206.48    9.30
  14  -5   1  207.28    9.10
 -14  -5  -1  214.58    9.70
  14  -5   1  212.68    8.10
  14  -5   1  209.58    9.80
 -14  -5  -1  208.78    7.40
 -14  -5  -1  211.58    7.60
  14  -5   1  219.98    9.50
  14   5   1  211.88    9.20
  14   5   1  206.78    9.00
 -14   5  -1  220.58    7.90
  14   5   1  210.38   10.20
  14   5   1  211.18    8.40
 -14   5  -1  209.78    7.20
 -14   5  -1  220.48    8.90
  14   5   1  205.98    8.50
  15  -5   1    1.50    1.90
 -15  -5  -1    3.90    1.30
  15  -5   1    2.90    2.10
 -15  -5  -1    4.20    2.00
  15  -5   1    2.10    2.10
 -15  -5  -1    1.50    2.20
 -15  -5  -1    3.10    0.90
  15  -5   1    2.30    2.00
  15  -5   1    3.80    1.50
 -15  -5  -1    5.20    2.20
 -15  -5  -1    0.30    1.40
  15  -5   1    6.30    2.30
  15  -5   1    3.30    1.40
 -15  -5  -1    3.50    2.00
  15  -5   1    5.30    2.30
 -15   5  -1    3.40    0.80
  15   5   1    3.30    1.90
  15   5   1    2.00    1.60
  15   5   1    5.20    3.00
 -15   5  -1    2.30    2.30
  15   5   1    4.50    2.00
  15   5   1    4.40    1.80
 -15   5  -1    3.20    1.40
 -16  -5  -1    0.30    0.70
  16  -5   1    0.00    1.70
  16  -5   1   -0.40    1.60
  16  -5   1    2.00    2.20
 -16  -5  -1   -0.10    1.20
 -16  -5  -1   -1.50    1.70
 -16  -5  -1    1.80    2.00
 -16  -5  -1    2.70    2.10
 -16  -5  -1   -0.10    1.80
  16  -5   1    0.40    2.10
  16  -5   1    2.40    2.20
  16   5   1    1.60    3.00
  16   5   1   -1.80    1.40
  16   5   1    0.70    1.80
 -16   5  -1    0.90    2.10
  16   5   1   -0.70    1.70
 -16   5  -1   -1.30    1.10
  17  -5   1   53.49    5.50
  17  -5   1   49.20    4.60
 -17  -5  -1   46.60    4.90
 -17  -5  -1   46.10    4.30
 -17  -5  -1   43.20    4.40
  17  -5   1   47.00    3.00
 -17  -5  -1   50.99    3.00
 -17  -5  -1   45.70    4.40
  17  -5   1   46.10    4.70
  17  -5   1   52.09    4.80
  17  -5   1   47.90    5.10
  17   5   1   53.39    5.60
  17   5   1   43.70    3.70
 -17   5  -1   52.39    4.40
  17   5   1   44.60    4.10
  17   5   1   53.69    4.60
  18  -5   1   55.99    5.10
  18  -5   1   51.89    3.20
  18  -5   1   54.39    4.30
  18  -5   1   56.59    5.70
 -18  -5  -1   55.69    4.60
  18  -5   1   54.19    7.80
 -18  -5  -1   57.59    3.20
  18  -5   1   53.09    4.80
 -18  -5  -1   55.69    5.40
 -18  -5  -1   49.30    4.60
  18   5   1   54.99    5.80
  18   5   1   51.19    3.90
  18   5   1   48.00    3.90
  18   5   1   58.69    4.60
  18   5   1   44.50    4.90
 -18   5  -1   49.40    5.10
  19  -5   1  112.39    7.70
  19  -5   1   93.49    6.40
  19  -5   1   99.89    4.70
 -19  -5  -1  108.39    6.30
 -19  -5  -1  107.89    7.10
  19  -5   1  115.59    6.90
  19  -5   1  101.89    5.70
 -19  -5  -1  109.19    6.70
 -19   5  -1   97.59    6.00
  19   5   1  107.29    6.50
  19   5   1  105.29    6.30
  19   5   1  111.89    5.40
  19   5   1  112.89    5.90
  19   5   1  102.39    5.60
  20  -5   1   37.70    2.90
 -20  -5  -1   41.50    2.90
  20  -5   1   40.30    3.90
  20  -5   1   53.29    6.00
 -20  -5  -1   35.70    4.40
 -20  -5  -1   38.60    4.60
  20  -5   1   37.50    4.40
 -20  -5  -1   42.70    4.40
  20  -5   1   45.10    5.10
  20   5   1   44.60    5.80
  20   5   1   43.60    3.80
 -20   5  -1   38.90    4.30
  20   5   1   42.50    4.60
  20   5   1   39.10    3.80
  20   5   1   47.50    3.50
  20   5   1   31.40    6.10
  21  -5   1   -2.50    2.60
 -21  -5  -1    1.70    2.30
 -21  -5  -1    1.20    1.40
  21  -5   1    1.90    1.90
 -21  -5  -1    0.10    2.50
 -21  -5  -1   -0.40    2.00
  21  -5   1    1.50    3.10
  21  -5   1    0.90    1.40
  21   5   1    0.20    1.70
  21   5   1    4.80    3.50
  21   5   1    1.30    2.30
  21   5   1    1.20    1.90
  21   5   1   -2.00    3.20
  21   5   1    0.30    1.80
 -21   5  -1    2.50    2.50
  22  -5   1  103.99    7.90
 -22  -5  -1   93.59    4.40
 -22  -5  -1   93.19    7.00
  22  -5   1   97.89    5.40
 -22  -5  -1  100.29    6.20
  22  -5   1   97.69    7.00
  22  -5   1   93.99    4.40
  22   5   1   95.19    6.60
  22   5   1   87.49    5.40
  22   5   1   88.39    4.90
 -22   5  -1   93.19    6.00
  22   5   1   98.99    5.60
  22   5   1   90.39    7.70
  22   5   1   99.79    6.50
  23  -5   1   49.30    3.10
 -23  -5  -1   44.90    4.70
  23  -5   1   58.69    5.80
  23  -5   1   45.80    4.20
  23  -5   1   56.59    6.60
 -23  -5  -1   52.89    5.80
 -23  -5  -1   47.60    3.10
  23   5   1   49.70    3.80
  23   5   1   48.10    4.30
  23   5   1   43.60    5.10
  23   5   1   46.40    5.00
  23   5   1   52.99    6.80
  23   5   1   45.80    4.10
 -23   5  -1   44.10    4.80
  24  -5   1   20.40    4.10
 -24  -5  -1   24.50    4.20
  24  -5   1   27.50    2.40
  24  -5   1   20.10    3.80
 -24  -5  -1   19.90    3.20
  24  -5   1   18.20    2.60
  24   5   1   21.90    3.70
  24   5   1   18.80    3.00
 -24   5  -1   20.90    3.70
  24   5   1   26.60    5.10
  24   5   1   15.80    2.80
  24   5   1   25.30    3.00
  24   5   1   23.30    4.10
  25  -5   1   83.39    5.20
  25  -5   1   81.09    7.20
  25  -5   1  101.59    8.30
 -25  -5  -1   93.29    7.30
  25   5   1   93.19    8.20
 -25   5  -1   85.99    6.10
  25   5   1   91.89    6.90
  25   5   1   84.89    5.50
  25   5   1   88.49    6.60
  25   5   1   77.29    5.30
  25   5   1   82.59    4.90
 -26  -5  -1   27.40    4.60
  26  -5   1   22.60    3.90
  26  -5   1   18.10    2.60
  26   5   1   24.20    3.20
  26   5   1   20.50    2.90
 -26   5  -1   20.70    3.70
  26   5   1   23.80    4.30
  26   5   1   17.00    3.70
 -27  -5  -1  209.18   11.10
  27  -5   1  199.98    8.70
  27  -5   1  212.08   12.40
  27  -5   1  207.88   13.70
  27   5   1  208.68    9.40
  27   5   1  228.88   12.50
  27   5   1  194.28   10.90
  27   5   1  205.68    9.10
 -27   5  -1  180.38   12.50
  27   5   1  201.08   14.30
 -28  -5  -1   18.90    4.20
  28  -5   1   15.30    4.00
  28  -5   1   20.00    4.30
  28  -5   1   17.90    3.40
 -28   5  -1    9.70    3.30
  28   5   1   20.50    4.10
  28   5   1   27.80    6.90
  28   5   1   15.20    4.10
  28   5   1   17.00    3.10
 -28   5  -1   25.70    4.10
 -29  -5  -1    8.10    3.50
  29  -5   1    6.60    2.10
 -29   5  -1   -0.50    2.40
  29   5   1    6.70    3.50
  29   5   1    6.70    2.40
 -27  -6   1    0.80    5.20
  27  -6  -1   -0.70    3.00
  27  -6  -1   -0.40    3.40
  27   6  -1    2.00    3.40
  27   6  -1   -0.10    2.20
  26  -6  -1   -1.50    3.00
 -26  -6   1    5.00    3.50
  26  -6  -1    4.00    2.20
  26   6  -1    5.40    2.40
  26   6  -1    9.40    4.00
  26   6  -1    4.10    2.40
  26   6  -1   -0.20    3.40
  26   6  -1    2.10    2.90
 -26   6   1    4.30    3.30
  26   6  -1    2.90    2.60
  25  -6  -1   11.60    5.60
 -25  -6   1   12.40    3.40
  25  -6  -1    5.30    3.80
 -25  -6   1   10.30    4.90
 -25   6   1   14.10    4.00
  25   6  -1   14.60    2.80
  25   6  -1   11.70    2.70
  25   6  -1   17.80    4.50
  25   6  -1    6.90    3.50
  25   6  -1    8.90    4.90
  25   6  -1   12.20    2.90
 -24  -6   1   21.10    3.70
  24  -6  -1   21.20    2.90
  24  -6  -1   25.10    4.50
 -24  -6   1   22.30    4.50
  24   6  -1   17.90    6.90
  24   6  -1   21.40    4.00
  24   6  -1   30.70    3.60
  24   6  -1   22.70    4.10
 -24   6   1   31.70    4.50
  24   6  -1   24.80    3.30
  23  -6  -1    1.00    2.10
  23  -6  -1    0.80    2.70
 -23  -6   1    2.60    3.00
 -23  -6   1   -0.80    2.30
  23   6  -1   -2.30    2.20
  23   6  -1    0.50    2.70
  23   6  -1   -3.30    2.40
 -23   6   1   -1.90    2.90
  23   6  -1   -0.10    2.00
  23   6  -1    0.20    1.90
  23   6  -1    4.10    3.60
 -22  -6   1    7.30    3.40
  22  -6  -1    2.00    2.70
  22  -6  -1    2.70    2.20
  22  -6  -1    8.90    2.80
 -22   6   1    4.40    3.10
  22   6  -1    4.10    2.30
  22   6  -1    7.70    3.40
  22   6  -1    3.30    2.10
  22   6  -1    3.90    3.10
  22   6  -1    4.70    2.20
  22   6  -1    4.80    2.80
 -21  -6   1   66.79    6.50
 -21  -6   1   57.99    5.60
  21  -6  -1   62.69    6.30
  21  -6  -1   63.09    4.80
 -21   6   1   55.39    5.40
  21   6  -1   54.19    5.60
  21   6  -1   62.69    6.60
  21   6  -1   57.79    5.60
  21   6  -1   61.59    4.50
  21   6  -1   57.39    4.60
  21   6  -1   53.99    4.50
  20  -6  -1   11.20    2.60
  20  -6  -1    6.10    2.80
 -20  -6   1   10.50    1.90
 -20  -6   1   10.00    2.90
 -20  -6   1   15.10    3.70
  20  -6  -1   11.30    2.80
  20   6  -1   11.70    3.30
  20   6  -1    8.20    3.00
  20   6  -1   10.30    2.50
  20   6  -1   13.50    3.40
  20   6  -1   14.20    4.10
  20   6  -1    8.60    2.30
 -20   6   1   11.10    3.10
  19  -6  -1   26.10    3.90
 -19  -6   1   33.30    4.50
 -19  -6   1   36.00    4.30
  19  -6  -1   37.20    4.60
 -19  -6   1   34.60    3.00
  19  -6  -1   26.10    3.10
  19   6  -1   31.80    3.60
  19   6  -1   31.90    4.40
 -19   6   1   34.00    4.10
  19   6  -1   33.00    3.50
  19   6  -1   41.60    5.50
  19   6  -1   37.50    4.50
  18  -6  -1   -2.60    2.40
  18  -6  -1    4.20    2.10
 -18  -6   1    2.60    2.70
 -18  -6   1    1.90    2.20
 -18  -6   1    1.30    2.40
  18   6  -1    4.10    2.90
  18   6  -1    3.70    3.10
  18   6  -1    1.20    1.90
  18   6  -1   -0.20    2.20
 -18   6   1    1.80    2.60
  18   6  -1    2.00    1.80
 -17  -6   1  101.29    4.50
 -17  -6   1  109.79    7.00
  17  -6  -1  118.19    6.20
 -17  -6   1  109.79    6.90
  17  -6  -1  119.09    6.80
  17  -6  -1  112.19    7.20
 -17  -6   1  103.29    7.40
  17   6  -1  115.09    5.90
  17   6  -1  115.69    7.10
 -17   6   1  107.79    5.00
  17   6  -1  116.69    7.80
  16  -6  -1    7.40    2.60
 -16  -6   1    9.20    1.60
 -16  -6   1    8.40    2.90
 -16  -6   1   10.00    2.70
 -16  -6   1   11.60    1.70
  16  -6  -1   10.70    2.90
  16  -6  -1   15.00    2.60
 -16  -6   1   12.60    3.10
  16   6  -1   10.50    2.90
  16   6  -1   13.10    2.30
  16   6  -1   12.90    2.40
  16   6  -1    8.00    3.50
 -16   6   1   12.60    1.90
 -16   6   1   10.70    3.10
  16   6  -1   12.80    2.90
  15  -6  -1   21.90    2.80
 -15  -6   1   24.90    3.60
 -15  -6   1   22.20    3.50
 -15  -6   1   20.30    2.00
 -15  -6   1   19.20    3.40
  15  -6  -1   23.70    2.50
  15  -6  -1   16.50    2.90
  15  -6  -1   28.20    3.50
 -15  -6   1   21.20    2.10
 -15   6   1   19.30    2.20
  15   6  -1   22.80    4.10
  15   6  -1   20.40    2.60
 -15   6   1   19.20    1.50
  15   6  -1   18.00    2.70
  15   6  -1   24.00    3.50
 -15   6   1   21.80    3.30
 -14  -6   1  114.19    6.90
 -14  -6   1  111.79    4.70
  14  -6  -1  115.49    5.90
 -14  -6   1  108.99    6.60
 -14  -6   1  111.99    5.10
  14  -6  -1  111.19    6.90
  14  -6  -1  110.29    6.00
  14  -6  -1  112.99    6.00
 -14  -6   1  101.09    7.00
  14  -6  -1  119.29    5.60
 -14  -6   1   95.29    6.50
 -14   6   1  120.09    5.10
 -14   6   1  104.89    4.20
  14   6  -1  109.59    6.70
 -14   6   1  106.09    6.40
  14   6  -1  116.39    7.30
  14   6  -1  104.79    5.60
  14   6  -1  117.49    6.60
  13  -6  -1   48.90    4.20
 -13  -6   1   47.80    4.50
 -13  -6   1   42.80    4.50
  13  -6  -1   49.60    4.00
  13  -6  -1   47.90    4.70
 -13  -6   1   55.79    4.90
  13  -6  -1   51.59    3.70
 -13  -6   1   50.89    5.70
 -13  -6   1   54.29    3.50
 -13  -6   1   49.60    2.90
  13  -6  -1   56.99    3.90
  13   6  -1   46.50    4.10
  13   6  -1   48.30    5.40
 -13   6   1   46.30    3.30
 -13   6   1   48.40    4.60
  13   6  -1   47.00    4.50
  13   6  -1   49.60    5.00
 -13   6   1   47.60    2.50
  12  -6  -1    0.30    2.00
 -12  -6   1    2.20    1.50
 -12  -6   1    3.60    2.10
  12  -6  -1    3.10    1.80
 -12  -6   1    2.70    1.20
 -12  -6   1    0.40    2.20
  12  -6  -1    2.50    1.60
 -12  -6   1    1.70    2.00
 -12  -6   1    3.90    2.10
  12  -6  -1    3.60    1.40
  12  -6  -1    1.40    2.00
 -12   6   1    3.90    1.50
 -12   6   1    3.40    2.40
  12   6  -1    3.00    2.40
 -12   6   1    1.60    1.00
  12   6  -1    1.60    1.70
  12   6  -1    0.90    1.50
  12   6  -1    3.30    2.10
  12   6  -1    4.10    2.30
 -11  -6   1   31.10    3.80
 -11  -6   1   37.70    4.00
 -11  -6   1   38.70    2.50
  11  -6  -1   40.00    3.30
 -11  -6   1   41.00    4.10
  11  -6  -1   40.00    4.30
  11  -6  -1   28.20    2.90
 -11  -6   1   40.50    3.30
  11  -6  -1   41.80    2.90
 -11  -6   1   36.20    4.20
  11  -6  -1   39.00    3.50
  11   6  -1   34.50    3.80
  11   6  -1   38.90    4.40
  11   6  -1   35.80    3.40
 -11   6   1   40.50    2.40
 -11   6   1   37.20    3.00
 -11   6   1   38.00    4.00
  11   6  -1   35.80    3.10
  11   6  -1   39.80    4.00
 -10  -6   1  127.09    7.00
 -10  -6   1  127.19    7.10
 -10  -6   1  109.29    4.60
  10  -6  -1  122.39    6.80
 -10  -6   1  124.59    4.80
  10  -6  -1  124.19    6.00
  10  -6  -1  131.79    5.90
  10  -6  -1  124.89    6.20
 -10  -6   1  118.19    5.60
 -10  -6   1  123.79    6.70
 -10  -6   1  106.99    6.50
  10  -6  -1  112.39    6.30
 -10   6   1  128.99    5.50
  10   6  -1  120.59    5.60
  10   6  -1  125.99    6.60
  10   6  -1  121.49    7.00
 -10   6   1  118.69    6.50
  10   6  -1  120.89    6.70
  10   6  -1  124.49    5.90
  -9  -6   1   35.50    2.30
  -9  -6   1   35.70    2.40
   9  -6  -1   32.80    3.10
  -9  -6   1   31.50    2.70
  -9  -6   1   38.10    3.80
   9  -6  -1   34.70    3.40
   9  -6  -1   35.70    4.00
  -9  -6   1   35.80    4.00
  -9  -6   1   39.80    3.90
  -9  -6   1   37.80    3.30
   9  -6  -1   34.00    3.70
  -9  -6   1   35.60    4.20
  -9  -6   1   28.90    2.00
   9  -6  -1   38.20    3.40
   9   6  -1   31.50    3.60
   9   6  -1   36.70    3.30
  -9   6   1   33.40    4.30
  -9   6   1   39.60    3.00
   9   6  -1   39.30    4.20
   9   6  -1   32.30    3.00
   9   6  -1   33.00    3.80
  -8  -6   1   25.30    1.80
   8  -6  -1   28.90    3.40
  -8  -6   1   29.50    2.80
   8  -6  -1   27.20    2.60
  -8  -6   1   27.30    2.10
   8  -6  -1   35.50    3.20
  -8  -6   1   31.50    2.00
  -8  -6   1   29.50    3.50
  -8  -6   1   30.30    2.20
  -8  -6   1   25.40    3.20
   8  -6  -1   37.00    4.00
  -8  -6   1   34.00    4.10
   8  -6  -1   30.30    3.00
   8  -6  -1   24.30    2.70
  -8  -6   1   32.60    3.50
   8   6  -1   29.30    3.80
   8   6  -1   33.10    2.90
   8   6  -1   32.00    3.60
  -8   6   1   28.80    3.90
  -8   6   1   28.90    2.80
   8   6  -1   32.80    3.20
   8   6  -1   28.80    3.50
  -7  -6   1    3.80    1.20
   7  -6  -1    6.60    1.80
   7  -6  -1    1.80    1.80
  -7  -6   1    2.20    2.20
  -7  -6   1    1.70    0.90
   7  -6  -1    5.00    1.70
   7  -6  -1    3.50    2.00
  -7  -6   1    4.00    2.00
  -7  -6   1    5.00    2.20
   7  -6  -1    2.90    1.60
  -7  -6   1    5.20    1.10
   7  -6  -1    3.20    1.90
  -7  -6   1    4.20    1.90
   7   6  -1    3.70    2.10
   7   6  -1    5.70    1.80
  -7   6   1    6.10    2.50
  -7   6   1    5.20    1.60
   7   6  -1    4.90    2.00
   7   6  -1    3.30    1.40
   7   6  -1    3.30    2.20
   6  -6  -1    3.60    1.80
  -6  -6   1    6.20    2.20
   6  -6  -1    4.80    1.90
  -6  -6   1    3.20    1.20
  -6  -6   1    4.60    2.10
  -6  -6   1    4.50    1.00
   6  -6  -1    4.30    1.80
   6  -6  -1    6.30    2.10
   6  -6  -1    1.40    1.20
  -6  -6   1    4.50    2.20
   6  -6  -1    7.00    1.80
  -6  -6   1    2.00    0.90
  -6  -6   1    2.80    2.30
  -6   6   1    3.50    3.30
   6   6  -1    2.80    1.20
   6   6  -1    4.60    2.10
   6   6  -1    3.40    1.50
   6   6  -1    2.70    1.40
  -6   6   1    3.90    1.50
   6   6  -1    5.40    2.30
   6   6  -1    3.70    2.00
  -5  -6   1   10.90    1.20
   5  -6  -1   13.00    2.20
  -5  -6   1   12.40    2.80
  -5  -6   1   13.10    2.20
   5  -6  -1   15.50    2.20
  -5  -6   1   15.90    2.70
  -5  -6   1    9.40    2.30
  -5  -6   1   12.70    1.70
   5  -6  -1    7.40    2.00
  -5  -6   1   14.00    1.50
   5  -6  -1   11.40    2.10
  -5  -6   1   11.20    2.40
   5  -6  -1    9.40    2.10
  -5   6   1   11.80    2.00
  -5   6   1   10.00    2.60
   5   6  -1   10.50    2.30
   5   6  -1   12.30    1.60
   5   6  -1   13.50    1.90
   5   6  -1   13.90    3.00
   5   6  -1   14.10    2.60
   5   6  -1    9.50    1.80
  -4  -6   1   27.40    3.20
   4  -6  -1   33.10    3.20
  -4  -6   1   23.50    1.70
   4  -6  -1   30.60    3.00
  -4  -6   1   32.50    3.60
  -4  -6   1   29.40    2.70
   4  -6  -1   32.10    3.60
  -4  -6   1   26.20    2.80
   4  -6  -1   32.80    3.30
  -4  -6   1   33.00    3.90
  -4  -6   1   30.30    1.90
   4  -6  -1   32.00    3.30
  -4  -6   1   26.60    3.30
   4   6  -1   35.30    2.80
   4   6  -1   29.60    3.60
  -4   6   1   25.80    3.50
   4   6  -1   30.80    2.10
   4   6  -1   32.60    3.00
   4   6  -1   29.10    3.40
  -4   6   1   31.60    2.90
   4   6  -1   30.70    3.60
  -3  -6   1   65.59    4.60
  -3  -6   1   71.59    5.30
   3  -6  -1   78.09    4.50
  -3  -6   1   79.69    4.20
  -3  -6   1   75.89    3.10
   3  -6  -1   82.59    4.70
  -3  -6   1   82.89    5.10
   3  -6  -1   72.69    4.40
   3  -6  -1   75.19    5.00
   3  -6  -1   73.89    4.60
  -3  -6   1   73.09    4.60
  -3  -6   1   70.09    3.00
  -3  -6   1   73.69    4.90
   3   6  -1   77.39    3.20
  -3   6   1   69.09    5.10
   3   6  -1   77.09    4.80
   3   6  -1   80.39    5.00
   3   6  -1   80.29    4.30
  -3   6   1   72.99    4.10
   3   6  -1   69.29    3.90
   3   6  -1   67.99    4.70
   2  -6  -1    9.20    1.90
   2  -6  -1    8.20    1.80
   2  -6  -1   12.80    2.30
  -2  -6   1   10.80    1.20
  -2  -6   1   10.30    2.20
  -2  -6   1    8.50    1.10
  -2  -6   1   11.90    2.30
   2  -6  -1    8.00    2.10
  -2  -6   1   10.90    1.90
  -2  -6   1    9.30    2.30
  -2  -6   1   11.00    2.20
   2  -6  -1   11.50    2.30
  -2   6   1   10.30    2.00
   2   6  -1   12.20    2.10
   2   6  -1    6.00    2.20
  -2   6   1   12.70    2.40
   2   6  -1   11.70    2.40
  -2   6   1    9.70    2.10
   2   6  -1   10.90    1.10
   2   6  -1    7.90    2.20
   2   6  -1    9.50    2.30
  -2   6   1   15.40    4.10
  -2   6   1    8.10    2.30
   2   6  -1    8.50    1.60
  -1  -6   1    2.40    1.80
  -1  -6   1    0.60    1.70
  -1  -6   1    1.70    1.70
  -1  -6   1   -1.60    1.60
  -1  -6   1    2.00    0.90
  -1  -6   1    1.10    1.50
   1  -6  -1    2.50    1.50
  -1  -6   1    0.40    0.80
   1  -6  -1    0.70    1.50
   1  -6  -1   -1.00    1.50
   1  -6  -1    1.70    1.70
   1   6  -1    0.80    1.80
   1   6  -1    1.20    1.80
   1   6  -1    2.90    1.60
  -1   6   1    2.20    1.90
  -1   6   1    2.60    1.90
  -1   6   1    0.70    1.60
  -1   6   1    1.80    1.40
   1   6  -1    1.00    0.70
   1   6  -1    1.20    1.70
  -1   6   1    0.60    1.70
   1   6  -1    1.80    2.00
  -1   6   1    3.20    2.00
   0  -6   1   14.90    2.30
   0  -6  -1   19.90    2.50
   0  -6  -1   21.60    2.90
   0  -6   1   16.70    1.40
   0  -6   1   24.00    3.00
   0  -6  -1   22.10    2.70
   0  -6   1   21.70    1.60
   0  -6   1   21.00    3.00
   0  -6   1   24.20    2.70
   0  -6   1   19.40    2.80
   0  -6  -1   24.50    2.80
   0   6  -1   16.40    2.60
   0   6   1   23.00    3.10
   0   6  -1   16.80    2.70
   0   6  -1   20.70    3.00
   0   6   1   24.00    2.90
   0   6   1   20.00    2.70
   0   6   1   21.40    2.50
   0   6  -1   22.10    2.80
   0   6   1   18.10    3.30
   0   6   1   20.40    3.00
   0   6  -1   19.50    2.40
  -1  -6  -1   58.59    3.50
   1  -6   1   53.79    3.90
  -1  -6  -1   48.70    3.60
   1  -6   1   50.19    3.90
  -1  -6  -1   61.79    5.50
  -1  -6  -1   50.79    4.20
   1  -6   1   47.50    4.10
   1  -6   1   49.60    4.00
  -1  -6  -1   49.80    3.80
   1  -6   1   54.79    4.10
   1  -6   1   49.00    2.20
   1   6   1   50.39    3.50
  -1   6  -1   44.00    4.20
  -1   6  -1   44.10    3.50
   1   6   1   49.30    2.20
   1   6   1   51.19    3.20
   1   6   1   46.90    2.30
   1   6   1   49.60    4.10
   1   6   1   51.59    4.10
   1   6   1   50.09    3.70
   1   6   1   52.49    4.00
  -1   6  -1   44.60    4.00
  -1   6  -1   54.99    3.60
   2  -6   1   18.20    2.50
  -2  -6  -1   20.00    2.90
   2  -6   1   20.70    2.50
  -2  -6  -1   22.80    3.40
   2  -6   1   18.10    2.40
  -2  -6  -1   16.30    2.40
   2  -6   1   18.30    1.50
   2  -6   1   19.00    2.60
   2  -6   1   20.60    2.90
   2  -6   1   15.80    1.40
  -2  -6  -1   20.10    2.40
  -2  -6  -1   15.90    2.30
   2   6   1   18.00    2.80
  -2   6  -1   16.20    2.20
   2   6   1   20.30    3.00
   2   6   1   16.70    2.00
  -2   6  -1   16.30    2.60
   2   6   1   14.90    1.60
   2   6   1   19.80    2.40
  -2   6  -1   16.80    2.90
   2   6   1   20.70    2.80
   2   6   1   21.10    1.50
   2   6   1   23.20    3.00
  -3  -6  -1    2.80    1.60
   3  -6   1    2.70    0.80
   3  -6   1    6.50    2.10
   3  -6   1    4.50    1.90
   3  -6   1    4.00    1.80
  -3  -6  -1    7.50    2.30
  -3  -6  -1    3.50    1.30
   3  -6   1    4.40    1.80
   3  -6   1    5.70    2.00
  -3  -6  -1    4.60    1.80
  -3  -6  -1    4.80    1.80
   3  -6   1    3.20    1.90
   3   6   1    2.70    2.00
   3   6   1    4.40    1.00
   3   6   1    3.30    1.60
   3   6   1    2.60    1.90
   3   6   1    1.60    1.30
  -3   6  -1    2.80    2.20
   3   6   1    4.60    2.00
  -4  -6  -1  879.41   27.20
  -4  -6  -1  795.62   28.20
   4  -6   1  850.11   26.50
   4  -6   1  843.72   28.00
   4  -6   1  796.02   28.30
   4  -6   1  855.61   28.10
   4  -6   1  834.32   28.50
   4  -6   1  815.02   28.50
  -4  -6  -1  857.41   28.70
  -4   6  -1  849.81   27.60
   4   6   1  815.72   27.40
   4   6   1  764.82   27.10
   4   6   1  815.62   28.30
   4   6   1  860.21   28.40
   4   6   1  846.32   27.80
   4   6   1  842.32   28.50
  -4   6  -1  734.03   29.00
   5  -6   1  191.78    8.60
   5  -6   1  178.38    7.90
  -5  -6  -1  211.58    7.40
   5  -6   1  206.08    6.90
   5  -6   1  202.98    8.60
  -5  -6  -1  213.08    9.20
  -5  -6  -1  206.18    9.20
   5  -6   1  192.58    8.70
   5  -6   1  189.98    6.80
   5  -6   1  210.48    8.90
  -5  -6  -1  200.68    8.10
  -5  -6  -1  184.38    8.50
   5  -6   1  217.08    8.60
   5  -6   1  198.88    8.90
   5   6   1  198.98    8.70
   5   6   1  211.98    8.90
  -5   6  -1  191.98    9.60
  -5   6  -1  214.28    8.00
   5   6   1  219.18    8.30
   5   6   1  174.98    7.70
   5   6   1  219.78   12.20
  -6  -6  -1  214.78    9.30
   6  -6   1  211.98    9.00
   6  -6   1  192.28    8.70
   6  -6   1  203.78    6.90
  -6  -6  -1  189.48    8.60
   6  -6   1  206.58    9.00
   6  -6   1  194.68    8.70
  -6  -6  -1  206.58    9.20
   6  -6   1  212.08    8.50
   6  -6   1  208.88    8.60
  -6  -6  -1  203.68    8.00
   6  -6   1  188.58    6.80
   6   6   1  201.88    8.20
   6   6   1  200.48    8.80
   6   6   1  201.98    9.00
  -6   6  -1  209.88   12.80
  -6   6  -1  196.88    8.00
   6   6   1  200.58    7.90
   6   6   1  205.98    9.10
   7  -6   1   39.20    3.70
   7  -6   1   39.00    4.00
   7  -6   1   41.90    3.90
  -7  -6  -1   41.40    4.20
   7  -6   1   38.10    1.90
  -7  -6  -1   39.50    4.20
  -7  -6  -1   36.90    3.50
   7  -6   1   40.60    4.00
   7  -6   1   40.00    2.10
  -7  -6  -1   38.50    3.20
   7  -6   1   42.90    3.40
   7   6   1   38.30    3.00
   7   6   1   38.10    3.40
   7   6   1   34.00    3.80
  -7   6  -1   40.50    3.20
   7   6   1   38.30    3.80
   7   6   1   34.10    3.50
   8  -6   1   29.40    2.20
   8  -6   1   27.40    1.60
   8  -6   1   31.80    3.50
  -8  -6  -1   30.50    3.60
   8  -6   1   31.40    3.10
   8  -6   1   21.70    2.70
  -8  -6  -1   32.30    3.70
   8  -6   1   26.00    1.80
   8  -6   1   26.30    3.20
  -8  -6  -1   31.70    2.90
   8  -6   1   24.20    3.00
  -8  -6  -1   26.10    3.20
   8   6   1   27.20    3.80
   8   6   1   28.60    2.90
  -8   6  -1   31.40    2.90
   8   6   1   27.20    3.30
   8   6   1   28.50    3.50
   8   6   1   24.60    2.70
   9  -6   1   16.20    2.20
   9  -6   1   14.00    2.90
   9  -6   1   15.20    2.60
  -9  -6  -1   14.40    2.90
  -9  -6  -1   16.60    2.00
   9  -6   1   14.00    2.50
  -9  -6  -1    8.50    2.50
   9  -6   1   17.40    2.30
   9  -6   1   10.30    2.10
  -9  -6  -1   14.50    2.60
   9  -6   1   15.70    2.70
   9   6   1   16.80    2.20
   9   6   1   16.50    2.80
  -9   6  -1   15.50    2.00
   9   6   1   15.40    2.70
   9   6   1   19.00    3.30
   9   6   1   13.70    2.30
 -10  -6  -1  244.08   10.90
  10  -6   1  232.48    8.30
 -10  -6  -1  259.37   10.90
  10  -6   1  245.18    8.40
  10  -6   1  235.68   10.20
  10  -6   1  267.17   10.80
 -10  -6  -1  249.38   10.50
  10  -6   1  240.18   10.30
  10  -6   1  245.28   10.10
  10  -6   1  249.08    9.50
  10  -6   1  261.57    9.70
  10  -6   1  252.17   10.70
 -10  -6  -1  248.28    9.20
 -10  -6  -1  221.18    9.30
 -10   6  -1  257.07    8.80
  10   6   1  249.38    9.50
 -10   6  -1  243.88    9.30
 -10   6  -1  250.47   10.40
  10   6   1  256.67   10.40
  10   6   1  243.18    9.80
  10   6   1  261.17   10.70
  10   6   1  237.48   11.00
  11  -6   1  290.27   10.80
  11  -6   1  280.57   11.80
  11  -6   1  270.67   11.50
  11  -6   1  278.37   10.90
  11  -6   1  285.77   11.80
  11  -6   1  282.87   11.20
 -11  -6  -1  281.17   12.10
 -11  -6  -1  269.77   14.30
  11  -6   1  273.77   11.40
 -11  -6  -1  289.47   12.00
 -11  -6  -1  273.77   11.70
  11  -6   1  286.37    9.50
 -11  -6  -1  286.47   10.20
 -11   6  -1  277.37    9.80
  11   6   1  282.57   11.00
 -11   6  -1  282.27   10.40
  11   6   1  288.27   11.80
 -11   6  -1  303.67   11.70
  11   6   1  272.77   10.70
  11   6   1  290.77   11.60
  11   6   1  292.57   12.40
 -12  -6  -1   75.99    3.90
  12  -6   1   75.39    5.10
  12  -6   1   81.89    4.80
  12  -6   1   73.49    5.40
  12  -6   1   81.09    5.10
 -12  -6  -1   75.89    5.20
 -12  -6  -1   76.09    5.50
 -12  -6  -1   72.99    5.30
  12  -6   1   73.59    3.20
  12  -6   1   79.49    4.40
  12  -6   1   73.79    5.40
 -12  -6  -1   73.19    5.80
 -12   6  -1   74.89    3.40
  12   6   1   78.29    5.60
  12   6   1   73.29    5.30
 -12   6  -1   81.59    4.20
  12   6   1   73.89    5.90
 -12   6  -1   72.39    5.10
  12   6   1   74.69    4.40
  12   6   1   76.19    5.50
  13  -6   1    7.40    2.00
  13  -6   1    3.60    1.50
  13  -6   1    5.90    2.80
 -13  -6  -1    5.50    2.30
  13  -6   1    4.10    2.20
  13  -6   1    7.10    2.20
 -13  -6  -1    4.90    1.30
 -13  -6  -1    4.00    2.60
 -13  -6  -1    2.90    1.90
  13  -6   1    6.90    2.30
  13  -6   1    3.80    2.00
 -13  -6  -1    5.40    2.90
  13   6   1    1.60    2.10
  13   6   1    3.90    1.60
 -13   6  -1    7.30    2.60
 -13   6  -1    3.60    1.60
  13   6   1    7.00    3.30
  13   6   1    4.40    1.80
  13   6   1    5.20    2.20
 -13   6  -1    4.70    1.20
  14  -6   1   -0.40    2.00
  14  -6   1    2.60    1.80
  14  -6   1   -0.80    1.40
  14  -6   1    3.60    2.20
  14  -6   1    2.50    2.00
 -14  -6  -1   -0.40    1.10
 -14  -6  -1    1.70    2.30
 -14  -6  -1    0.00    1.90
 -14  -6  -1   -0.40    1.90
 -14  -6  -1    0.50    1.40
  14  -6   1   -1.10    1.20
  14  -6   1   -1.60    1.90
 -14   6  -1    3.80    1.60
  14   6   1    0.50    1.60
  14   6   1    2.70    2.70
  14   6   1    0.60    1.60
  14   6   1   -0.40    2.30
 -14   6  -1   -0.10    2.90
  14   6   1    1.90    2.10
 -14   6  -1   -1.00    0.90
 -15  -6  -1   -1.40    0.90
  15  -6   1    2.60    1.90
  15  -6   1    1.10    2.00
  15  -6   1   -0.70    1.90
 -15  -6  -1   -1.90    1.90
  15  -6   1    0.10    1.40
 -15  -6  -1    0.70    2.40
 -15  -6  -1   -0.50    1.80
  15  -6   1    2.20    2.00
  15   6   1    0.60    1.70
  15   6   1    1.80    2.30
  15   6   1    0.90    2.70
 -15   6  -1   -0.70    0.80
  15   6   1    1.60    1.80
  15   6   1    0.50    2.10
 -15   6  -1   -1.50    1.30
 -15   6  -1    0.80    2.20
  16  -6   1   14.80    2.80
  16  -6   1   15.10    3.00
 -16  -6  -1   14.60    3.60
  16  -6   1   15.40    3.00
 -16  -6  -1    9.60    2.70
  16   6   1   14.60    3.00
  16   6   1   16.30    2.80
  16   6   1   15.40    2.70
  16   6   1   19.70    5.30
 -16   6  -1   15.30    2.10
 -16   6  -1   12.90    3.10
  17  -6   1    6.50    2.60
 -17  -6  -1    6.10    2.90
 -17  -6  -1    8.60    2.60
  17  -6   1    9.80    2.70
  17  -6   1    7.80    2.70
  17   6   1    8.20    2.70
  17   6   1    9.60    3.60
  17   6   1    5.50    2.10
  17   6   1   12.90    3.80
 -17   6  -1    8.40    1.80
  17   6   1    8.40    2.30
 -17   6  -1    5.60    3.30
  18  -6   1   15.50    3.50
  18  -6   1   13.00    3.00
 -18  -6  -1   12.40    2.90
 -18  -6  -1   13.80    3.30
  18  -6   1   10.80    2.50
  18   6   1   11.50    3.00
  18   6   1   13.70    2.50
  18   6   1   17.30    3.30
  18   6   1   10.90    2.40
 -18   6  -1   10.50    3.00
  18   6   1   16.30    4.00
  19  -6   1    4.00    2.60
  19  -6   1    7.30    2.70
 -19  -6  -1    6.40    3.10
 -19  -6  -1    6.40    2.50
  19  -6   1    4.80    2.20
  19   6   1    7.60    2.90
 -19   6  -1    5.10    2.90
  19   6   1    2.90    2.10
  19   6   1    1.90    2.50
  19   6   1    7.80    3.80
 -20  -6  -1   -2.40    2.50
  20  -6   1    1.90    2.40
  20  -6   1   -0.30    2.10
  20  -6   1    0.40    2.50
  20   6   1   -2.40    2.30
 -20   6  -1   -0.70    2.70
  20   6   1    1.00    1.90
  20   6   1   -1.90    1.70
  20   6   1    5.10    3.40
  20   6   1   -2.40    2.10
  20   6   1    0.70    2.10
  21  -6   1    0.70    2.60
 -21  -6  -1    3.80    3.00
  21  -6   1    0.80    2.10
  21  -6   1    4.80    2.70
 -21  -6  -1    3.90    2.40
  21   6   1    2.20    2.10
  21   6   1    0.80    2.50
  21   6   1   -1.00    1.90
  21   6   1    6.00    3.60
 -21   6  -1    3.10    3.00
  21   6   1    2.90    2.90
  21   6   1    2.60    2.60
  22  -6   1   23.90    5.20
 -22  -6  -1   18.30    4.10
 -22  -6  -1   18.50    3.30
  22  -6   1   17.10    3.70
  22  -6   1   19.40    2.80
 -22   6  -1   15.80    3.50
  22   6   1   17.10    3.60
  22   6   1   16.90    3.70
  22   6   1   21.70    4.70
  22   6   1   15.20    2.70
  22   6   1   23.60    3.20
  22   6   1   18.10    3.00
 -23  -6  -1   30.60    4.50
  23  -6   1   29.40    3.30
 -23  -6  -1   30.20    4.50
  23  -6   1   28.60    4.30
  23   6   1   26.20    3.30
  23   6   1   25.40    3.30
 -23   6  -1   30.00    4.20
  23   6   1   33.60    4.60
  23   6   1   28.40    4.30
  23   6   1   28.20    3.70
  23   6   1   40.60    5.90
  24  -6   1   71.09    7.00
  24  -6   1   59.09    4.80
 -24  -6  -1   68.79    6.80
  24   6   1   56.59    4.50
  24   6   1   62.49    6.30
  24   6   1   60.09    4.90
 -24   6  -1   67.19    5.70
  24   6   1   72.09    7.50
  24   6   1   73.89    5.20
  24   6   1   59.79    6.80
 -25  -6  -1    2.50    3.30
  25  -6   1    0.70    2.20
  25   6   1    0.50    2.30
  25   6   1    6.40    2.40
  25   6   1    6.20    2.80
  25   6   1    1.40    3.00
  25   6   1   15.00    4.60
 -25   6  -1    3.40    3.10
 -26  -6  -1   -1.30    2.90
  26  -6   1   -2.50    2.00
  26  -6   1   -1.30    3.10
 -26   6  -1    1.00    2.90
  26   6   1    1.00    2.80
  26   6   1    0.80    2.90
  26   6   1    0.90    2.20
  24  -7  -1   49.10    5.90
  24   7  -1   48.90    7.20
  24   7  -1   43.80    5.70
  24   7  -1   41.80    5.10
  24   7  -1   33.20    4.10
 -23  -7   1   40.50    5.40
  23  -7  -1   40.30    4.00
  23  -7  -1   37.50    5.20
 -23  -7   1   45.40    5.60
  23   7  -1   33.90    3.90
  23   7  -1   39.10    4.30
  23   7  -1   41.30    4.50
  23   7  -1   36.30    5.20
 -23   7   1   45.20    5.50
  23   7  -1   39.60    5.40
 -22  -7   1    8.00    3.70
 -22  -7   1    7.80    3.20
  22  -7  -1    5.00    2.50
  22  -7  -1    7.40    3.80
  22   7  -1   17.00    4.80
  22   7  -1   10.40    3.60
 -22   7   1   11.40    3.70
  22   7  -1   13.40    2.80
  22   7  -1   13.10    4.20
  22   7  -1   12.80    3.20
  22   7  -1    9.70    3.40
 -21  -7   1   44.30    5.50
  21  -7  -1   41.10    5.10
 -21  -7   1   64.69    7.70
  21   7  -1   42.10    4.60
  21   7  -1   46.20    5.80
  21   7  -1   51.09    4.90
  21   7  -1   49.10    6.00
  21   7  -1   45.40    5.70
 -21   7   1   42.90    5.00
 -20  -7   1   19.00    4.30
 -20  -7   1   12.40    3.40
  20  -7  -1   16.70    3.80
  20  -7  -1   15.00    3.10
  20   7  -1   15.20    3.70
[truncated: 5,468,240 more chars]
