# Supplementary material for: Catalytic 1,2‐Migratory Insertion in a Bismuth Redox Platform: Reductive Arylation of Aldehydes
Source: Angew Chem Int Ed Engl. 2025 Aug 6;64(38):e202510360. doi: 10.1002/anie.202510360 (PMC12435408; doi:10.1002/anie.202510360)
Supplement: Supplementary file 2 — Supporting Information [file ANIE-64-e202510360-s002.zip › anie202510360-sup-0002-SuppMat.zip/5h-final-cpl.cif]

data_15771sadabs

_publ_requested_journal         'Journal of the American Chemical Society'
_publ_section_title              
; 	
Catalytic 1,2-Migratory Insertion in a Bismuth Redox 
Platform: Reductive Arylation of Aldehydes
;

loop_
_publ_author_name
_publ_author_address

'Xiangrong Liu'
;     Max-Planck-Institut f\"ur Kohlenforschung				
      Kaiser-Wilhelm-Platz 1
      45470 M\"ulheim an der Ruhr
      Germany
;
'Hye Won Moon'
;     Max-Planck-Institut f\"ur Kohlenforschung
      Kaiser-Wilhelm-Platz 1
      45470 M\"ulheim an der Ruhr
      Germany
;
'Davide Spinnato'
;     Max-Planck-Institut f\"ur Kohlenforschung
      Kaiser-Wilhelm-Platz 1
      45470 M\"ulheim an der Ruhr
      Germany
;
'Markus Leutzsch'
;     Max-Planck-Institut f\"ur Kohlenforschung
      Kaiser-Wilhelm-Platz 1
      45470 M\"ulheim an der Ruhr
      Germany
;
'Josep Cornella'
;     Max-Planck-Institut f\"ur Kohlenforschung
      Kaiser-Wilhelm-Platz 1
      45470 M\"ulheim an der Ruhr
      Germany
;

_audit_block_code                15771
_audit_creation_date             2024-07-09
_audit_creation_method           
;
Olex2 1.5
(compiled 2023.08.24 svn.re1ec1418 for OlexSys, GUI svn.r6817)
;

_shelx_SHELXL_version_number     2019/3

_audit_contact_author_address    ?
_audit_contact_author_email      ?
_audit_contact_author_phone      ?
_publ_contact_author_id_orcid    ?
_publ_section_references         
;
Dolomanov, O.V., Bourhis, L.J., Gildea, R.J, Howard, J.A.K. & Puschmann, H.
 (2009), J. Appl. Cryst. 42, 339-341.

Sheldrick, G.M. (2015). Acta Cryst. A71, 3-8.

Sheldrick, G.M. (2015). Acta Cryst. C71, 3-8.
;
_chemical_name_common            ?
_chemical_name_systematic        
;
2,2'-(2-(diphenoxybismuthaneyl)-1,3-phenylene)bis(4,4-dimethyl-4,5-dihydrooxazole)
;
_chemical_formula_moiety         'C28 H29 Bi N2 O4'
_chemical_formula_sum            'C28 H29 Bi N2 O4'
_chemical_formula_weight         666.51
_chemical_absolute_configuration ad
_chemical_melting_point          ?
_chemical_properties_physical    
'Air-sensitive, Moisture-sensitive, Hygroscopic, Heat-sensitive'

loop_
_atom_type_symbol
_atom_type_description
_atom_type_scat_dispersion_real
_atom_type_scat_dispersion_imag
_atom_type_scat_source
C C 0.0033 0.0016 'International Tables Vol C Tables 4.2.6.8 and 6.1.1.4'
H H 0.0000 0.0000 'International Tables Vol C Tables 4.2.6.8 and 6.1.1.4'
Bi Bi -4.1077 10.2566 'International Tables Vol C Tables 4.2.6.8 and 6.1.1.4'
N N 0.0061 0.0033 'International Tables Vol C Tables 4.2.6.8 and 6.1.1.4'
O O 0.0106 0.0060 'International Tables Vol C Tables 4.2.6.8 and 6.1.1.4'

_shelx_space_group_comment       
;
The symmetry employed for this shelxl refinement is uniquely defined
by the following loop, which should always be used as a source of
symmetry information in preference to the above space-group names.
They are only intended as comments.
;

_space_group_crystal_system      orthorhombic
_space_group_IT_number           19
_space_group_name_H-M_alt        'P 21 21 21'
_space_group_name_Hall           'P 2ac 2ab'

loop_
_space_group_symop_operation_xyz
'x, y, z'
'-x+1/2, -y, z+1/2'
'-x, y+1/2, -z+1/2'
'x+1/2, -y+1/2, -z'

_cell_length_a                   12.3967(9)
_cell_length_b                   14.1332(10)
_cell_length_c                   14.9439(10)
_cell_angle_alpha                90
_cell_angle_beta                 90
_cell_angle_gamma                90
_cell_volume                     2618.2(3)
_cell_formula_units_Z            4
_cell_measurement_reflns_used    9932


_cell_measurement_temperature    100(2)
_cell_measurement_theta_max      33.70
_cell_measurement_theta_min      2.19
_shelx_estimated_absorpt_T_max   0.451
_shelx_estimated_absorpt_T_min   0.292
_exptl_absorpt_coefficient_mu    6.769
_exptl_absorpt_correction_T_max  0.47965
_exptl_absorpt_correction_T_min  0.30992

_exptl_absorpt_correction_type   gaussian
_exptl_absorpt_process_details   'SADABS (Bruker AXS, 2012)'
_exptl_special_details           
;
Crystal mounted on a MiTeGen loop using Perfluoropolyether PFO-XR75
;
_exptl_crystal_colour            yellow
_exptl_crystal_colour_primary    yellow
_exptl_crystal_density_diffrn    1.691
_exptl_crystal_density_meas      ?
_exptl_crystal_density_method    ?
_exptl_crystal_recrystallization_method 
'Re-crystallisation from solvent:  tetrahydrofuran'
_exptl_crystal_description       prism
_exptl_crystal_F_000             1304

loop_
_exptl_crystal_face_index_h
_exptl_crystal_face_index_k
_exptl_crystal_face_index_l
_exptl_crystal_face_perp_dist
0.00 0.00 1.00 0.0600
0.00 0.00 -1.00 0.0700
0.00 1.00 0.00 0.1000
0.00 -1.00 0.00 0.1200
-1.00 0.00 0.00 0.0200
1.00 0.00 0.00 0.1200
1.00 1.00 0.00 0.1100
1.00 -1.00 1.00 0.1400
0.00 -1.00 -1.00 0.1000
0.00 1.00 -1.00 0.0950
_exptl_crystal_size_max          0.241
_exptl_crystal_size_mid          0.24
_exptl_crystal_size_min          0.14
_exptl_transmission_factor_max   ?
_exptl_transmission_factor_min   ?
_diffrn_reflns_av_R_equivalents  0.0276
_diffrn_reflns_av_unetI/netI     0.0166
_diffrn_reflns_Laue_measured_fraction_full 1.000
_diffrn_reflns_Laue_measured_fraction_max 0.997
_diffrn_reflns_limit_h_max       19
_diffrn_reflns_limit_h_min       -19
_diffrn_reflns_limit_k_max       22
_diffrn_reflns_limit_k_min       -21
_diffrn_reflns_limit_l_max       23
_diffrn_reflns_limit_l_min       -23
_diffrn_reflns_number            97416
_diffrn_reflns_point_group_measured_fraction_full 1.000
_diffrn_reflns_point_group_measured_fraction_max 0.994
_diffrn_reflns_theta_full        25.242
_diffrn_reflns_theta_max         33.794
_diffrn_reflns_theta_min         1.983

_diffrn_ambient_temperature      100(2)
_diffrn_detector_area_resol_mean 66.67
_diffrn_measured_fraction_theta_full 1.000
_diffrn_measured_fraction_theta_max 0.997
_diffrn_measurement_device_type  'Bruker-AXS Kappa Mach3 APEX-II'
_diffrn_measurement_method       'CCD \f- and \w-scans'
_diffrn_radiation_type           Mo-K\a
_diffrn_radiation_wavelength     0.71073
_diffrn_radiation_source         I\mS
_diffrn_radiation_monochromator  'Incoatec Helios mirrors'
_diffrn_source_current           0.0
_diffrn_source_power             0.0
_diffrn_source_voltage           0.0
_diffrn_standards_number         0
_reflns_Friedel_coverage         0.811
_reflns_Friedel_fraction_full    1.000
_reflns_Friedel_fraction_max     0.991
_reflns_number_gt                10085
_reflns_number_total             10468
_reflns_special_details          
;
 Reflections were merged by SHELXL according to the crystal
 class for the calculation of statistics and refinement.
 
 _reflns_Friedel_fraction is defined as the number of unique
 Friedel pairs measured divided by the number that would be
 possible theoretically, ignoring centric projections and
 systematic absences.
;
_reflns_threshold_expression     'I > 2\s(I)'
_computing_cell_refinement       'SAINT software (Bruker AXS, 2004)'

_computing_data_collection       'APEX3 (Bruker AXS, 2005-2017)'
_computing_data_reduction        'SAINT software (Bruker AXS, 2004)'
_computing_molecular_graphics    'DIAMOND (Crystal Impact GbR, 1997-2014)'
_computing_publication_material  'Olex2 1.5 (Dolomanov et al., 2009)'
_computing_structure_refinement  'SHELXL (G. M. Sheldrick, 2015)'
_computing_structure_solution    'SHELXT (G. M. Sheldrick, 2015)'
_refine_diff_density_max         0.932
_refine_diff_density_min         -0.502
_refine_diff_density_rms         0.064
_refine_ls_abs_structure_details 
;
 Flack x determined using 4439 quotients [(I+)-(I-)]/[(I+)+(I-)]
 (Parsons, Flack and Wagner, Acta Cryst. B69 (2013) 249-259).
;
_refine_ls_abs_structure_Flack   -0.0338(11)
_refine_ls_extinction_coef       .
_refine_ls_extinction_method     none
_refine_ls_goodness_of_fit_ref   1.027
_refine_ls_hydrogen_treatment    constr
_refine_ls_matrix_type           full
_refine_ls_number_parameters     320
_refine_ls_number_reflns         10468
_refine_ls_number_restraints     0
_refine_ls_R_factor_all          0.0142
_refine_ls_R_factor_gt           0.0123
_refine_ls_restrained_S_all      1.027
_refine_ls_shift/su_max          0.003
_refine_ls_shift/su_mean         0.000
_refine_ls_structure_factor_coef Fsqd
_refine_ls_weighting_details     
'w=1/[\s^2^(Fo^2^)+(0.0147P)^2^+0.1446P] where P=(Fo^2^+2Fc^2^)/3'
_refine_ls_weighting_scheme      calc
_refine_ls_wR_factor_gt          0.0265
_refine_ls_wR_factor_ref         0.0270

_refine_special_details          
;
 Refinement of F^2^ against ALL reflections.  The weighted R-factor wR and
 goodness of fit S are based on F^2^, conventional R-factors R are based
 on F, with F set to zero for negative F^2^. The threshold expression of
 F^2^ > 2sigma(F^2^) is used only for calculating R-factors(gt) etc. and is
 not relevant to the choice of reflections for refinement.  R-factors based
 on F^2^ are statistically about twice as large as those based on F, and R-
 factors based on ALL data will be even larger.

 The minimum and maximum estimated transmissions from the multi-scan
 scaling are 0.2765 and 0.4998 (SADABS).

-------------------------------------------------------------------------------

INTENSITY STATISTICS FOR DATASET # 1  15771sadabs.raw

Resolution   #Data #Theory %Complete Redundancy Mean I Mean I/s Rmerge  Rsigma

Inf - 2.64     158    158    100.0    17.09    163.82  137.15  0.0232  0.0063
2.64 - 1.75     367    367    100.0    18.25    122.22  144.13  0.0191  0.0062
1.75 - 1.38     526    526    100.0    18.29     83.19  134.59  0.0187  0.0066
1.38 - 1.20     554    554    100.0    17.95     64.10  123.83  0.0204  0.0071
1.20 - 1.09     526    526    100.0    16.71     52.88  108.27  0.0229  0.0080
1.09 - 1.01     542    542    100.0    12.36     48.45   84.57  0.0253  0.0102
1.01 - 0.95     540    540    100.0    10.24     38.38   67.26  0.0304  0.0128
0.95 - 0.91     465    465    100.0     8.81     36.40   57.37  0.0320  0.0146
0.91 - 0.87     520    520    100.0     8.07     29.92   47.72  0.0381  0.0172
0.87 - 0.83     615    615    100.0     7.67     27.24   43.45  0.0421  0.0191
0.83 - 0.80     580    580    100.0     7.32     24.26   38.32  0.0457  0.0216
0.80 - 0.78     402    402    100.0     7.08     22.87   35.97  0.0474  0.0234
0.78 - 0.75     716    716    100.0     6.80     21.17   32.54  0.0518  0.0256
0.75 - 0.73     565    565    100.0     6.43     19.70   29.35  0.0547  0.0287
0.73 - 0.72     290    290    100.0     6.46     17.44   26.80  0.0613  0.0315
0.72 - 0.70     650    650    100.0     6.16     17.49   25.68  0.0626  0.0335
0.70 - 0.68     744    744    100.0     5.94     14.30   21.71  0.0683  0.0396
0.68 - 0.67     387    387    100.0     5.77     13.82   20.69  0.0722  0.0425
0.67 - 0.66     437    437    100.0     5.57     13.40   19.22  0.0765  0.0451
0.66 - 0.65     419    419    100.0     5.48     12.99   18.96  0.0770  0.0473
0.65 - 0.64     499    559     89.3     3.17     11.32   12.49  0.0811  0.0782
------------------------------------------------------------------------------
0.74 - 0.64    3703   3763     98.4     5.53     14.85   21.45  0.0675  0.0420
Inf - 0.64   10502  10562     99.4     9.24     35.51   55.14  0.0275  0.0160

Merged [S],  lowest resolution = 14.94 Angstroms

-------------------------------------------------------------------------------

 Highest peak    0.93  at  0.4032  0.7358  0.2119  [  0.75 A from BI1 ]
 Deepest hole   -0.50  at  0.4055  0.6743  0.2076  [  1.15 A from BI1 ]
;
_olex2_refinement_description    
;
1. Fixed Uiso
 At 1.2 times of:
  All C(H) groups, All C(H,H) groups
 At 1.5 times of:
  All C(H,H,H) groups
2.a Secondary CH2 refined with riding coordinates:
 C8(H8A,H8B), C13(H13A,H13B)
2.b Aromatic/amide H refined with riding coordinates:
 C3(H3), C4(H4), C5(H5), C18(H18), C19(H19), C20(H20), C21(H21), C22(H22),
 C24(H24), C25(H25), C26(H26), C27(H27), C28(H28)
2.c Idealised Me refined as rotating group:
 C10(H10A,H10B,H10C), C11(H11A,H11B,H11C), C15(H15A,H15B,H15C), C16(H16A,H16B,
 H16C)
;

_atom_sites_solution_hydrogens   geom
_atom_sites_solution_primary     dual
_atom_sites_solution_secondary   difmap

loop_
_atom_site_label
_atom_site_type_symbol
_atom_site_fract_x
_atom_site_fract_y
_atom_site_fract_z
_atom_site_U_iso_or_equiv
_atom_site_adp_type
_atom_site_occupancy
_atom_site_site_symmetry_order
_atom_site_calc_flag
_atom_site_refinement_flags_posn
_atom_site_refinement_flags_adp
_atom_site_refinement_flags_occupancy
_atom_site_disorder_assembly
_atom_site_disorder_group
Bi1 Bi 0.40522(2) 0.73226(2) 0.26183(2) 0.01263(2) Uani 1 1 d . . . . .
O1 O 0.19851(12) 0.61867(11) 0.04415(10) 0.0252(3) Uani 1 1 d . . . . .
O2 O 0.50286(11) 0.48996(10) 0.43867(10) 0.0246(3) Uani 1 1 d . . . . .
O3 O 0.56313(10) 0.70449(9) 0.18703(10) 0.0200(3) Uani 1 1 d . . . . .
O4 O 0.23653(11) 0.73744(11) 0.32558(9) 0.0225(3) Uani 1 1 d . . . . .
N1 N 0.30748(12) 0.71558(10) 0.12087(10) 0.0159(3) Uani 1 1 d . . . . .
N2 N 0.47892(13) 0.63822(11) 0.38929(11) 0.0196(3) Uani 1 1 d . . . . .
C1 C 0.36786(13) 0.58024(11) 0.23997(13) 0.0144(3) Uani 1 1 d . . . . .
C2 C 0.30236(15) 0.55429(13) 0.16914(13) 0.0168(3) Uani 1 1 d . . . . .
C3 C 0.27310(18) 0.45980(14) 0.15762(14) 0.0235(4) Uani 1 1 d . . . . .
H3 H 0.228039 0.442235 0.110713 0.028 Uiso 1 1 calc R U . . .
C4 C 0.31187(17) 0.39225(13) 0.21681(14) 0.0251(4) Uani 1 1 d . . . . .
H4 H 0.293442 0.329033 0.208771 0.030 Uiso 1 1 calc R U . . .
C5 C 0.37767(16) 0.41777(13) 0.28773(14) 0.0213(4) Uani 1 1 d . . . . .
H5 H 0.403644 0.372026 0.326930 0.026 Uiso 1 1 calc R U . . .
C6 C 0.40460(16) 0.51282(11) 0.29978(12) 0.0164(3) Uani 1 1 d . . . . .
C7 C 0.26932(15) 0.63201(14) 0.11063(12) 0.0176(3) Uani 1 1 d . . . . .
C8 C 0.17110(18) 0.71466(16) 0.01315(15) 0.0286(5) Uani 1 1 d . . . . .
H8A H 0.102134 0.734793 0.037184 0.034 Uiso 1 1 calc R U . . .
H8B H 0.168040 0.717187 -0.051671 0.034 Uiso 1 1 calc R U . . .
C9 C 0.26334(15) 0.77697(15) 0.04918(12) 0.0194(4) Uani 1 1 d . . . . .
C10 C 0.35027(19) 0.79300(16) -0.02111(15) 0.0263(4) Uani 1 1 d . . . . .
H10A H 0.411854 0.822300 0.006251 0.039 Uiso 1 1 calc R U . . .
H10B H 0.322668 0.833437 -0.067371 0.039 Uiso 1 1 calc R U . . .
H10C H 0.371111 0.733369 -0.046557 0.039 Uiso 1 1 calc R U . . .
C11 C 0.22580(18) 0.86983(15) 0.08964(15) 0.0283(5) Uani 1 1 d . . . . .
H11A H 0.170742 0.857626 0.133317 0.042 Uiso 1 1 calc R U . . .
H11B H 0.197247 0.909698 0.043338 0.042 Uiso 1 1 calc R U . . .
H11C H 0.285680 0.900899 0.117863 0.042 Uiso 1 1 calc R U . . .
C12 C 0.46470(16) 0.54936(13) 0.37678(13) 0.0174(3) Uani 1 1 d . . . . .
C13 C 0.5526(2) 0.54883(16) 0.50704(16) 0.0354(6) Uani 1 1 d . . . . .
H13A H 0.629154 0.535293 0.511675 0.042 Uiso 1 1 calc R U . . .
H13B H 0.519292 0.537772 0.564815 0.042 Uiso 1 1 calc R U . . .
C14 C 0.53411(17) 0.65235(14) 0.47634(13) 0.0215(4) Uani 1 1 d . . . . .
C15 C 0.63831(17) 0.70707(18) 0.46251(15) 0.0283(5) Uani 1 1 d . . . . .
H15A H 0.684517 0.672575 0.422595 0.043 Uiso 1 1 calc R U . . .
H15B H 0.673949 0.715307 0.519004 0.043 Uiso 1 1 calc R U . . .
H15C H 0.622276 0.767890 0.437186 0.043 Uiso 1 1 calc R U . . .
C16 C 0.45902(18) 0.70537(17) 0.53905(15) 0.0280(4) Uani 1 1 d . . . . .
H16A H 0.446014 0.767697 0.515895 0.042 Uiso 1 1 calc R U . . .
H16B H 0.491691 0.710062 0.597122 0.042 Uiso 1 1 calc R U . . .
H16C H 0.391893 0.671877 0.543765 0.042 Uiso 1 1 calc R U . . .
C17 C 0.59588(16) 0.61894(12) 0.16166(12) 0.0173(3) Uani 1 1 d . . . . .
C18 C 0.54780(16) 0.57160(14) 0.08940(14) 0.0193(4) Uani 1 1 d . . . . .
H18 H 0.492741 0.601195 0.057727 0.023 Uiso 1 1 calc R U . . .
C19 C 0.58059(18) 0.48160(13) 0.06415(14) 0.0240(4) Uani 1 1 d . . . . .
H19 H 0.546103 0.451109 0.016999 0.029 Uiso 1 1 calc R U . . .
C20 C 0.66413(18) 0.43690(15) 0.10855(16) 0.0270(5) Uani 1 1 d . . . . .
H20 H 0.686413 0.376797 0.091222 0.032 Uiso 1 1 calc R U . . .
C21 C 0.71411(18) 0.48267(16) 0.17901(15) 0.0278(5) Uani 1 1 d . . . . .
H21 H 0.770606 0.453076 0.208896 0.033 Uiso 1 1 calc R U . . .
C22 C 0.68097(16) 0.57269(15) 0.20593(15) 0.0232(4) Uani 1 1 d . . . . .
H22 H 0.715459 0.602329 0.253565 0.028 Uiso 1 1 calc R U . . .
C23 C 0.16249(16) 0.66923(15) 0.31827(13) 0.0210(4) Uani 1 1 d . . . . .
C24 C 0.07826(15) 0.67640(17) 0.25612(14) 0.0285(4) Uani 1 1 d . . . . .
H24 H 0.072726 0.730148 0.220504 0.034 Uiso 1 1 calc R U . . .
C25 C 0.00271(18) 0.6041(2) 0.24697(19) 0.0413(6) Uani 1 1 d . . . . .
H25 H -0.052563 0.610025 0.205264 0.050 Uiso 1 1 calc R U . . .
C26 C 0.0091(2) 0.5237(2) 0.2992(2) 0.0472(8) Uani 1 1 d . . . . .
H26 H -0.040530 0.474974 0.292098 0.057 Uiso 1 1 calc R U . . .
C27 C 0.0901(2) 0.51668(19) 0.36217(17) 0.0401(6) Uani 1 1 d . . . . .
H27 H 0.094227 0.463142 0.398188 0.048 Uiso 1 1 calc R U . . .
C28 C 0.16530(18) 0.58824(16) 0.37244(15) 0.0274(4) Uani 1 1 d . . . . .
H28 H 0.218533 0.582520 0.415951 0.033 Uiso 1 1 calc R U . . .

loop_
_atom_site_aniso_label
_atom_site_aniso_U_11
_atom_site_aniso_U_22
_atom_site_aniso_U_33
_atom_site_aniso_U_23
_atom_site_aniso_U_13
_atom_site_aniso_U_12
Bi1 0.01510(3) 0.00963(2) 0.01316(3) -0.00087(2) -0.00135(2) -0.00002(2)
O1 0.0282(8) 0.0250(7) 0.0224(7) -0.0006(6) -0.0110(6) -0.0061(6)
O2 0.0343(9) 0.0181(7) 0.0212(7) 0.0060(5) -0.0064(6) 0.0032(6)
O3 0.0200(6) 0.0130(5) 0.0270(7) -0.0021(5) 0.0057(5) -0.0009(5)
O4 0.0209(6) 0.0226(6) 0.0241(7) -0.0079(6) 0.0047(5) -0.0035(6)
N1 0.0168(7) 0.0156(7) 0.0152(7) 0.0004(5) -0.0032(5) 0.0004(5)
N2 0.0257(8) 0.0156(7) 0.0175(8) 0.0009(6) -0.0060(6) 0.0013(6)
C1 0.0152(7) 0.0121(6) 0.0160(8) -0.0017(6) 0.0022(6) -0.0013(5)
C2 0.0184(8) 0.0147(8) 0.0172(8) -0.0024(6) 0.0009(6) -0.0033(6)
C3 0.0301(10) 0.0179(8) 0.0225(10) -0.0053(7) -0.0005(8) -0.0073(8)
C4 0.0359(11) 0.0131(8) 0.0263(11) -0.0036(7) 0.0054(8) -0.0066(7)
C5 0.0287(10) 0.0128(7) 0.0225(9) 0.0019(7) 0.0061(7) -0.0006(6)
C6 0.0189(7) 0.0129(7) 0.0174(8) -0.0003(5) 0.0024(8) -0.0012(7)
C7 0.0163(8) 0.0219(9) 0.0146(8) -0.0033(7) -0.0010(6) -0.0018(7)
C8 0.0277(10) 0.0325(12) 0.0255(10) 0.0042(8) -0.0124(8) -0.0026(9)
C9 0.0208(8) 0.0213(9) 0.0163(8) 0.0013(7) -0.0068(6) 0.0016(7)
C10 0.0329(11) 0.0249(10) 0.0211(9) 0.0036(8) -0.0003(8) -0.0011(8)
C11 0.0296(11) 0.0265(10) 0.0288(11) 0.0007(8) -0.0069(9) 0.0110(9)
C12 0.0200(8) 0.0152(8) 0.0171(8) 0.0037(6) 0.0009(7) 0.0023(7)
C13 0.0563(15) 0.0243(11) 0.0256(11) 0.0029(9) -0.0189(10) 0.0045(10)
C14 0.0290(10) 0.0195(9) 0.0160(9) 0.0027(7) -0.0060(7) 0.0007(8)
C15 0.0240(10) 0.0394(13) 0.0217(10) 0.0005(9) -0.0051(8) -0.0008(9)
C16 0.0322(11) 0.0280(10) 0.0239(10) -0.0007(8) 0.0008(8) -0.0053(9)
C17 0.0167(7) 0.0147(7) 0.0205(8) 0.0026(6) 0.0072(8) 0.0000(7)
C18 0.0211(9) 0.0153(8) 0.0216(9) 0.0010(7) 0.0045(7) 0.0008(7)
C19 0.0312(11) 0.0159(8) 0.0250(10) -0.0023(7) 0.0099(8) -0.0009(8)
C20 0.0325(11) 0.0161(8) 0.0323(12) 0.0061(8) 0.0164(9) 0.0061(8)
C21 0.0233(10) 0.0279(10) 0.0323(11) 0.0127(9) 0.0092(9) 0.0099(8)
C22 0.0192(9) 0.0262(10) 0.0242(10) 0.0035(8) 0.0029(7) 0.0016(7)
C23 0.0196(8) 0.0239(9) 0.0194(9) -0.0052(7) 0.0069(7) -0.0019(7)
C24 0.0216(9) 0.0400(12) 0.0237(10) -0.0015(8) 0.0026(8) -0.0038(8)
C25 0.0261(10) 0.0642(17) 0.0334(14) -0.0054(12) 0.0009(10) -0.0167(10)
C26 0.0397(15) 0.0542(18) 0.0476(16) -0.0018(14) 0.0085(12) -0.0297(13)
C27 0.0465(14) 0.0364(13) 0.0374(13) 0.0061(10) 0.0159(13) -0.0153(12)
C28 0.0266(10) 0.0332(11) 0.0224(10) 0.0004(9) 0.0075(8) -0.0030(9)

_geom_special_details            
;
 All esds (except the esd in the dihedral angle between two l.s. planes)
 are estimated using the full covariance matrix.  The cell esds are taken
 into account individually in the estimation of esds in distances, angles
 and torsion angles; correlations between esds in cell parameters are only
 used when they are defined by crystal symmetry.  An approximate (isotropic)
 treatment of cell esds is used for estimating esds involving l.s. planes.
;
loop_
_geom_bond_atom_site_label_1
_geom_bond_atom_site_label_2
_geom_bond_distance
_geom_bond_site_symmetry_2
_geom_bond_publ_flag
Bi1 O3 2.2882(13) . ?
Bi1 O4 2.2991(13) . ?
Bi1 N1 2.4416(15) . ?
Bi1 N2 2.4958(16) . ?
Bi1 C1 2.2221(16) . ?
O1 C7 1.339(2) . ?
O1 C8 1.473(3) . ?
O2 C12 1.336(2) . ?
O2 C13 1.455(3) . ?
O3 C17 1.331(2) . ?
O4 C23 1.336(2) . ?
N1 C7 1.282(2) . ?
N1 C9 1.483(2) . ?
N2 C12 1.282(2) . ?
N2 C14 1.483(3) . ?
C1 C2 1.383(3) . ?
C1 C6 1.384(2) . ?
C2 C3 1.394(3) . ?
C2 C7 1.463(3) . ?
C3 H3 0.9300 . ?
C3 C4 1.387(3) . ?
C4 H4 0.9300 . ?
C4 C5 1.385(3) . ?
C5 H5 0.9300 . ?
C5 C6 1.396(2) . ?
C6 C12 1.465(3) . ?
C8 H8A 0.9700 . ?
C8 H8B 0.9700 . ?
C8 C9 1.541(3) . ?
C9 C10 1.522(3) . ?
C9 C11 1.518(3) . ?
C10 H10A 0.9600 . ?
C10 H10B 0.9600 . ?
C10 H10C 0.9600 . ?
C11 H11A 0.9600 . ?
C11 H11B 0.9600 . ?
C11 H11C 0.9600 . ?
C13 H13A 0.9700 . ?
C13 H13B 0.9700 . ?
C13 C14 1.551(3) . ?
C14 C15 1.520(3) . ?
C14 C16 1.519(3) . ?
C15 H15A 0.9600 . ?
C15 H15B 0.9600 . ?
C15 H15C 0.9600 . ?
C16 H16A 0.9600 . ?
C16 H16B 0.9600 . ?
C16 H16C 0.9600 . ?
C17 C18 1.403(3) . ?
C17 C22 1.406(3) . ?
C18 H18 0.9300 . ?
C18 C19 1.388(3) . ?
C19 H19 0.9300 . ?
C19 C20 1.383(3) . ?
C20 H20 0.9300 . ?
C20 C21 1.382(3) . ?
C21 H21 0.9300 . ?
C21 C22 1.396(3) . ?
C22 H22 0.9300 . ?
C23 C24 1.401(3) . ?
C23 C28 1.402(3) . ?
C24 H24 0.9300 . ?
C24 C25 1.393(3) . ?
C25 H25 0.9300 . ?
C25 C26 1.381(4) . ?
C26 H26 0.9300 . ?
C26 C27 1.379(4) . ?
C27 H27 0.9300 . ?
C27 C28 1.384(3) . ?
C28 H28 0.9300 . ?

loop_
_geom_angle_atom_site_label_1
_geom_angle_atom_site_label_2
_geom_angle_atom_site_label_3
_geom_angle
_geom_angle_site_symmetry_1
_geom_angle_site_symmetry_3
_geom_angle_publ_flag
O3 Bi1 O4 170.41(5) . . ?
O3 Bi1 N1 89.23(5) . . ?
O3 Bi1 N2 88.19(5) . . ?
O4 Bi1 N1 84.79(5) . . ?
O4 Bi1 N2 91.93(6) . . ?
N1 Bi1 N2 142.06(5) . . ?
C1 Bi1 O3 86.60(5) . . ?
C1 Bi1 O4 84.38(6) . . ?
C1 Bi1 N1 71.12(6) . . ?
C1 Bi1 N2 70.95(6) . . ?
C7 O1 C8 104.77(15) . . ?
C12 O2 C13 106.08(15) . . ?
C17 O3 Bi1 123.78(11) . . ?
C23 O4 Bi1 124.63(12) . . ?
C7 N1 Bi1 112.03(12) . . ?
C7 N1 C9 108.47(15) . . ?
C9 N1 Bi1 138.57(11) . . ?
C12 N2 Bi1 111.11(13) . . ?
C12 N2 C14 108.86(16) . . ?
C14 N2 Bi1 140.03(12) . . ?
C2 C1 Bi1 119.42(13) . . ?
C2 C1 C6 120.32(15) . . ?
C6 C1 Bi1 120.15(12) . . ?
C1 C2 C3 120.07(18) . . ?
C1 C2 C7 115.00(16) . . ?
C3 C2 C7 124.93(18) . . ?
C2 C3 H3 120.3 . . ?
C4 C3 C2 119.35(19) . . ?
C4 C3 H3 120.3 . . ?
C3 C4 H4 119.6 . . ?
C5 C4 C3 120.84(17) . . ?
C5 C4 H4 119.6 . . ?
C4 C5 H5 120.3 . . ?
C4 C5 C6 119.35(18) . . ?
C6 C5 H5 120.3 . . ?
C1 C6 C5 120.04(17) . . ?
C1 C6 C12 115.60(15) . . ?
C5 C6 C12 124.22(17) . . ?
O1 C7 C2 121.43(17) . . ?
N1 C7 O1 117.40(18) . . ?
N1 C7 C2 121.16(16) . . ?
O1 C8 H8A 110.9 . . ?
O1 C8 H8B 110.9 . . ?
O1 C8 C9 104.20(15) . . ?
H8A C8 H8B 108.9 . . ?
C9 C8 H8A 110.9 . . ?
C9 C8 H8B 110.9 . . ?
N1 C9 C8 101.07(15) . . ?
N1 C9 C10 108.93(16) . . ?
N1 C9 C11 109.34(15) . . ?
C10 C9 C8 111.68(17) . . ?
C11 C9 C8 113.95(17) . . ?
C11 C9 C10 111.30(18) . . ?
C9 C10 H10A 109.5 . . ?
C9 C10 H10B 109.5 . . ?
C9 C10 H10C 109.5 . . ?
H10A C10 H10B 109.5 . . ?
H10A C10 H10C 109.5 . . ?
H10B C10 H10C 109.5 . . ?
C9 C11 H11A 109.5 . . ?
C9 C11 H11B 109.5 . . ?
C9 C11 H11C 109.5 . . ?
H11A C11 H11B 109.5 . . ?
H11A C11 H11C 109.5 . . ?
H11B C11 H11C 109.5 . . ?
O2 C12 C6 120.17(16) . . ?
N2 C12 O2 117.78(18) . . ?
N2 C12 C6 121.99(17) . . ?
O2 C13 H13A 110.6 . . ?
O2 C13 H13B 110.6 . . ?
O2 C13 C14 105.60(16) . . ?
H13A C13 H13B 108.8 . . ?
C14 C13 H13A 110.6 . . ?
C14 C13 H13B 110.6 . . ?
N2 C14 C13 101.58(16) . . ?
N2 C14 C15 109.96(17) . . ?
N2 C14 C16 108.96(17) . . ?
C15 C14 C13 113.23(19) . . ?
C16 C14 C13 111.96(19) . . ?
C16 C14 C15 110.72(18) . . ?
C14 C15 H15A 109.5 . . ?
C14 C15 H15B 109.5 . . ?
C14 C15 H15C 109.5 . . ?
H15A C15 H15B 109.5 . . ?
H15A C15 H15C 109.5 . . ?
H15B C15 H15C 109.5 . . ?
C14 C16 H16A 109.5 . . ?
C14 C16 H16B 109.5 . . ?
C14 C16 H16C 109.5 . . ?
H16A C16 H16B 109.5 . . ?
H16A C16 H16C 109.5 . . ?
H16B C16 H16C 109.5 . . ?
O3 C17 C18 121.54(18) . . ?
O3 C17 C22 121.14(18) . . ?
C18 C17 C22 117.32(17) . . ?
C17 C18 H18 119.3 . . ?
C19 C18 C17 121.47(19) . . ?
C19 C18 H18 119.3 . . ?
C18 C19 H19 119.7 . . ?
C20 C19 C18 120.5(2) . . ?
C20 C19 H19 119.7 . . ?
C19 C20 H20 120.4 . . ?
C21 C20 C19 119.17(19) . . ?
C21 C20 H20 120.4 . . ?
C20 C21 H21 119.5 . . ?
C20 C21 C22 120.9(2) . . ?
C22 C21 H21 119.5 . . ?
C17 C22 H22 119.7 . . ?
C21 C22 C17 120.6(2) . . ?
C21 C22 H22 119.7 . . ?
O4 C23 C24 120.93(19) . . ?
O4 C23 C28 121.66(19) . . ?
C24 C23 C28 117.40(19) . . ?
C23 C24 H24 119.6 . . ?
C25 C24 C23 120.9(2) . . ?
C25 C24 H24 119.6 . . ?
C24 C25 H25 119.7 . . ?
C26 C25 C24 120.6(2) . . ?
C26 C25 H25 119.7 . . ?
C25 C26 H26 120.4 . . ?
C27 C26 C25 119.1(2) . . ?
C27 C26 H26 120.4 . . ?
C26 C27 H27 119.6 . . ?
C26 C27 C28 120.9(2) . . ?
C28 C27 H27 119.6 . . ?
C23 C28 H28 119.5 . . ?
C27 C28 C23 121.0(2) . . ?
C27 C28 H28 119.5 . . ?

loop_
_geom_torsion_atom_site_label_1
_geom_torsion_atom_site_label_2
_geom_torsion_atom_site_label_3
_geom_torsion_atom_site_label_4
_geom_torsion
_geom_torsion_site_symmetry_1
_geom_torsion_site_symmetry_2
_geom_torsion_site_symmetry_3
_geom_torsion_site_symmetry_4
_geom_torsion_publ_flag
Bi1 O3 C17 C18 73.9(2) . . . . ?
Bi1 O3 C17 C22 -106.66(18) . . . . ?
Bi1 O4 C23 C24 -99.2(2) . . . . ?
Bi1 O4 C23 C28 81.2(2) . . . . ?
Bi1 N1 C7 O1 168.48(13) . . . . ?
Bi1 N1 C7 C2 -11.8(2) . . . . ?
Bi1 N1 C9 C8 -153.52(15) . . . . ?
Bi1 N1 C9 C10 88.8(2) . . . . ?
Bi1 N1 C9 C11 -33.1(2) . . . . ?
Bi1 N2 C12 O2 178.21(13) . . . . ?
Bi1 N2 C12 C6 -4.5(2) . . . . ?
Bi1 N2 C14 C13 -177.59(17) . . . . ?
Bi1 N2 C14 C15 -57.4(3) . . . . ?
Bi1 N2 C14 C16 64.1(3) . . . . ?
Bi1 C1 C2 C3 -176.28(15) . . . . ?
Bi1 C1 C2 C7 4.0(2) . . . . ?
Bi1 C1 C6 C5 177.62(14) . . . . ?
Bi1 C1 C6 C12 1.8(2) . . . . ?
O1 C8 C9 N1 -19.3(2) . . . . ?
O1 C8 C9 C10 96.4(2) . . . . ?
O1 C8 C9 C11 -136.43(18) . . . . ?
O2 C13 C14 N2 -2.7(2) . . . . ?
O2 C13 C14 C15 -120.6(2) . . . . ?
O2 C13 C14 C16 113.4(2) . . . . ?
O3 C17 C18 C19 -178.69(17) . . . . ?
O3 C17 C22 C21 179.59(18) . . . . ?
O4 C23 C24 C25 178.3(2) . . . . ?
O4 C23 C28 C27 -177.9(2) . . . . ?
C1 C2 C3 C4 -1.1(3) . . . . ?
C1 C2 C7 O1 -174.12(17) . . . . ?
C1 C2 C7 N1 6.2(3) . . . . ?
C1 C6 C12 O2 179.52(17) . . . . ?
C1 C6 C12 N2 2.3(3) . . . . ?
C2 C1 C6 C5 1.5(3) . . . . ?
C2 C1 C6 C12 -174.41(17) . . . . ?
C2 C3 C4 C5 1.0(3) . . . . ?
C3 C2 C7 O1 6.2(3) . . . . ?
C3 C2 C7 N1 -173.55(19) . . . . ?
C3 C4 C5 C6 0.3(3) . . . . ?
C4 C5 C6 C1 -1.6(3) . . . . ?
C4 C5 C6 C12 173.90(18) . . . . ?
C5 C6 C12 O2 3.9(3) . . . . ?
C5 C6 C12 N2 -173.4(2) . . . . ?
C6 C1 C2 C3 -0.1(3) . . . . ?
C6 C1 C2 C7 -179.80(17) . . . . ?
C7 O1 C8 C9 18.5(2) . . . . ?
C7 N1 C9 C8 13.9(2) . . . . ?
C7 N1 C9 C10 -103.76(18) . . . . ?
C7 N1 C9 C11 134.41(18) . . . . ?
C7 C2 C3 C4 178.54(19) . . . . ?
C8 O1 C7 N1 -10.8(2) . . . . ?
C8 O1 C7 C2 169.50(18) . . . . ?
C9 N1 C7 O1 -2.6(2) . . . . ?
C9 N1 C7 C2 177.13(16) . . . . ?
C12 O2 C13 C14 1.7(2) . . . . ?
C12 N2 C14 C13 2.9(2) . . . . ?
C12 N2 C14 C15 123.06(19) . . . . ?
C12 N2 C14 C16 -115.41(19) . . . . ?
C13 O2 C12 N2 0.2(3) . . . . ?
C13 O2 C12 C6 -177.14(19) . . . . ?
C14 N2 C12 O2 -2.1(3) . . . . ?
C14 N2 C12 C6 175.16(18) . . . . ?
C17 C18 C19 C20 -1.7(3) . . . . ?
C18 C17 C22 C21 -0.9(3) . . . . ?
C18 C19 C20 C21 0.5(3) . . . . ?
C19 C20 C21 C22 0.4(3) . . . . ?
C20 C21 C22 C17 -0.1(3) . . . . ?
C22 C17 C18 C19 1.8(3) . . . . ?
C23 C24 C25 C26 0.1(4) . . . . ?
C24 C23 C28 C27 2.5(3) . . . . ?
C24 C25 C26 C27 1.4(4) . . . . ?
C25 C26 C27 C28 -0.9(4) . . . . ?
C26 C27 C28 C23 -1.1(4) . . . . ?
C28 C23 C24 C25 -2.1(3) . . . . ?

_shelx_res_file                  
;
TITL 15771sadabs_a.res in P2(1)2(1)2(1)
    15771sadabs.res
    created by SHELXL-2019/3 at 09:52:09 on 09-Jul-2024
REM Old TITL 15771sadabs in P212121 #19
REM SHELXT solution in P2(1)2(1)2(1): R1 0.036, Rweak 0.034, Alpha 0.007
REM <I/s> 2.842 for 26 systematic absences, Orientation as input
REM Flack x = -0.037 ( 0.002 ) from 2319 Parsons' quotients
REM Formula found by SHELXT: C27 N3 O4 Bi
CELL 0.71073 12.3967 14.1332 14.9439 90 90 90
ZERR 4 0.0009 0.001 0.001 0 0 0
LATT -1
SYMM 0.5-X,-Y,0.5+Z
SYMM -X,0.5+Y,0.5-Z
SYMM 0.5+X,0.5-Y,-Z
SFAC C H Bi N O
UNIT 112 116 4 8 16

L.S. 15
PLAN  5 0 0
SIZE 0.14 0.24 0.241
TEMP 23
CONF
BOND
list 4
fmap 2
MORE -1
BOND $H
ACTA
OMIT 2 6 0
REM <olex2.extras>
REM <HklSrc "%.\\15771sadabs.hkl">
REM </olex2.extras>

WGHT    0.014700    0.144600
FVAR       0.27458
BI1   3    0.405222    0.732259    0.261831    11.00000    0.01510    0.00963 =
         0.01316   -0.00087   -0.00135   -0.00002
O1    5    0.198509    0.618674    0.044149    11.00000    0.02817    0.02503 =
         0.02239   -0.00063   -0.01102   -0.00612
O2    5    0.502865    0.489958    0.438668    11.00000    0.03433    0.01813 =
         0.02121    0.00600   -0.00643    0.00323
O3    5    0.563134    0.704490    0.187026    11.00000    0.02000    0.01300 =
         0.02696   -0.00210    0.00569   -0.00086
O4    5    0.236534    0.737441    0.325577    11.00000    0.02095    0.02256 =
         0.02409   -0.00791    0.00472   -0.00351
N1    4    0.307480    0.715581    0.120865    11.00000    0.01675    0.01562 =
         0.01521    0.00041   -0.00320    0.00044
N2    4    0.478917    0.638216    0.389289    11.00000    0.02571    0.01561 =
         0.01748    0.00087   -0.00598    0.00130
C1    1    0.367857    0.580238    0.239968    11.00000    0.01520    0.01208 =
         0.01601   -0.00174    0.00220   -0.00129
C2    1    0.302358    0.554286    0.169143    11.00000    0.01843    0.01469 =
         0.01724   -0.00237    0.00087   -0.00329
C3    1    0.273097    0.459799    0.157616    11.00000    0.03010    0.01792 =
         0.02246   -0.00529   -0.00054   -0.00730
AFIX  43
H3    2    0.228039    0.442235    0.110713    11.00000   -1.20000
AFIX   0
C4    1    0.311867    0.392251    0.216810    11.00000    0.03590    0.01314 =
         0.02632   -0.00360    0.00538   -0.00658
AFIX  43
H4    2    0.293442    0.329033    0.208771    11.00000   -1.20000
AFIX   0
C5    1    0.377665    0.417771    0.287728    11.00000    0.02872    0.01278 =
         0.02251    0.00191    0.00610   -0.00060
AFIX  43
H5    2    0.403644    0.372026    0.326930    11.00000   -1.20000
AFIX   0
C6    1    0.404603    0.512820    0.299784    11.00000    0.01887    0.01293 =
         0.01745   -0.00029    0.00240   -0.00117
C7    1    0.269322    0.632006    0.110626    11.00000    0.01626    0.02190 =
         0.01456   -0.00327   -0.00104   -0.00183
C8    1    0.171095    0.714656    0.013145    11.00000    0.02773    0.03247 =
         0.02550    0.00425   -0.01238   -0.00264
AFIX  23
H8A   2    0.102134    0.734793    0.037184    11.00000   -1.20000
H8B   2    0.168040    0.717187   -0.051671    11.00000   -1.20000
AFIX   0
C9    1    0.263340    0.776969    0.049185    11.00000    0.02078    0.02125 =
         0.01627    0.00126   -0.00675    0.00156
C10   1    0.350266    0.792998   -0.021111    11.00000    0.03294    0.02492 =
         0.02112    0.00358   -0.00035   -0.00115
AFIX 137
H10A  2    0.411854    0.822300    0.006251    11.00000   -1.50000
H10B  2    0.322668    0.833437   -0.067371    11.00000   -1.50000
H10C  2    0.371111    0.733369   -0.046557    11.00000   -1.50000
AFIX   0
C11   1    0.225802    0.869833    0.089644    11.00000    0.02960    0.02648 =
         0.02876    0.00070   -0.00689    0.01095
AFIX 137
H11A  2    0.170742    0.857626    0.133317    11.00000   -1.50000
H11B  2    0.197247    0.909698    0.043338    11.00000   -1.50000
H11C  2    0.285680    0.900899    0.117863    11.00000   -1.50000
AFIX   0
C12   1    0.464698    0.549357    0.376784    11.00000    0.02000    0.01517 =
         0.01713    0.00365    0.00092    0.00229
C13   1    0.552647    0.548826    0.507037    11.00000    0.05631    0.02429 =
         0.02559    0.00288   -0.01886    0.00450
AFIX  23
H13A  2    0.629154    0.535293    0.511675    11.00000   -1.20000
H13B  2    0.519292    0.537772    0.564815    11.00000   -1.20000
AFIX   0
C14   1    0.534108    0.652353    0.476341    11.00000    0.02905    0.01950 =
         0.01602    0.00274   -0.00601    0.00071
C15   1    0.638306    0.707069    0.462508    11.00000    0.02400    0.03936 =
         0.02166    0.00054   -0.00513   -0.00081
AFIX 137
H15A  2    0.684517    0.672575    0.422595    11.00000   -1.50000
H15B  2    0.673949    0.715307    0.519004    11.00000   -1.50000
H15C  2    0.622276    0.767890    0.437186    11.00000   -1.50000
AFIX   0
C16   1    0.459022    0.705373    0.539047    11.00000    0.03219    0.02800 =
         0.02386   -0.00074    0.00085   -0.00529
AFIX 137
H16A  2    0.446014    0.767697    0.515895    11.00000   -1.50000
H16B  2    0.491691    0.710062    0.597122    11.00000   -1.50000
H16C  2    0.391893    0.671877    0.543765    11.00000   -1.50000
AFIX   0
C17   1    0.595879    0.618944    0.161656    11.00000    0.01667    0.01468 =
         0.02045    0.00264    0.00715   -0.00003
C18   1    0.547802    0.571598    0.089399    11.00000    0.02107    0.01529 =
         0.02159    0.00098    0.00451    0.00082
AFIX  43
H18   2    0.492741    0.601195    0.057727    11.00000   -1.20000
AFIX   0
C19   1    0.580587    0.481599    0.064149    11.00000    0.03121    0.01587 =
         0.02497   -0.00228    0.00989   -0.00089
AFIX  43
H19   2    0.546103    0.451109    0.016999    11.00000   -1.20000
AFIX   0
C20   1    0.664127    0.436900    0.108546    11.00000    0.03249    0.01612 =
         0.03227    0.00606    0.01644    0.00608
AFIX  43
H20   2    0.686413    0.376797    0.091222    11.00000   -1.20000
AFIX   0
C21   1    0.714110    0.482666    0.179007    11.00000    0.02328    0.02785 =
         0.03231    0.01268    0.00916    0.00986
AFIX  43
H21   2    0.770606    0.453076    0.208896    11.00000   -1.20000
AFIX   0
C22   1    0.680966    0.572694    0.205935    11.00000    0.01915    0.02622 =
         0.02421    0.00349    0.00286    0.00164
AFIX  43
H22   2    0.715459    0.602329    0.253565    11.00000   -1.20000
AFIX   0
C23   1    0.162491    0.669225    0.318271    11.00000    0.01963    0.02390 =
         0.01942   -0.00525    0.00694   -0.00186
C24   1    0.078259    0.676403    0.256116    11.00000    0.02165    0.04002 =
         0.02372   -0.00146    0.00261   -0.00375
AFIX  43
H24   2    0.072726    0.730148    0.220504    11.00000   -1.20000
AFIX   0
C25   1    0.002714    0.604111    0.246966    11.00000    0.02613    0.06421 =
         0.03343   -0.00544    0.00093   -0.01669
AFIX  43
H25   2   -0.052563    0.610025    0.205264    11.00000   -1.20000
AFIX   0
C26   1    0.009118    0.523724    0.299240    11.00000    0.03969    0.05420 =
         0.04757   -0.00175    0.00854   -0.02969
AFIX  43
H26   2   -0.040530    0.474974    0.292098    11.00000   -1.20000
AFIX   0
C27   1    0.090100    0.516684    0.362173    11.00000    0.04646    0.03641 =
         0.03736    0.00613    0.01586   -0.01526
AFIX  43
H27   2    0.094227    0.463142    0.398188    11.00000   -1.20000
AFIX   0
C28   1    0.165295    0.588235    0.372439    11.00000    0.02661    0.03319 =
         0.02239    0.00040    0.00749   -0.00298
AFIX  43
H28   2    0.218533    0.582520    0.415951    11.00000   -1.20000
AFIX   0
HKLF 4


REM  15771sadabs_a.res in P2(1)2(1)2(1)
REM wR2 = 0.0270, GooF = S = 1.027, Restrained GooF = 1.027 for all data
REM R1 = 0.0123 for 10085 Fo > 4sig(Fo) and 0.0142 for all 10468 data
REM 320 parameters refined using 0 restraints

END

WGHT      0.0147      0.1445

REM Highest difference peak  0.932,  deepest hole -0.502,  1-sigma level  0.064
Q1    1   0.4032  0.7358  0.2119  11.00000  0.05    0.93
Q2    1   0.4068  0.8008  0.2626  11.00000  0.05    0.73
Q3    1   0.2159  0.2355  0.2372  11.00000  0.05    0.51
Q4    1   0.4358  0.7241  0.3224  11.00000  0.05    0.48
Q5    1   0.4798  0.7344  0.2332  11.00000  0.05    0.47
;
_shelx_res_checksum              71587
_shelx_hkl_file                  
;
   1   0   0    0.10    0.20
   1   0   0    0.70    0.30
   1   0   0    2.00    0.50
  -1   0   0    0.40    0.30
  -1   0   0    0.90    0.30
  -1   0   0    0.90    0.30
  -1   0   0    0.50    0.50
  -1   0   0    0.80    0.40
  -1   0   0    0.60    0.30
   1   0   0    0.30    0.30
   1   0   0    0.20    0.30
  -2   0   0  652.83   15.90
  -2   0   0  603.24   15.50
   2   0   0  606.04   15.70
  -2   0   0  593.34   15.70
   2   0   0  594.14   15.60
   2   0   0  575.74   15.60
  -2   0   0  655.43   16.50
  -3   0   0    0.20    0.80
   3   0   0    0.10    0.80
  -3   0   0    0.70    0.80
  -3   0   0    1.40    1.50
  -3   0   0    1.70    1.20
  -3   0   0    0.40    0.90
  -3   0   0    0.10    0.80
   3   0   0    1.70    1.50
   3   0   0    0.80    0.90
   3   0   0    0.20    0.80
   4   0   0 1218.98   31.50
  -4   0   0 1179.68   31.60
   4   0   0 1201.98   31.60
   4   0   0 1215.08   31.50
   4   0   0 1299.77   33.30
  -4   0   0 1227.88   31.40
  -4   0   0 1216.98   31.50
  -4   0   0 1209.88   31.50
  -4   0   0 1222.48   33.20
  -4   0   0 1358.66   32.20
  -5   0   0    1.20    1.90
  -5   0   0    2.60    1.40
   5   0   0   -0.30    1.40
   5   0   0    0.80    1.30
  -5   0   0    0.90    1.30
  -5   0   0    1.90    1.40
   5   0   0   -0.10    2.30
   5   0   0    0.40    1.30
  -5   0   0    0.70    1.50
  -5   0   0    0.80    2.50
  -6   0   0 2860.61   69.29
  -6   0   0 2701.93   68.29
   6   0   0 2703.53   68.29
  -6   0   0 2802.82   70.89
  -6   0   0 2660.03   68.09
   6   0   0 2711.53   68.29
  -6   0   0 2663.43   68.29
   6   0   0 2697.23   68.49
   6   0   0 2618.44   70.79
  -6   0   0 2630.14   68.39
   7   0   0    0.00    1.80
  -7   0   0    2.70    1.90
   7   0   0    2.30    3.50
   7   0   0    0.00    1.80
  -7   0   0   -0.80    1.70
  -7   0   0   -0.40    2.50
   7   0   0    1.20    2.10
  -7   0   0    3.20    3.30
  -7   0   0    0.70    2.10
  -7   0   0    1.60    1.90
  -8   0   0   14.70    3.60
  -8   0   0   12.50    2.80
   8   0   0    8.90    4.30
   8   0   0   10.00    2.60
  -8   0   0    5.90    2.20
  -8   0   0   10.50    2.40
   8   0   0    8.60    2.40
  -8   0   0   10.10    2.50
  -8   0   0    9.70    4.30
   8   0   0    8.00    2.40
  -9   0   0    4.10    5.00
  -9   0   0   -1.30    2.30
   9   0   0   -3.40    2.40
  -9   0   0    1.40    3.60
  -9   0   0    0.70    2.90
   9   0   0   -2.80    2.30
   9   0   0   -0.80    4.50
  -9   0   0    0.30    2.50
   9   0   0   -2.30    2.30
  10   0   0 2143.39   61.89
 -10   0   0 2241.98   57.19
 -10   0   0 2212.68   57.19
 -10   0   0 2144.59   57.49
  10   0   0 2246.78   57.29
 -10   0   0 2231.18   59.09
  10   0   0 2174.88   57.49
  10   0   0 2263.67   57.29
 -10   0   0 2109.59   61.39
 -11   0   0   -1.40    4.60
 -11   0   0    4.10    3.00
  11   0   0    0.20    3.30
  11   0   0   -0.30    3.20
  11   0   0   -3.80    6.00
 -11   0   0   -4.00    3.00
  11   0   0   -3.70    3.30
 -11   0   0    1.60    3.90
 -11   0   0    5.00    3.40
 -11   0   0   -4.60    5.90
  12   0   0  833.52   24.50
 -12   0   0  814.62   25.20
  12   0   0  722.53   30.00
 -12   0   0  823.62   23.60
 -12   0   0  859.51   26.90
 -12   0   0  771.22   29.40
 -12   0   0  862.81   24.60
 -12   0   0  901.91   29.20
 -13   0   0   -3.30    7.40
 -13   0   0  -11.90    5.70
  13   0   0   -0.80    7.70
 -13   0   0   -1.10    3.90
  13   0   0    3.90    4.20
 -13   0   0    4.00    5.00
 -13   0   0    5.90    4.10
 -14   0   0  214.58   17.70
 -14   0   0  225.28   14.80
 -14   0   0  257.07   11.40
 -14   0   0  276.47   13.60
  14   0   0  243.28   19.50
 -15   0   0   -3.50    4.80
 -15   0   0   -2.60    8.90
 -15   0   0    2.50    6.60
  15   0   0   -3.20    9.60
 -16   0   0  748.53   26.40
  16   0   0  729.83   34.60
 -16   0   0  737.63   32.00
 -17   0   0  -10.60    7.90
 -17   0   0  -11.70   10.60
  17   0   0   -6.60   11.80
 -18   0   0   46.60   10.30
 -18   0   0   43.40   13.90
  18   0   0   28.90   14.40
 -19   0   0   -6.70   12.90
 -19   0   0   -0.50    9.60
  19   0   0  -14.90   13.20
   0  -1   0    0.40    0.20
   0  -1   0    0.40    0.20
   0  -1   0    2.10    0.30
   1   1   0  530.05   12.80
  -1  -1   0  503.55   13.00
   1  -1   0  492.85   12.80
  -1   1   0  496.25   12.80
   1   1   0  494.25   12.70
  -1  -1   0  478.15   12.70
  -1  -1   0  516.35   12.70
  -1  -1   0  485.45   12.70
  -1   1   0  486.35   12.80
   1   1   0  535.15   13.00
  -1  -1   0  511.65   12.80
  -1   1   0  481.85   12.80
  -1   1   0  523.05   13.10
   1   1   0  527.25   12.60
   1   1   0  506.75   12.70
  -1  -1   0  480.75   12.70
  -1  -1   0  557.64   13.00
  -1  -1   0  502.55   12.80
  -2  -1   0 2342.87   59.99
  -2   1   0 2420.86   59.89
  -2  -1   0 2349.17   59.99
   2  -1   0 2330.67   60.09
  -2  -1   0 2426.36   60.19
  -2   1   0 2442.26   60.39
  -2   1   0 2347.77   60.09
   2  -1   0 2329.57   60.99
   2   1   0 2414.86   59.89
   2  -1   0 2414.26   60.19
   2   1   0 2381.06   59.99
  -2  -1   0 2525.65   60.89
   2   1   0 2435.86   59.99
   2   1   0 2379.26   59.99
  -2  -1   0 2755.02   60.49
   2   1   0 2440.16   60.69
  -2   1   0 2379.46   60.09
  -2   1   0 2458.55   60.79
  -2   1   0 2384.86   60.09
  -3   1   0   27.70    1.60
  -3   1   0   29.80    2.90
  -3   1   0   28.20    2.40
  -3  -1   0   28.50    1.70
  -3   1   0   29.70    1.90
   3   1   0   28.90    1.80
   3  -1   0   28.60    1.80
   3  -1   0   33.10    3.00
   3  -1   0   27.20    2.10
   3   1   0   32.50    2.90
  -3  -1   0   27.00    1.80
  -3  -1   0   25.40    1.90
   3   1   0   26.60    1.80
  -3  -1   0   26.70    2.00
  -3   1   0   30.60    2.10
  -3  -1   0   27.60    2.50
   3  -1   0   29.70    1.90
   3   1   0   25.50    1.90
   3   1   0   29.30    1.80
  -4   1   0 2730.83   68.89
   4  -1   0 2802.62   70.19
  -4  -1   0 2735.03   70.19
   4   1   0 2780.52   68.39
  -4   1   0 2699.43   69.89
  -4  -1   0 3015.10   69.19
  -4   1   0 2774.82   68.09
   4  -1   0 2720.33   68.59
  -4   1   0 2731.93   68.49
   4  -1   0 2717.93   68.39
   4   1   0 2709.03   68.29
   4  -1   0 2668.73   68.39
  -4  -1   0 2754.22   68.39
  -4  -1   0 2723.43   68.29
   4   1   0 2760.32   68.29
  -4  -1   0 2646.04   68.39
  -4  -1   0 2635.74   68.29
  -4   1   0 2708.43   68.39
   4   1   0 2628.54   69.69
  -4   1   0 2701.83   68.39
   4   1   0 2745.33   68.09
   5  -1   0   39.80    3.20
  -5  -1   0   43.50    4.00
   5   1   0   33.60    2.60
  -5  -1   0   33.20    4.10
  -5   1   0   42.30    4.10
  -5   1   0   26.60    2.30
  -5  -1   0   29.20    2.50
   5   1   0   31.10    3.70
   5  -1   0   35.60    2.80
   5  -1   0   36.40    2.90
  -5   1   0   34.20    3.50
  -5   1   0   37.20    2.60
  -5   1   0   38.90    2.90
  -5  -1   0   35.60    2.80
   5   1   0   35.70    3.00
   5   1   0   34.90    2.70
  -5   1   0   36.00    2.60
  -5  -1   0   33.10    2.50
  -5  -1   0   34.30    2.70
  -6  -1   0  905.51   23.90
   6   1   0  904.01   23.90
  -6  -1   0  998.20   25.30
  -6   1   0  944.31   24.90
  -6   1   0  891.21   26.20
  -6  -1   0  865.81   24.10
   6  -1   0  909.61   24.30
  -6  -1   0  875.61   23.80
  -6  -1   0  900.61   23.80
   6   1   0  895.61   23.90
   6  -1   0  929.71   26.90
   6   1   0  892.11   26.20
  -6   1   0  880.21   23.90
  -6   1   0  873.21   24.10
  -6   1   0  901.61   23.50
   6  -1   0  892.51   23.90
  -6  -1   0  864.61   26.50
   6  -1   0  892.81   24.00
   6   1   0  895.31   24.00
  -6   1   0  864.81   23.90
  -7   1   0   76.89    4.60
  -7  -1   0   70.59    4.30
   7   1   0   73.29    7.20
  -7  -1   0   64.19    4.80
  -7  -1   0   73.99    4.60
   7   1   0   72.49    4.30
  -7  -1   0   73.39    4.40
   7  -1   0   70.69    4.90
  -7   1   0   72.89    4.00
   7   1   0   78.09    4.40
   7  -1   0   75.09    4.50
  -7   1   0   70.89    4.90
  -7  -1   0   72.39    6.90
  -7   1   0   77.79    7.20
   7   1   0   71.39    4.60
   7  -1   0   72.19    4.50
  -7   1   0   74.59    5.70
  -7   1   0   77.79    4.60
  -7  -1   0   80.89    5.90
   7  -1   0   70.89    7.10
  -8  -1   0 2635.34   67.99
  -8  -1   0 2685.73   67.99
  -8   1   0 2691.13   71.39
   8  -1   0 2735.63   72.09
  -8  -1   0 2660.43   68.39
   8  -1   0 2607.94   68.39
  -8  -1   0 2553.14   71.49
   8   1   0 2732.53   68.09
  -8   1   0 2654.93   67.59
  -8   1   0 2626.04   68.29
   8   1   0 2662.53   68.19
  -8   1   0 2678.33   68.09
   8   1   0 2708.93   68.09
  -8   1   0 2645.44   67.99
  -8  -1   0 2817.12   69.59
   8   1   0 2514.25   71.29
   8  -1   0 2706.13   68.19
   8  -1   0 2706.13   68.09
  -8   1   0 2702.33   69.49
  -9   1   0   11.50    2.80
   9   1   0   14.00    2.90
  -9  -1   0   15.50    5.50
  -9   1   0   13.00    5.00
  -9   1   0   14.90    2.90
  -9  -1   0   12.10    2.90
   9  -1   0   12.30    5.40
  -9   1   0   13.50    2.90
   9  -1   0   13.00    3.30
  -9  -1   0   14.40    3.40
  -9  -1   0   12.50    4.00
   9   1   0   16.30    3.00
   9  -1   0   14.20    3.00
   9  -1   0   10.00    2.90
  -9   1   0   12.50    4.00
  -9  -1   0   12.70    2.80
   9   1   0   19.90    5.70
   9   1   0   14.60    3.10
  -9   1   0   21.90    3.60
  10   1   0   75.89    8.60
 -10  -1   0   85.89    7.00
 -10  -1   0   76.19    7.00
  10   1   0   74.99    5.60
  10   1   0   70.79    5.20
 -10  -1   0   74.99    5.80
  10  -1   0   79.89    6.00
  10   1   0   63.59    4.90
 -10   1   0   88.49    6.90
 -10   1   0   76.99    6.80
 -10   1   0   79.09    5.90
 -10  -1   0   76.69    5.70
 -10  -1   0   76.29    5.30
 -10   1   0   77.89    8.30
  10  -1   0   63.39    8.40
  10  -1   0   83.79    6.70
 -10  -1   0   85.69    8.90
 -10   1   0   75.89    5.40
  10  -1   0   79.79    6.10
 -11   1   0   56.89    6.90
  11  -1   0   53.99    5.00
  11  -1   0   56.99    5.10
 -11  -1   0   49.40    6.80
  11  -1   0   51.09    8.60
 -11  -1   0   45.30    4.50
 -11  -1   0   60.79    4.90
  11   1   0   50.79    4.90
  11   1   0   39.70    7.90
  11   1   0   64.99    5.40
 -11   1   0   50.79    4.90
 -11   1   0   59.49    5.10
 -11   1   0   50.49    8.20
 -11  -1   0   60.39    5.80
 -11  -1   0   51.09    4.90
 -11  -1   0   53.59    8.40
 -11   1   0   51.39    5.50
  11  -1   0   50.79    5.30
 -12  -1   0  963.50   33.80
  12  -1   0 1031.10   29.30
  12   1   0 1026.60   35.40
 -12   1   0 1022.50   29.30
  12   1   0 1040.60   29.20
 -12   1   0 1018.00   29.90
 -12  -1   0 1075.39   31.90
 -12   1   0 1001.40   34.20
  12  -1   0 1042.10   29.40
 -12   1   0 1006.90   31.60
 -12  -1   0 1013.40   28.80
 -12  -1   0 1035.70   30.10
 -12   1   0 1023.40   29.20
  12  -1   0 1023.30   35.90
 -12  -1   0 1005.00   29.10
 -12   1   0 1009.70   28.10
  13  -1   0   35.50    9.60
  13   1   0   44.50    9.80
 -13  -1   0   26.80    5.20
 -13   1   0   41.20    6.20
 -13  -1   0   53.59    6.80
  13   1   0   28.70    5.20
 -13   1   0   43.40    5.00
 -13   1   0   39.60    7.20
 -13  -1   0   36.00    6.50
 -13  -1   0   32.50    7.40
 -13  -1   0   36.10    5.30
 -13  -1   0   31.80    8.70
 -13   1   0   28.50    9.10
 -13   1   0   21.80    5.10
  13  -1   0   27.90    5.20
 -14  -1   0  809.32   23.70
  14   1   0  677.13   31.10
 -14  -1   0  767.52   30.30
  14  -1   0  793.02   32.50
 -14   1   0  747.73   29.90
 -14  -1   0  736.63   25.60
 -14  -1   0  792.72   25.70
 -14   1   0  833.42   23.30
 -14   1   0  786.32   27.00
 -15  -1   0   -2.50    9.20
 -15   1   0    4.60    4.80
  15  -1   0    7.40   10.10
 -15  -1   0   -5.40    5.90
 -15   1   0   -3.20    9.20
 -15  -1   0    8.30    5.20
 -15  -1   0  -13.50    6.20
  15   1   0   -1.00    9.70
 -16  -1   0    6.20    7.30
 -16  -1   0    5.90    5.70
 -16   1   0    3.30   10.20
  16   1   0   -2.90   10.80
 -16  -1   0   -2.50   10.10
  16  -1   0    2.50   10.90
 -17  -1   0   -4.60   11.40
  17  -1   0   -7.40   11.30
 -17   1   0    7.20    8.20
 -17  -1   0    0.70    8.20
  17   1   0   -7.20   11.90
 -17   1   0   -6.30   11.00
  18  -1   0  446.86   31.20
 -18   1   0  431.86   26.30
 -18   1   0  465.65   22.30
 -18  -1   0  480.65   22.40
  18   1   0  455.45   30.50
 -18  -1   0  415.06   26.50
 -19   1   0   17.10   13.40
 -19   1   0   11.70    9.80
  19  -1   0    6.30   14.30
  19   1   0   20.00   14.20
 -19  -1   0    5.10    9.60
 -19  -1   0   20.10   13.40
   0  -2   0 4133.69  102.29
   0  -2   0 4175.38  102.29
   0  -2   0 4112.49  102.29
  -1   2   0  821.42   20.50
  -1  -2   0  812.92   20.60
   1  -2   0  820.22   20.40
   1  -2   0  787.82   20.40
  -1   2   0  840.52   20.90
  -1  -2   0  823.32   20.80
   1   2   0  839.72   20.30
  -1  -2   0  765.32   20.30
  -1  -2   0  816.12   20.30
  -1  -2   0  836.22   20.60
  -1  -2   0  824.92   20.70
   1  -2   0  810.92   20.40
   1  -2   0  833.82   20.50
   1  -2   0  853.71   21.30
   1  -2   0  807.82   20.40
  -1   2   0  795.32   20.40
   1   2   0  793.72   20.30
   1  -2   0  800.62   20.40
  -2  -2   0   67.69    2.20
  -2  -2   0   57.49    2.20
  -2   2   0   60.39    2.30
  -2  -2   0   58.09    2.10
   2   2   0   59.29    2.10
   2   2   0   59.99    2.80
  -2  -2   0   58.09    2.10
   2   2   0   61.39    2.00
  -2   2   0   59.99    2.30
   2  -2   0   65.49    3.70
  -2   2   0   59.49    2.30
   2   2   0   57.29    2.10
  -2  -2   0   64.49    2.90
  -2  -2   0   58.29    2.40
   2  -2   0   59.39    2.50
   3   2   0  424.86   10.40
   3  -2   0  382.76   11.00
   3  -2   0  385.96   10.80
  -3   2   0  385.36   10.80
  -3  -2   0  431.66   11.40
  -3  -2   0  391.16   10.70
   3   2   0  398.96   10.70
   3   2   0  405.06   10.70
   3   2   0  401.36   11.60
  -3   2   0  405.06   11.70
  -3  -2   0  388.66   11.00
  -3   2   0  402.86   11.40
  -3  -2   0  378.76   10.60
  -3   2   0  396.66   10.80
  -3  -2   0  433.56   12.10
   3  -2   0  399.76   10.90
   4   2   0 3331.87   82.49
   4  -2   0 3263.67   82.69
  -4   2   0 3210.88   82.69
  -4   2   0 3383.26   83.99
  -4   2   0 3288.57   82.69
   4   2   0 3276.07   82.49
   4  -2   0 3198.18   82.79
  -4  -2   0 3176.38   82.89
   4   2   0 3316.87   82.49
   4   2   0 3334.67   82.19
  -4   2   0 3328.27   83.39
  -4  -2   0 3204.18   82.59
  -4  -2   0 3199.18   82.49
  -4  -2   0 3801.52   83.59
  -4   2   0 3235.68   82.69
   4   2   0 3340.57   83.89
  -4  -2   0 3257.97   84.29
  -4   2   0 3372.56   82.19
   4  -2   0 3399.46   84.69
  -5   2   0  358.76   10.30
   5   2   0  356.16   10.20
  -5  -2   0  337.57   10.00
  -5  -2   0  332.67   10.00
   5  -2   0  344.27   10.30
  -5   2   0  349.77   11.00
   5   2   0  343.77   11.80
   5  -2   0  359.36   12.70
   5   2   0  345.27   10.10
   5   2   0  343.77   10.00
   5  -2   0  337.97   10.20
  -5  -2   0  340.87   10.30
   5   2   0  359.86    9.70
  -5   2   0  339.97   10.20
  -5  -2   0  390.66   11.40
   5  -2   0  338.47   10.50
  -5  -2   0  365.46   12.50
  -5   2   0  358.76   12.00
  -5  -2   0  346.67   10.70
  -5   2   0  354.66    9.70
  -5   2   0  345.17   10.40
   6   2   0 3508.55   93.79
  -6  -2   0 3926.91   92.89
  -6   2   0 3637.74   93.89
  -6   2   0 3557.44   91.59
   6  -2   0 3688.33   91.79
  -6  -2   0 3790.92   94.39
  -6  -2   0 3673.03   91.49
  -6  -2   0 3513.25   91.69
   6   2   0 3657.43   91.49
   6  -2   0 3621.14   91.99
  -6   2   0 3609.54   91.09
  -6   2   0 3717.63   92.59
   6   2   0 3746.63   91.69
  -6  -2   0 3561.34   91.49
  -6  -2   0 3655.33   92.19
  -6   2   0 3674.53   91.69
  -6   2   0 3576.94   91.69
   6  -2   0 3656.53   94.69
   6  -2   0 3621.34   91.69
   6   2   0 3650.83   91.49
  -7   2   0  158.48    6.40
  -7  -2   0  156.98    6.20
  -7   2   0  156.48    5.80
  -7   2   0  176.08    6.60
  -7  -2   0  160.28    6.20
   7  -2   0  161.48    6.50
   7   2   0  158.88    9.00
  -7  -2   0  159.18    6.80
  -7  -2   0  165.78    9.30
  -7   2   0  165.98    7.80
  -7  -2   0  166.08    7.40
  -7   2   0  164.28    6.80
   7   2   0  165.38    6.30
   7  -2   0  170.98    7.10
  -7  -2   0  168.38    8.00
   7   2   0  155.38    6.20
   7  -2   0  167.08    6.60
   7   2   0  163.58    6.60
   8  -2   0    0.60    2.20
   8  -2   0    3.90    2.50
  -8   2   0    2.50    2.00
  -8   2   0    3.00    2.20
  -8   2   0    2.40    2.10
   8  -2   0    2.80    2.20
  -8  -2   0    2.40    2.50
   8   2   0    0.60    2.00
  -8  -2   0    3.60    4.60
  -8  -2   0    0.40    3.10
   8  -2   0    2.10    4.30
   8   2   0    1.00    2.20
  -8  -2   0    2.70    2.00
  -8  -2   0    0.40    3.10
   8   2   0   -1.70    3.60
   8   2   0    4.80    2.20
  -8  -2   0    2.10    2.20
  -8   2   0    3.30    3.10
  -8   2   0    2.20    2.50
  -8  -2   0    1.40    2.10
  -8   2   0    7.10    4.30
   9   2   0   55.69    4.30
  -9  -2   0   82.29    6.10
  -9   2   0   60.19    4.60
   9   2   0   59.49    4.70
  -9  -2   0   71.19    7.30
   9  -2   0   55.19    4.80
   9  -2   0   58.69    4.50
  -9  -2   0   66.99    7.90
  -9  -2   0   62.49    4.90
  -9   2   0   56.49    4.40
   9   2   0   66.19    7.40
  -9   2   0   61.59    5.00
  -9  -2   0   67.99    4.70
   9  -2   0   58.69    7.50
  -9   2   0   53.29    7.00
  -9   2   0   63.19    5.90
  -9  -2   0   60.29    4.50
   9  -2   0   67.29    5.20
  -9   2   0   55.49    4.30
   9   2   0   61.39    4.80
  -9  -2   0   71.49    6.00
  10  -2   0 1012.00   28.30
  10  -2   0 1044.80   28.90
  10   2   0  976.10   32.60
 -10  -2   0  979.10   27.90
 -10  -2   0 1024.20   28.10
 -10  -2   0  991.20   28.60
 -10   2   0 1020.00   28.20
 -10  -2   0  989.00   32.40
 -10   2   0 1022.90   27.40
 -10  -2   0 1022.80   27.90
  10   2   0 1038.60   28.10
 -10   2   0 1007.20   30.10
 -10   2   0 1000.90   28.60
  10   2   0 1033.80   28.10
 -10  -2   0 1032.10   29.30
 -10   2   0  982.50   32.00
 -10   2   0  999.50   28.10
  10  -2   0 1008.80   33.50
 -10  -2   0 1019.80   30.10
  10  -2   0 1020.90   28.20
  11  -2   0   -0.10    3.40
  11  -2   0   -1.00    3.90
 -11  -2   0    2.90    6.50
 -11  -2   0    3.20    3.40
 -11  -2   0    6.90    4.60
 -11   2   0   -1.40    3.30
 -11  -2   0    3.40    4.10
 -11  -2   0    2.60    4.80
 -11   2   0    1.00    3.90
 -11  -2   0   -3.60    3.00
 -11   2   0    5.00    5.00
 -11  -2   0    3.70    3.60
 -11   2   0    5.80    6.30
  11  -2   0   -8.50    6.00
  11   2   0   -1.90    3.10
  11  -2   0   -1.40    3.20
  11   2   0    1.20    6.00
 -11   2   0    3.20    3.30
  11   2   0   -1.70    3.20
 -12  -2   0  682.63   21.80
 -12  -2   0  652.43   22.20
  12  -2   0  674.43   21.60
 -12  -2   0  676.83   26.50
 -12   2   0  660.03   23.10
  12   2   0  697.83   20.70
 -12   2   0  680.73   20.90
  12  -2   0  681.93   20.90
 -12  -2   0  674.33   20.70
 -12   2   0  655.23   25.70
  12  -2   0  658.33   20.90
 -12   2   0  662.83   19.50
 -12  -2   0  666.83   20.60
 -12   2   0  671.53   21.50
  12  -2   0  661.33   27.10
  12   2   0  674.93   26.70
 -12  -2   0  701.03   23.50
 -12   2   0  666.63   20.80
 -13   2   0    9.40    8.10
 -13  -2   0    7.30    6.30
 -13  -2   0   10.40    8.10
 -13  -2   0   14.70    4.70
 -13  -2   0   20.80    6.20
 -13   2   0   22.60    4.20
 -13  -2   0   18.60    5.70
 -13   2   0   19.10    6.80
  13   2   0   15.40    8.40
  13  -2   0   25.60    9.20
 -14  -2   0  236.48   13.80
 -14  -2   0  219.38   18.20
  14  -2   0  226.88   19.80
 -14   2   0  252.87   15.40
 -14   2   0  187.28   17.70
 -14  -2   0  242.58   13.60
 -14  -2   0  251.27   11.70
 -14   2   0  245.78   10.50
  14   2   0  219.08   19.00
  15   2   0   56.49   12.00
 -15   2   0   48.50   11.40
 -15  -2   0   53.19    8.00
  15  -2   0   54.79   12.90
 -15  -2   0   51.49   11.70
 -15  -2   0   63.19    7.10
 -15   2   0   62.39    9.30
 -15  -2   0   64.59    9.00
  16  -2   0  485.35   30.10
 -16  -2   0  617.74   20.70
 -16  -2   0  612.24   23.60
 -16  -2   0  580.34   22.90
 -16  -2   0  528.65   26.90
 -16   2   0  582.64   27.30
  16   2   0  596.74   30.20
 -17  -2   0   34.20    7.50
  17   2   0   42.60   13.80
 -17  -2   0   24.60   12.20
  17  -2   0    6.10   12.50
 -17   2   0   14.70   11.80
 -17  -2   0   27.40    9.20
 -18  -2   0   59.29   10.70
 -18   2   0   49.90   10.00
  18  -2   0   45.40   14.80
  18   2   0   47.30   15.20
 -18  -2   0   28.30   13.40
 -18   2   0   41.40   14.20
 -19  -2   0  -16.20   12.50
 -19   2   0    0.80    9.90
 -19   2   0    1.70   13.10
  19   2   0   -6.50   13.30
 -19  -2   0    0.90    9.70
  19  -2   0   -5.80   13.90
   0  -3   0    1.20    0.70
   0  -3   0    1.80    0.80
   0  -3   0    0.60    0.80
   0  -3   0    0.60    0.70
  -1  -3   0  517.55   13.90
   1  -3   0  515.75   13.30
  -1   3   0  524.35   14.00
   1  -3   0  521.45   13.40
   1  -3   0  503.75   13.20
   1  -3   0  539.35   13.40
  -1   3   0  535.75   13.40
  -1  -3   0  523.05   13.60
  -1   3   0  511.25   13.30
  -1  -3   0  530.35   13.70
   1  -3   0  533.95   13.20
  -1  -3   0  530.15   13.70
   1  -3   0  534.25   13.50
  -2  -3   0 6174.78  153.88
   2  -3   0 6554.94  155.18
  -2  -3   0 6076.09  153.28
   2   3   0 6391.06  153.48
   2   3   0 6371.86  154.18
  -2   3   0 6178.78  153.68
  -2  -3   0 5979.50  153.38
  -2  -3   0 6491.95  153.38
   2  -3   0 6330.27  153.38
   2  -3   0 6194.18  153.68
   2  -3   0 5967.20  153.68
   2   3   0 6122.29  153.38
  -2  -3   0 6307.87  153.48
  -2  -3   0 6199.08  154.18
   2  -3   0 5909.81  153.58
  -2  -3   0 6196.28  153.98
   2  -3   0 6048.49  153.68
  -2   3   0 6123.29  153.68
   2  -3   0 6312.37  153.78
  -2   3   0 6445.66  154.38
  -3  -3   0  217.38    6.40
  -3   3   0  221.58    6.60
  -3  -3   0  219.98    6.40
  -3   3   0  223.78    6.70
  -3  -3   0  231.18    7.30
  -3   3   0  239.18    7.50
   3  -3   0  227.38    6.80
  -3   3   0  225.48    6.60
  -3  -3   0  225.58    6.40
   3   3   0  215.28    6.30
  -3  -3   0  227.58    6.90
  -3  -3   0  230.88    6.40
   3   3   0  237.98    6.20
   3  -3   0  227.38    6.60
   3   3   0  235.08    7.40
   3   3   0  231.38    6.40
  -4  -3   0 1458.05   37.80
   4  -3   0 1491.85   38.00
   4  -3   0 1488.55   38.00
   4   3   0 1520.25   39.10
  -4   3   0 1487.85   38.90
  -4  -3   0 1483.75   38.30
  -4   3   0 1527.25   39.20
  -4  -3   0 1424.46   37.70
  -4  -3   0 1518.95   37.70
  -4  -3   0 1501.35   38.10
   4   3   0 1489.35   37.70
  -4   3   0 1455.75   38.00
   4   3   0 1485.15   37.70
  -4   3   0 1506.65   38.00
   4  -3   0 1461.75   38.20
  -4   3   0 1466.45   38.00
  -4  -3   0 1597.24   38.80
  -5   3   0    2.80    1.60
  -5   3   0    1.70    1.50
  -5  -3   0    1.30    1.70
   5  -3   0    1.50    3.10
   5   3   0    3.90    1.50
  -5   3   0    2.50    2.60
  -5  -3   0    3.80    1.80
  -5  -3   0    2.00    1.40
  -5  -3   0    3.40    1.60
  -5   3   0    2.80    1.30
   5   3   0    2.70    2.40
   5  -3   0    1.20    1.50
   5  -3   0    2.70    1.60
  -5  -3   0    3.50    2.80
  -5   3   0    4.30    1.80
   5  -3   0    3.40    1.90
  -5  -3   0    3.50    2.30
  -5   3   0    4.10    2.30
   5   3   0    3.80    1.40
  -5  -3   0    3.40    2.10
  -6   3   0  302.97    9.80
   6  -3   0  310.87    9.70
  -6   3   0  298.17   10.80
  -6  -3   0  327.97   10.90
   6   3   0  316.87   11.70
  -6   3   0  306.67    9.70
   6   3   0  310.77    9.40
   6   3   0  297.67    9.30
  -6  -3   0  307.27    9.80
   6  -3   0  306.07   10.10
  -6  -3   0  305.37    9.40
  -6   3   0  311.17    9.60
   6  -3   0  310.57    9.70
  -6   3   0  310.07    8.90
  -6  -3   0  306.27   10.30
  -6   3   0  314.17   11.80
  -6  -3   0  304.27    9.70
  -6  -3   0  319.07   12.30
  -7   3   0   44.10    3.80
  -7  -3   0   49.50    5.20
  -7   3   0   44.70    5.40
  -7  -3   0   39.40    3.50
  -7   3   0   40.30    4.30
  -7   3   0   48.20    3.30
  -7  -3   0   42.90    4.00
  -7  -3   0   41.40    3.60
  -7  -3   0   42.20    3.20
   7  -3   0   34.30    3.60
   7   3   0   35.00    5.00
  -7  -3   0   39.20    3.10
   7  -3   0   40.40    3.40
   7  -3   0   40.60    3.40
  -7   3   0   38.40    3.40
  -7  -3   0   47.30    5.80
  -7   3   0   42.30    3.40
   7  -3   0   54.79    6.40
   7   3   0   41.10    3.30
   7   3   0   40.70    3.20
   7   3   0   42.30    3.20
   8   3   0 2770.32   70.69
  -8   3   0 2731.33   70.79
  -8  -3   0 2784.02   71.69
  -8   3   0 2761.92   69.89
   8  -3   0 2794.02   70.99
  -8  -3   0 2718.53   74.49
   8   3   0 2779.92   70.59
  -8  -3   0 2778.12   72.19
  -8   3   0 2885.61   73.89
  -8  -3   0 2747.33   70.79
  -8   3   0 2817.02   70.89
   8  -3   0 2899.91   75.49
  -8  -3   0 2767.42   70.59
   8   3   0 2781.22   73.89
   8  -3   0 2719.23   71.29
  -8   3   0 2869.81   72.39
   8   3   0 2797.62   70.59
  -8  -3   0 2690.63   70.49
   8  -3   0 2726.83   70.79
  -8  -3   0 2725.63   70.99
  -8   3   0 2799.12   70.99
  -9  -3   0  266.57    9.80
  -9  -3   0  274.97   10.10
  -9  -3   0  281.07   11.70
  -9   3   0  308.87   10.70
  -9  -3   0  269.47    9.60
  -9   3   0  271.87    9.00
  -9   3   0  271.07   10.10
   9  -3   0  278.67   10.80
   9   3   0  285.97    9.80
  -9   3   0  291.77   10.20
  -9   3   0  270.57   11.80
  -9  -3   0  247.38   14.10
   9   3   0  277.27   13.50
  -9  -3   0  274.87   11.20
   9  -3   0  276.07   14.80
   9  -3   0  288.07   10.20
  -9  -3   0  256.37   10.50
   9   3   0  261.97   10.70
   9   3   0  276.27    9.70
  -9   3   0  259.07   13.00
  10  -3   0  245.88   10.60
 -10  -3   0  237.38   11.70
 -10  -3   0  244.28   10.00
 -10  -3   0  236.78   11.10
 -10   3   0  240.88    9.80
  10   3   0  255.67    9.50
  10   3   0  242.98    9.50
  10  -3   0  243.98    9.90
 -10  -3   0  248.38    9.50
  10  -3   0  254.37   10.00
 -10  -3   0  249.08    9.50
 -10   3   0  253.47   10.40
 -10   3   0  256.37   12.00
 -10  -3   0  243.28   14.20
 -10   3   0  249.88    8.80
 -10  -3   0  235.08   10.50
  10  -3   0  242.98   15.10
 -10   3   0  249.08   13.70
  10   3   0  238.08   14.10
 -10   3   0  266.97   10.00
  11   3   0    6.50    3.10
 -11  -3   0    8.20    3.90
 -11  -3   0   10.20    4.40
  11  -3   0    5.90    7.00
 -11  -3   0    8.40    3.30
  11  -3   0    5.00    3.60
 -11   3   0    6.60    6.60
  11   3   0   -1.30    6.00
 -11  -3   0   -2.20    6.60
 -11  -3   0    7.50    4.20
 -11  -3   0   14.50    5.20
 -11  -3   0   10.10    4.80
  11  -3   0    5.70    3.50
 -11   3   0   12.20    3.60
 -11   3   0    3.10    3.40
  11  -3   0    2.40    4.00
 -11   3   0    7.80    5.20
 -11   3   0    9.30    4.00
 -12   3   0 1049.49   32.10
  12   3   0  997.80   35.10
 -12   3   0 1006.60   29.50
  12  -3   0 1045.10   29.70
 -12  -3   0 1026.30   29.30
  12  -3   0 1002.50   30.40
  12  -3   0 1044.50   29.80
 -12  -3   0 1042.60   31.00
  12  -3   0 1015.40   36.60
 -12  -3   0 1057.79   31.50
 -12   3   0 1029.40   34.20
 -12   3   0 1042.10   30.40
 -12  -3   0  972.50   34.90
 -12  -3   0 1003.60   29.20
  12   3   0 1120.09   31.90
 -12  -3   0 1018.70   30.30
 -13  -3   0  155.28    9.80
 -13  -3   0  147.69   14.60
 -13  -3   0  136.09   10.80
 -13   3   0  160.68    7.90
 -13  -3   0  159.08   11.70
  13   3   0  138.19   13.40
 -13   3   0  129.09   12.50
 -13   3   0  149.99   12.80
  13  -3   0  131.49   14.40
  14   3   0  646.54   28.20
  14  -3   0  542.35   28.60
 -14  -3   0  612.34   22.70
 -14  -3   0  574.94   26.30
 -14  -3   0  647.84   22.30
 -14  -3   0  663.33   20.80
 -14   3   0  600.54   26.80
 -14   3   0  645.44   24.10
 -15  -3   0   13.50    5.90
 -15   3   0   20.40    8.00
  15   3   0    8.60    9.90
 -15  -3   0   14.60    6.80
 -15   3   0    1.20   10.10
 -15  -3   0   12.20    7.40
 -15  -3   0    7.60    9.80
  15  -3   0   11.70   10.80
 -16   3   0   22.80   11.70
 -16  -3   0   26.00    7.90
 -16  -3   0   19.00   11.30
 -16  -3   0   27.20    8.60
 -16  -3   0   21.40    6.90
  16   3   0   21.80   11.40
  16  -3   0   24.40   12.20
  17  -3   0   20.10   13.10
 -17   3   0   23.50   12.30
 -17  -3   0   18.20    8.80
  17   3   0  -15.10   10.80
 -17  -3   0    5.50   12.10
 -17  -3   0   22.60    7.40
  18  -3   0  371.06   29.00
 -18   3   0  346.87   25.40
 -18  -3   0  417.56   21.40
  18   3   0  393.96   29.10
 -19   3   0   29.90   10.40
 -19   3   0    6.90   13.60
  19   3   0   11.70   14.30
  19  -3   0    2.80   14.60
 -19  -3   0   20.70   10.40
   0  -4   0 6777.32  167.38
   0  -4   0 6831.42  167.48
   0  -4   0 6693.83  167.38
   0  -4   0 6781.82  167.58
  -1   4   0 1065.69   27.50
  -1  -4   0 1108.69   27.90
   1  -4   0 1110.99   27.80
   1  -4   0 1055.99   27.50
  -1  -4   0 1128.69   28.10
  -1   4   0 1130.29   27.50
  -1   4   0 1084.99   28.40
   1  -4   0 1110.89   27.50
  -1  -4   0 1069.89   28.20
   1  -4   0 1098.99   27.80
  -1  -4   0 1121.29   28.00
  -2   4   0 1079.59   27.00
  -2  -4   0 1113.29   26.70
   2   4   0 1045.00   26.70
   2  -4   0 1042.80   27.00
   2  -4   0 1028.60   27.00
  -2   4   0 1082.19   27.90
  -2  -4   0 1059.99   27.80
   2  -4   0 1089.29   26.90
  -2   4   0 1039.00   27.00
  -2  -4   0 1040.60   27.40
   2   4   0 1125.69   26.70
   2  -4   0 1040.20   27.00
  -2  -4   0 1077.59   27.50
   2  -4   0 1089.29   27.20
   2  -4   0 1062.89   27.00
   2   4   0 1103.79   27.60
  -2  -4   0 1033.90   26.70
  -3   4   0    3.80    1.60
  -3  -4   0    0.80    1.20
   3   4   0    3.20    0.90
   3  -4   0    1.30    1.10
  -3  -4   0    2.40    0.90
  -3  -4   0    1.20    1.00
   3   4   0    2.50    1.50
  -3  -4   0    2.40    1.40
   3   4   0    2.30    0.90
  -3   4   0    1.20    1.10
   3  -4   0    2.70    1.00
   3   4   0    2.60    0.90
   3  -4   0   -0.20    2.00
   3  -4   0    1.30    0.90
  -3  -4   0    1.60    0.80
   3  -4   0    3.60    1.30
  -3  -4   0    2.00    0.90
  -3  -4   0    1.80    1.70
   3  -4   0    3.10    1.20
  -3   4   0    1.70    1.00
  -4  -4   0 1821.52   45.50
   4  -4   0 1779.82   45.70
  -4  -4   0 1781.62   45.40
   4   4   0 1929.31   45.10
  -4   4   0 1784.62   45.70
  -4   4   0 1797.72   46.90
   4   4   0 1839.22   45.40
   4  -4   0 1777.42   46.00
  -4  -4   0 1764.02   45.50
  -4   4   0 1792.12   47.00
   4   4   0 1787.32   46.80
   4   4   0 1772.52   45.40
   4  -4   0 1793.22   45.80
  -4   4   0 1806.42   45.70
   4  -4   0 1857.71   48.30
  -4  -4   0 1787.72   46.20
  -4  -4   0 1812.02   46.10
  -4   4   0 1802.32   45.60
  -4  -4   0 1817.62   45.40
  -5  -4   0  479.35   14.10
  -5   4   0  481.95   14.90
  -5  -4   0  449.66   14.10
  -5   4   0  467.95   13.50
   5   4   0  491.25   15.00
  -5  -4   0  480.65   13.20
  -5   4   0  500.05   12.80
   5   4   0  490.75   13.20
  -5  -4   0  461.45   13.20
  -5   4   0  483.25   13.60
   5  -4   0  478.15   13.90
   5  -4   0  470.45   13.60
  -5  -4   0  510.45   14.50
  -5  -4   0  458.55   13.40
   5   4   0  489.05   13.30
  -5   4   0  507.25   15.30
   5  -4   0  469.85   13.50
  -5   4   0  489.05   13.60
  -6   4   0 3691.43   92.49
   6  -4   0 3652.43   94.49
  -6  -4   0 3506.35   90.89
  -6   4   0 3568.64   90.99
  -6   4   0 3639.14   90.19
   6   4   0 3665.53   90.69
  -6  -4   0 3496.15   90.69
  -6   4   0 3692.93   91.09
   6  -4   0 3635.84   91.19
   6  -4   0 3509.25   91.29
   6   4   0 3673.33   92.99
   6   4   0 3682.23   90.79
  -6  -4   0 3684.03   91.19
  -6   4   0 3768.52   93.19
  -6   4   0 3614.64   90.99
  -6  -4   0 3614.44   91.29
  -6  -4   0 3586.84   91.99
   6  -4   0 3624.64   90.99
  -6  -4   0 3655.63   90.69
  -6  -4   0 3509.55   91.59
  -7   4   0  111.79    4.60
  -7  -4   0  119.59    8.20
   7  -4   0  123.19    5.80
  -7   4   0  123.19    7.30
  -7   4   0  125.59    8.20
  -7  -4   0  116.89    5.90
  -7   4   0  119.39    5.70
  -7   4   0  123.69    5.70
  -7  -4   0  114.09    5.20
   7  -4   0  118.99    5.70
  -7  -4   0  115.29    6.40
  -7   4   0  120.49    5.90
   7  -4   0  119.09    9.40
   7  -4   0  110.09    6.10
  -7  -4   0  125.09    6.10
   7   4   0  115.29    5.10
   7   4   0  113.99    5.20
   7   4   0  129.69    8.10
  -7  -4   0  123.79    6.80
   8  -4   0   26.00    3.70
  -8   4   0   24.40    3.30
  -8  -4   0   23.90    3.40
  -8   4   0   20.60    5.00
   8  -4   0   22.40    3.10
   8   4   0   29.80    5.30
   8   4   0   24.00    2.90
  -8  -4   0   23.00    3.40
   8  -4   0   22.20    3.10
  -8   4   0   24.90    2.60
   8  -4   0   25.50    5.80
  -8   4   0   25.70    3.10
  -8   4   0   31.00    4.50
  -8  -4   0   22.80    4.00
  -8  -4   0   25.40    2.90
  -8  -4   0   29.30    5.40
  -8  -4   0   27.80    4.10
   8   4   0   28.40    2.90
  -8  -4   0   23.80    3.50
  -8   4   0   23.50    3.10
  -9  -4   0  294.67   11.20
  -9   4   0  314.67   10.90
   9  -4   0  292.77   16.00
  -9  -4   0  313.67   10.40
  -9   4   0  313.67   14.50
  -9  -4   0  302.07   10.40
   9   4   0  316.07   10.50
  -9  -4   0  291.57   11.90
  -9  -4   0  308.17   15.00
  -9   4   0  311.27   11.10
   9   4   0  311.57   10.40
   9   4   0  291.27   14.10
  -9  -4   0  298.37   11.10
  -9  -4   0  303.77   12.30
  -9   4   0  314.77    9.70
  -9   4   0  310.77   12.80
   9  -4   0  305.77   11.00
   9  -4   0  310.27   10.90
   9  -4   0  316.17   11.80
  -9   4   0  313.27   10.80
 -10   4   0 1387.76   36.60
 -10  -4   0 1359.96   36.70
  10   4   0 1373.16   40.80
 -10  -4   0 1391.46   38.20
  10   4   0 1332.87   36.20
 -10   4   0 1346.57   40.30
 -10  -4   0 1324.97   36.20
 -10   4   0 1344.97   35.30
  10  -4   0 1369.26   36.80
 -10   4   0 1372.66   38.70
  10  -4   0 1239.78   42.10
  10  -4   0 1382.36   36.70
 -10   4   0 1330.17   36.50
 -10  -4   0 1310.77   36.90
  10  -4   0 1372.16   37.40
 -10  -4   0 1342.47   36.10
 -10   4   0 1309.67   36.70
 -10  -4   0 1343.37   37.80
  10   4   0 1388.76   36.30
 -10  -4   0 1365.26   41.30
  11  -4   0  272.17   17.80
 -11  -4   0  298.97   12.80
  11  -4   0  312.37   13.10
  11   4   0  336.47   17.20
 -11   4   0  321.87   10.60
 -11   4   0  303.17   14.40
 -11  -4   0  323.97   11.70
  11   4   0  320.67   11.60
 -11   4   0  313.27   12.00
 -11  -4   0  336.07   14.10
 -11   4   0  307.57   16.20
 -11  -4   0  339.17   13.90
 -11  -4   0  325.67   12.40
 -11   4   0  299.67   12.00
  11  -4   0  306.97   12.00
  11  -4   0  310.27   12.20
 -11  -4   0  308.07   17.30
 -12  -4   0  638.64   20.30
 -12  -4   0  623.34   25.50
 -12  -4   0  643.84   21.80
 -12  -4   0  653.43   21.80
  12  -4   0  638.44   21.20
 -12   4   0  651.73   22.80
  12  -4   0  567.24   26.80
  12   4   0  587.74   25.30
 -12  -4   0  657.33   21.00
 -12   4   0  651.13   20.10
  12  -4   0  655.03   20.20
 -12   4   0  604.44   24.70
  13   4   0   11.70    8.20
  13  -4   0    8.10    5.40
 -13   4   0   -2.40    8.00
 -13  -4   0    1.10    8.40
 -13   4   0    6.70    6.70
 -13  -4   0   13.90    5.00
 -13  -4   0   12.30    6.20
 -13  -4   0    5.40    5.40
  13  -4   0    3.80    8.60
 -13   4   0   11.90    5.00
  14   4   0  137.69   14.20
 -14  -4   0  144.29   11.90
 -14   4   0  134.99   14.00
 -14  -4   0  148.79   10.60
 -14  -4   0  121.09   14.00
  14  -4   0  115.29   14.60
 -14  -4   0  132.49   10.90
 -14   4   0  132.39   13.40
 -15   4   0   72.49   10.10
  15  -4   0   49.10   12.60
 -15  -4   0   70.99    9.60
 -15   4   0   63.69   12.60
  15   4   0   67.89   12.40
 -15  -4   0   73.69    8.80
 -15  -4   0   75.49    8.10
 -15  -4   0   66.49   12.60
  16  -4   0  481.85   29.00
 -16  -4   0  532.95   20.00
 -16  -4   0  500.95   22.30
  16   4   0  457.05   27.20
 -16  -4   0  541.75   21.50
 -16   4   0  465.75   25.00
 -16   4   0  425.26   26.00
  17  -4   0   42.80   14.20
 -17   4   0   44.50   13.60
 -17  -4   0   39.80   10.30
 -17  -4   0   35.00    8.90
  17   4   0   59.89   14.50
 -17  -4   0   38.30    7.90
  18  -4   0   39.20   14.90
 -18  -4   0   15.10   10.00
  18   4   0   22.30   13.90
  18  -4   0   18.20    9.30
 -18   4   0   16.00   12.90
 -18  -4   0   24.90    8.20
  19  -4   0   -6.60   14.20
  19   4   0   -3.40   13.80
 -19   4   0   13.70   13.60
   0  -5   0    3.70    1.10
   0  -5   0    0.30    1.10
   0  -5   0    3.80    1.20
   0  -5   0    2.50    1.20
   1  -5   0  256.77    7.10
  -1  -5   0  246.78    7.20
  -1   5   0  232.48    6.60
  -1   5   0  262.87    6.60
  -1  -5   0  254.87    7.40
   1  -5   0  249.88    7.40
  -1  -5   0  248.08    7.30
   1  -5   0  249.78    6.70
  -1  -5   0  234.28    7.60
   1  -5   0  226.78    6.50
   1  -5   0  239.98    7.10
  -2   5   0 4608.14  111.29
   2  -5   0 4565.14  111.49
   2  -5   0 4463.25  111.19
   2  -5   0 4317.57  111.19
   2  -5   0 4530.85  111.19
   2  -5   0 4425.76  111.29
  -2  -5   0 4490.55  111.69
  -2   5   0 4377.66  111.19
  -2   5   0 4524.55  112.29
  -2  -5   0 4693.33  110.89
  -2  -5   0 4506.45  111.89
  -2  -5   0 4489.05  112.19
   2   5   0 4723.63  110.89
  -2  -5   0 4419.86  111.69
  -2  -5   0 4356.16  110.79
   2  -5   0 4342.57  111.19
   3  -5   0 1526.65   38.70
   3   5   0 1577.94   38.20
  -3  -5   0 1490.15   38.10
  -3  -5   0 1501.95   38.20
  -3   5   0 1559.14   39.80
   3   5   0 1527.75   39.40
   3  -5   0 1527.85   38.80
  -3  -5   0 1514.65   39.30
   3  -5   0 1504.25   38.80
  -3  -5   0 1483.75   39.60
  -3   5   0 1465.75   38.60
   3  -5   0 1493.15   38.60
   3  -5   0 1565.54   38.30
  -3  -5   0 1568.34   39.20
  -3  -5   0 1561.14   38.20
  -3  -5   0 1547.05   38.10
  -3   5   0 1557.44   38.60
   3   5   0 1500.45   38.20
   3  -5   0 1522.05   38.70
   4   5   0 1039.50   27.80
   4  -5   0  996.40   27.60
   4  -5   0 1001.70   26.70
  -4  -5   0 1064.49   26.40
  -4  -5   0 1028.30   27.30
   4   5   0 1060.09   26.40
  -4  -5   0 1057.89   26.40
   4   5   0 1015.20   26.30
   4  -5   0 1009.10   27.10
   4  -5   0 1050.19   26.90
  -4  -5   0 1003.30   26.30
  -4  -5   0 1029.00   27.40
  -4   5   0 1044.40   28.20
  -4   5   0 1019.80   26.80
   4  -5   0 1050.29   26.30
  -4  -5   0 1009.20   26.40
   4  -5   0 1074.39   29.70
   4   5   0 1063.49   26.30
  -4   5   0 1007.00   26.80
  -5  -5   0  102.19    4.20
  -5   5   0  114.69    4.80
   5  -5   0  114.59    4.80
  -5  -5   0  109.29    4.60
   5  -5   0   96.19    7.40
   5   5   0  115.69    6.20
  -5  -5   0  117.79    4.40
   5  -5   0  109.89    5.60
   5  -5   0  102.69    5.30
  -5  -5   0  106.29    5.20
  -5   5   0  119.19    6.50
  -5  -5   0  114.69    4.30
   5   5   0  111.29    4.30
  -5   5   0  108.39    6.40
   5  -5   0  110.69    4.90
  -5   5   0  113.29    4.70
   5   5   0  120.39    4.00
   5   5   0   98.79    4.10
  -6   5   0  384.16   13.30
  -6   5   0  391.26   11.60
  -6  -5   0  385.16   12.10
   6   5   0  389.56   11.20
  -6   5   0  384.46   10.70
  -6  -5   0  371.16   11.20
  -6   5   0  381.46   11.70
   6   5   0  395.16   11.30
   6  -5   0  382.26   12.20
  -6  -5   0  394.86   11.30
   6  -5   0  405.06   11.90
   6  -5   0  375.06   11.60
  -6  -5   0  390.56   11.60
  -6   5   0  407.26   11.80
  -6  -5   0  397.16   11.50
   6  -5   0  386.66   11.80
   6   5   0  405.26   13.60
  -6  -5   0  383.36   12.50
   6  -5   0  409.66   15.30
   7   5   0  639.84   17.70
  -7  -5   0  593.64   19.00
  -7  -5   0  653.73   19.10
  -7   5   0  628.94   18.10
  -7  -5   0  648.34   19.10
   7  -5   0  629.34   18.30
   7  -5   0  622.24   18.70
  -7  -5   0  608.94   18.10
   7  -5   0  624.94   18.10
  -7   5   0  642.14   17.00
  -7  -5   0  656.93   18.60
  -7  -5   0  622.64   17.70
  -7   5   0  657.23   20.60
  -7   5   0  653.73   18.20
   7  -5   0  641.54   22.20
  -7  -5   0  650.63   17.70
  -7   5   0  647.34   18.20
  -7   5   0  659.73   20.00
   7   5   0  669.93   20.50
   7   5   0  647.74   17.80
  -8   5   0 2001.80   50.89
  -8  -5   0 1916.61   51.09
  -8  -5   0 1898.91   50.29
   8  -5   0 1956.40   55.49
   8  -5   0 1989.00   50.99
  -8  -5   0 1917.61   51.79
  -8   5   0 1973.60   50.79
   8   5   0 1958.50   50.29
   8  -5   0 1901.91   50.69
  -8   5   0 1974.40   52.69
  -8   5   0 1973.00   49.60
  -8  -5   0 2012.00   51.89
   8   5   0 2016.40   53.59
  -8  -5   0 1891.41   50.79
  -8  -5   0 1957.30   50.29
   8   5   0 1959.10   50.39
  -8   5   0 1985.90   50.89
  -8   5   0 1995.00   53.69
   8  -5   0 1926.41   51.39
   9  -5   0  633.84   19.50
  -9  -5   0  607.94   19.80
   9  -5   0  606.44   18.50
  -9   5   0  627.74   22.00
  -9   5   0  624.64   18.50
  -9   5   0  607.64   20.50
  -9  -5   0  624.14   18.90
  -9  -5   0  616.14   18.80
  -9   5   0  629.34   17.10
   9  -5   0  633.54   24.00
   9   5   0  626.94   18.00
  -9  -5   0  619.14   18.10
   9   5   0  625.04   18.00
  -9   5   0  620.94   18.60
   9  -5   0  637.34   18.80
   9   5   0  610.34   22.00
  -9  -5   0  669.53   20.00
  -9   5   0  614.24   18.60
 -10   5   0  242.38    8.40
  10   5   0  243.58    9.40
  10   5   0  241.48   13.80
 -10  -5   0  243.08   10.40
  10  -5   0  234.58   11.10
 -10  -5   0  243.58   10.70
 -10   5   0  245.08   10.00
 -10  -5   0  249.18   12.00
 -10   5   0  244.58    9.90
  10  -5   0  244.78    9.90
  10   5   0  245.98    9.40
  10  -5   0  267.37   10.40
 -10   5   0  252.97   12.90
 -10  -5   0  225.18    9.70
 -10  -5   0  236.68    9.40
 -10  -5   0  263.57   11.80
 -10   5   0  246.78   14.10
  10  -5   0  236.88   15.80
 -11  -5   0   20.70    4.70
 -11   5   0   30.50    7.80
  11  -5   0   24.80    8.20
 -11  -5   0   25.20    4.90
  11   5   0   15.80    6.80
 -11   5   0   35.20    3.80
 -11  -5   0   33.20    5.70
 -11  -5   0   30.80    6.50
  11  -5   0   31.30    5.40
  11  -5   0   22.70    4.30
 -11   5   0   30.40    4.40
 -11   5   0   28.00    6.30
 -12   5   0  705.73   27.40
  12  -5   0  704.23   29.90
 -12  -5   0  724.73   25.20
  12  -5   0  776.52   23.00
 -12  -5   0  759.52   23.70
 -12  -5   0  754.62   23.20
  12   5   0  740.43   28.30
  12  -5   0  788.12   24.30
 -12   5   0  751.82   23.10
 -12   5   0  765.22   26.00
  13  -5   0  590.84   28.00
 -13   5   0  631.64   23.80
 -13  -5   0  627.44   20.80
  13  -5   0  604.84   21.50
  13   5   0  614.74   26.70
  13  -5   0  613.74   20.40
 -13  -5   0  649.14   21.50
 -13   5   0  561.54   25.10
 -13  -5   0  624.34   22.70
 -14   5   0  483.95   21.40
 -14   5   0  453.75   23.60
  14   5   0  479.15   24.40
  14  -5   0  473.05   25.70
 -14  -5   0  477.45   20.30
 -14  -5   0  504.55   19.40
 -14  -5   0  512.85   18.60
 -15  -5   0   32.20    7.60
 -15  -5   0   19.40    6.80
 -15   5   0   31.10   11.20
  15  -5   0   41.10   12.10
  15   5   0   27.70   10.90
 -15   5   0   43.80    9.30
 -15  -5   0   35.60    8.90
  16  -5   0   -1.60   11.20
 -16  -5   0    2.80    8.40
 -16   5   0   -4.30   10.60
  16   5   0   -5.20   10.40
 -16  -5   0   -3.20    6.80
 -16  -5   0   -5.60    6.70
  16  -5   0    5.30    7.50
 -16   5   0   14.40    8.70
 -17  -5   0  107.29   12.60
 -17   5   0   89.49   15.70
 -17  -5   0  134.19   11.00
  17  -5   0  115.49   11.70
  17  -5   0  116.69   18.10
 -17  -5   0  123.29   11.80
  17   5   0  109.09   16.30
  18  -5   0  422.76   21.30
 -18   5   0  356.76   26.70
  18  -5   0  406.86   30.80
 -18  -5   0  452.75   20.00
 -18  -5   0  451.15   25.10
  18   5   0  429.16   29.90
 -18  -5   0  436.76   22.60
   0  -6   0 3871.91   97.39
   0  -6   0 3911.31   97.19
   0  -6   0 3899.01   97.49
   0  -6   0 3924.51   97.29
  -1  -6   0 1659.63   42.30
   1  -6   0 1663.63   42.10
  -1   6   0 1739.23   41.50
   1  -6   0 1612.94   41.40
   1  -6   0 1673.93   42.00
  -1  -6   0 1650.33   42.40
   1  -6   0 1678.53   41.50
   1  -6   0 1657.03   42.40
  -1  -6   0 1701.23   42.20
  -1   6   0 1619.74   41.40
  -1  -6   0 1630.74   42.70
   2  -6   0   20.00    1.90
   2  -6   0   22.00    1.60
  -2  -6   0   18.40    2.20
  -2  -6   0   21.20    2.20
   2  -6   0   21.00    1.70
  -2   6   0   18.30    2.40
   2  -6   0   23.70    2.10
  -2  -6   0   20.10    2.40
   2  -6   0   21.90    1.80
   2  -6   0   18.70    1.50
  -2   6   0   22.10    1.60
  -2   6   0   23.40    1.70
  -2  -6   0   20.50    2.60
   3   6   0   89.79    3.00
  -3  -6   0   81.69    3.00
   3  -6   0   91.69    3.70
   3  -6   0   87.89    3.50
  -3  -6   0   92.39    3.10
   3  -6   0   89.39    4.10
  -3  -6   0   82.79    4.60
  -3   6   0   81.19    3.60
   3  -6   0   85.59    3.60
   3   6   0   92.99    4.60
   3  -6   0   82.79    3.90
  -3   6   0   88.69    3.70
  -3  -6   0   95.09    5.10
   3   6   0   85.19    3.00
  -3   6   0   89.59    5.00
   3  -6   0   84.89    3.70
  -4  -6   0 1573.94   40.60
  -4  -6   0 1602.74   39.30
  -4   6   0 1534.15   39.70
   4   6   0 1575.64   40.90
  -4  -6   0 1532.45   39.20
   4  -6   0 1529.05   39.70
  -4  -6   0 1513.25   39.30
  -4  -6   0 1549.54   40.40
   4   6   0 1563.24   39.40
   4  -6   0 1546.95   39.20
   4  -6   0 1559.04   40.00
   4  -6   0 1511.55   40.00
   4   6   0 1625.34   39.30
  -4   6   0 1540.55   41.20
  -4   6   0 1560.54   39.70
   4  -6   0 1566.94   39.80
   4   6   0 1558.34   39.20
  -4  -6   0 1554.74   41.00
  -4  -6   0 1587.84   39.20
  -5  -6   0 1206.68   32.00
  -5   6   0 1240.18   34.40
   5  -6   0 1227.58   32.50
   5   6   0 1285.37   32.10
   5   6   0 1224.98   32.00
  -5  -6   0 1282.97   32.10
  -5  -6   0 1272.37   33.20
   5  -6   0 1256.67   35.90
   5  -6   0 1233.78   33.00
  -5  -6   0 1256.87   32.20
  -5   6   0 1239.78   32.60
  -5  -6   0 1224.58   32.20
  -5   6   0 1298.77   34.50
  -5  -6   0 1282.67   33.40
   5  -6   0 1256.77   31.90
  -5   6   0 1228.18   32.60
   5   6   0 1293.67   34.10
   5   6   0 1273.37   31.90
   5  -6   0 1253.07   32.80
   6   6   0 1318.37   33.40
   6  -6   0 1301.47   34.00
  -6  -6   0 1280.87   33.30
  -6  -6   0 1300.77   34.50
  -6   6   0 1301.17   35.90
  -6  -6   0 1310.57   34.90
  -6  -6   0 1321.57   33.60
  -6   6   0 1312.57   35.90
  -6  -6   0 1275.57   33.70
   6   6   0 1338.97   35.70
   6  -6   0 1251.77   37.60
   6   6   0 1284.77   33.30
   6  -6   0 1294.17   34.10
   6  -6   0 1282.47   34.40
  -6   6   0 1273.67   33.90
   6  -6   0 1247.38   33.80
  -6   6   0 1295.57   33.90
  -6  -6   0 1294.47   33.40
   7  -6   0  426.06   13.10
   7  -6   0  415.56   13.60
  -7   6   0  431.66   12.90
   7   6   0  430.86   12.40
  -7  -6   0  413.06   12.40
  -7   6   0  430.76   13.00
   7  -6   0  429.56   13.20
   7   6   0  422.86   15.20
  -7   6   0  432.76   15.50
   7   6   0  430.06   12.40
  -7   6   0  433.66   15.20
  -7  -6   0  425.66   12.70
   7  -6   0  392.16   16.90
  -7  -6   0  422.36   14.00
  -7  -6   0  423.26   12.40
  -7   6   0  423.96   11.70
   7  -6   0  417.56   12.90
  -7  -6   0  422.26   13.00
  -7   6   0  429.36   13.00
  -7  -6   0  412.06   13.50
  -8  -6   0    1.90    2.10
   8  -6   0    7.10    5.10
   8   6   0    3.10    2.20
  -8   6   0   -0.20    4.70
   8  -6   0    3.80    2.50
   8  -6   0    0.80    3.00
  -8   6   0    5.90    2.00
  -8  -6   0    4.30    2.10
   8   6   0    1.60    3.90
   8  -6   0   -1.60    2.90
   8  -6   0    2.40    2.70
  -8  -6   0    3.90    2.80
  -8   6   0   -0.90    2.30
  -8  -6   0    5.50    3.20
  -8  -6   0    4.10    3.60
   8   6   0    0.80    2.00
  -8   6   0    3.00    2.50
  -8   6   0   -2.00    3.80
  -9   6   0   51.29    6.40
   9  -6   0   50.89    4.60
  -9  -6   0   58.49    5.20
  -9   6   0   58.59    3.90
  -9  -6   0   58.09    5.00
  -9   6   0   60.49    7.50
   9  -6   0   45.50    4.60
  -9   6   0   47.60    4.40
   9  -6   0   62.49    8.70
  -9  -6   0   53.79    4.00
   9   6   0   56.39    7.00
   9   6   0   57.89    4.10
   9   6   0   55.89    4.20
  -9  -6   0   57.39    6.20
  -9   6   0   51.99    4.40
  -9  -6   0   50.99    4.00
   9  -6   0   54.69    5.50
   9  -6   0   49.80    5.00
  10   6   0  769.22   24.80
 -10   6   0  736.23   24.30
  10  -6   0  732.73   22.70
  10  -6   0  746.73   21.60
 -10  -6   0  726.43   22.00
 -10   6   0  700.93   25.60
 -10   6   0  732.73   23.00
  10  -6   0  725.93   27.70
 -10  -6   0  702.93   20.90
  10  -6   0  723.03   22.00
 -10  -6   0  720.63   23.20
 -10  -6   0  766.72   22.30
  10   6   0  716.83   25.50
  10  -6   0  740.03   21.90
 -10   6   0  717.33   19.70
 -10   6   0  719.53   21.60
 -11   6   0  620.64   22.60
 -11  -6   0  616.94   21.60
 -11   6   0  635.34   24.10
  11  -6   0  640.64   20.90
 -11   6   0  606.14   19.50
  11   6   0  654.93   24.20
  11  -6   0  599.54   26.40
 -11  -6   0  621.04   20.10
 -11  -6   0  603.24   20.00
  11  -6   0  634.44   19.60
  11  -6   0  649.43   20.20
 -12   6   0  209.48   14.90
 -12   6   0  213.78   14.20
  12  -6   0  213.68   12.00
  12   6   0  213.18   15.90
  12  -6   0  215.28   10.70
 -12  -6   0  214.38   11.60
  12  -6   0  224.78   11.60
 -12  -6   0  202.48   11.40
  12  -6   0  211.08   17.30
 -12  -6   0  202.38   13.50
 -13  -6   0   87.09    7.80
 -13   6   0   87.19   10.10
  13  -6   0   61.19   11.70
 -13   6   0   87.29   12.10
  13  -6   0   70.69    7.60
  13  -6   0   76.29    8.00
 -13  -6   0   83.39    9.50
 -13  -6   0   71.69    7.70
  13   6   0   71.99   11.10
 -14  -6   0  215.88   13.50
 -14   6   0  171.88   15.90
 -14   6   0  194.78   15.90
  14  -6   0  221.18   13.90
 -14  -6   0  178.08   12.80
  14  -6   0  189.18   12.70
  14  -6   0  196.88   18.40
 -14  -6   0  200.08   15.00
  14   6   0  206.08   18.60
 -15   6   0   71.59   10.80
  15   6   0   83.59   13.00
 -15  -6   0   65.49    8.90
 -15  -6   0   80.79   10.60
 -15  -6   0   86.09    9.30
  15  -6   0   74.29    9.20
  15  -6   0   59.69   13.80
 -15   6   0   60.69   12.70
 -16  -6   0  262.67   17.70
 -16   6   0  227.78   19.80
 -16  -6   0  238.18   16.50
  16  -6   0  269.97   16.20
  16  -6   0  251.27   24.60
 -16  -6   0  261.87   15.60
 -16   6   0  250.27   18.80
  16   6   0  250.17   22.60
  17  -6   0  154.28   12.50
 -17  -6   0  152.68   12.20
 -17  -6   0  148.29   14.10
  17  -6   0  138.79   19.10
 -17   6   0  125.99   17.00
 -17  -6   0  137.79   12.40
  17   6   0  121.79   16.70
 -18  -6   0   23.60    8.90
 -18  -6   0   28.30   10.40
 -18   6   0    9.30   14.00
  18   6   0   11.90   13.00
 -18  -6   0   13.90    9.20
  18  -6   0    8.00    8.90
  18  -6   0    2.10   13.30
   0  -7   0    2.10    1.60
   0  -7   0    1.30    1.60
   0  -7   0    1.30    1.80
   0  -7   0    1.10    1.70
  -1  -7   0  874.61   22.50
  -1  -7   0  846.22   22.70
  -1   7   0  794.22   21.10
  -1  -7   0  866.91   22.20
   1  -7   0  834.42   22.10
   1  -7   0  858.71   21.30
   1  -7   0  798.12   21.10
   1  -7   0  837.32   22.50
  -1  -7   0  840.62   22.40
  -2  -7   0 1224.98   32.90
   2  -7   0 1206.18   31.40
   2  -7   0 1276.97   31.60
   2  -7   0 1221.48   31.50
   2  -7   0 1265.77   31.50
  -2  -7   0 1216.38   32.20
  -2  -7   0 1231.68   32.50
   2  -7   0 1258.77   31.90
  -2   7   0 1247.78   33.10
  -2   7   0 1211.08   31.50
  -2   7   0 1303.27   31.50
  -2  -7   0 1238.98   32.50
   2  -7   0 1280.57   32.10
   3  -7   0 1264.17   33.60
  -3  -7   0 1318.07   34.30
   3  -7   0 1317.57   33.50
   3  -7   0 1264.47   33.40
  -3   7   0 1280.27   33.40
  -3   7   0 1365.76   35.20
   3   7   0 1284.07   34.50
  -3  -7   0 1340.97   34.40
   3  -7   0 1315.37   33.90
  -3  -7   0 1322.67   35.00
  -3   7   0 1347.27   33.50
   3  -7   0 1321.47   33.60
   4  -7   0 1517.95   39.30
  -4  -7   0 1587.54   40.80
  -4  -7   0 1595.64   39.10
   4  -7   0 1496.25   39.80
  -4   7   0 1575.64   39.70
   4   7   0 1540.85   39.00
   4  -7   0 1513.75   40.00
   4  -7   0 1576.64   39.90
  -4  -7   0 1579.24   39.10
  -4  -7   0 1557.54   40.60
  -4  -7   0 1549.74   39.10
  -4  -7   0 1534.45   39.10
  -4  -7   0 1566.84   41.30
  -4   7   0 1562.24   41.50
   4  -7   0 1552.44   40.00
   4  -7   0 1492.75   39.60
   4   7   0 1588.44   40.90
   4   7   0 1609.74   39.10
  -4   7   0 1524.15   39.70
  -5  -7   0   24.00    3.40
   5   7   0   21.50    2.00
  -5  -7   0   20.80    1.90
   5   7   0   23.50    2.00
  -5  -7   0   21.10    2.20
  -5  -7   0   17.40    3.00
   5  -7   0   20.40    2.30
  -5   7   0   23.90    2.50
  -5  -7   0   19.20    1.90
   5  -7   0   20.30    2.50
   5  -7   0   21.30    2.90
   5   7   0   22.60    1.90
  -5   7   0   15.60    2.20
   5   7   0   23.10    3.40
  -5  -7   0   23.20    2.00
  -5   7   0   18.00    3.60
   5  -7   0   22.20    2.00
  -5   7   0   24.20    4.10
   5  -7   0   19.90    2.80
  -6  -7   0  382.66   12.40
   6   7   0  377.06   13.20
  -6   7   0  384.96   13.70
  -6   7   0  367.16   11.40
  -6  -7   0  369.66   12.60
   6  -7   0  366.36   15.40
  -6   7   0  372.26   14.00
   6   7   0  379.76   10.40
   6   7   0  385.16   10.80
  -6  -7   0  378.06   11.30
   6  -7   0  365.46   10.50
  -6  -7   0  370.36   10.80
  -6   7   0  377.36   11.40
   6   7   0  364.96   10.80
   6  -7   0  369.26   11.40
   6  -7   0  348.87   12.00
   6  -7   0  366.86   11.80
  -6  -7   0  378.36   10.80
   7  -7   0 1000.80   28.00
   7   7   0 1003.40   29.40
  -7  -7   0 1015.20   28.10
   7  -7   0 1031.80   27.60
  -7  -7   0  998.20   28.50
   7  -7   0  989.90   26.20
  -7  -7   0 1025.50   26.70
  -7   7   0 1014.60   27.30
  -7   7   0 1005.10   26.00
  -7   7   0 1019.80   29.80
  -7  -7   0  978.80   26.60
  -7   7   0 1029.10   29.90
  -7  -7   0  996.30   26.90
   7  -7   0 1004.00   31.80
   7  -7   0 1016.60   27.50
   7   7   0 1031.80   26.70
  -7   7   0  998.90   27.20
   7   7   0 1001.70   26.60
   7  -7   0 1019.30   27.30
  -7  -7   0  990.50   27.10
   8  -7   0  876.31   25.60
   8  -7   0  875.31   29.90
  -8  -7   0  857.71   24.00
  -8  -7   0  884.01   25.50
  -8   7   0  924.81   24.90
  -8   7   0  910.01   27.40
   8  -7   0  885.51   25.00
   8   7   0  877.11   27.30
  -8  -7   0  906.31   24.80
   8   7   0  878.91   24.00
  -8   7   0  861.91   27.90
   8  -7   0  885.11   24.70
  -8  -7   0  858.31   26.20
   8  -7   0  908.61   25.10
   8   7   0  928.61   24.20
  -8   7   0  898.01   24.70
  -8  -7   0  894.71   24.10
  -8   7   0  887.51   23.20
   9  -7   0  679.03   20.80
  -9  -7   0  665.43   19.90
   9   7   0  661.03   18.90
   9   7   0  679.73   19.20
   9  -7   0  676.23   19.70
  -9   7   0  683.23   18.00
  -9  -7   0  648.54   19.00
  -9  -7   0  662.43   21.40
  -9   7   0  673.83   23.40
  -9  -7   0  657.83   18.90
   9  -7   0  647.64   20.10
  -9   7   0  672.93   22.70
   9  -7   0  605.54   25.30
   9  -7   0  681.83   20.10
  -9  -7   0  702.83   20.80
   9   7   0  683.03   23.00
  -9   7   0  648.94   19.60
  -9   7   0  683.83   19.80
  10   7   0   90.59    9.30
 -10   7   0   78.49    8.40
 -10  -7   0   90.39    7.00
  10  -7   0   86.19   10.80
 -10  -7   0  105.49    7.80
  10  -7   0   90.59    6.60
 -10   7   0   99.59    7.00
  10  -7   0   92.29    6.90
 -10  -7   0   88.89    8.00
  10  -7   0  104.69    8.60
 -10   7   0  107.49   10.20
 -11  -7   0  171.88    9.90
 -11  -7   0  178.08   11.70
 -11  -7   0  172.28   10.20
  11  -7   0  142.89   14.00
 -11   7   0  168.28   14.10
  11   7   0  192.88   13.90
  11  -7   0  169.58   10.10
 -11   7   0  172.48   13.40
  11  -7   0  181.58   12.80
  11  -7   0  163.58   10.90
 -12  -7   0  196.08   13.50
  12  -7   0  154.58   15.60
 -12   7   0  214.48   14.60
 -12  -7   0  208.68   11.60
 -12   7   0  207.78   15.70
  12  -7   0  210.98   12.20
  12   7   0  218.38   15.90
 -12  -7   0  204.18   11.70
  12  -7   0  204.88   11.60
  13  -7   0  458.15   17.80
 -13  -7   0  456.05   17.70
  13  -7   0  469.35   18.30
  13  -7   0  416.96   24.70
  13   7   0  439.56   22.30
 -13  -7   0  461.05   19.60
 -13  -7   0  443.56   17.70
 -13   7   0  444.26   20.30
 -13   7   0  416.36   21.50
  14   7   0  374.56   22.30
 -14   7   0  343.57   21.00
 -14  -7   0  416.16   19.30
 -14  -7   0  373.66   16.80
  14  -7   0  385.16   16.70
 -14  -7   0  398.26   17.30
  14  -7   0  391.36   17.80
 -14   7   0  375.96   19.70
  14  -7   0  335.37   24.50
  15  -7   0   72.49    9.20
 -15   7   0   70.19   13.40
 -15  -7   0   95.89   11.00
 -15   7   0   49.99   10.50
  15  -7   0   53.89   13.90
  15   7   0   70.69   12.50
 -15  -7   0   79.19    9.20
 -15  -7   0   63.19    8.90
 -16   7   0    1.70   11.70
 -16  -7   0   10.80    7.60
  16   7   0    7.90   11.00
 -16   7   0   -2.60    9.20
  16  -7   0    1.50   11.90
 -16  -7   0    8.80    7.60
  16  -7   0   -6.80    7.50
 -16  -7   0   -1.10    9.00
  17  -7   0   97.29   17.60
  17   7   0   97.39   16.10
 -17  -7   0   74.49   10.90
 -17   7   0   97.89   15.90
  17  -7   0   88.39   11.30
 -17  -7   0   91.29   12.40
 -17  -7   0   90.99   10.60
 -17   7   0   79.69   14.00
 -18  -7   0  159.28   13.70
 -18   7   0  128.29   18.20
 -18  -7   0  148.09   12.70
  18   7   0  140.89   18.40
  18  -7   0  118.79   19.30
  18  -7   0  130.99   12.90
 -18  -7   0  157.48   15.20
   0  -8   0 1690.43   44.30
   0  -8   0 1752.02   44.40
   0  -8   0 1715.43   44.00
   0  -8   0 1725.63   44.10
   1  -8   0 1827.72   47.00
  -1  -8   0 1898.31   47.40
  -1  -8   0 1859.71   47.50
   1  -8   0 1796.12   47.00
  -1  -8   0 1845.12   47.20
  -1  -8   0 1833.42   47.00
   1  -8   0 1821.92   47.30
   2  -8   0  119.79    4.10
  -2  -8   0  116.59    5.90
  -2   8   0  117.59    4.10
   2  -8   0  118.09    4.20
   2  -8   0  123.59    4.30
   2  -8   0  112.79    5.00
  -2  -8   0  133.99    5.60
  -2   8   0  131.09    4.10
  -2   8   0  112.89    6.00
  -2  -8   0  118.49    5.10
   2  -8   0  121.09    4.90
  -2  -8   0  120.69    5.60
   2  -8   0  113.49    4.00
  -3   8   0   75.29    3.40
   3  -8   0   63.39    3.20
  -3  -8   0   62.09    5.10
  -3   8   0   64.09    5.10
  -3   8   0   66.99    3.30
   3  -8   0   59.59    3.30
   3  -8   0   75.39    3.60
   3  -8   0   63.89    4.10
   3   8   0   66.59    4.50
   3  -8   0   63.49    3.40
  -3  -8   0   64.79    4.50
  -3  -8   0   60.89    4.60
   3  -8   0   66.19    3.70
  -4   8   0  172.18    6.10
   4  -8   0  181.58    6.40
  -4   8   0  185.68    6.20
  -4  -8   0  171.58    5.50
  -4  -8   0  177.18    5.30
   4  -8   0  175.18    6.30
  -4  -8   0  180.38    7.20
   4   8   0  173.78    5.20
   4  -8   0  160.78    6.60
  -4  -8   0  171.68    5.20
  -4  -8   0  194.48    7.50
  -4   8   0  174.38    8.00
   4  -8   0  173.08    6.70
   4   8   0  188.78    5.30
  -4  -8   0  180.48    8.00
   4  -8   0  167.78    6.00
  -4  -8   0  175.68    5.30
   4   8   0  177.78    7.40
   5   8   0 2278.87   57.79
  -5   8   0 2217.88   56.29
   5   8   0 2211.08   55.79
   5   8   0 2203.88   55.49
  -5  -8   0 2228.38   55.69
  -5  -8   0 2243.58   57.39
  -5   8   0 2291.07   56.19
  -5  -8   0 2253.47   55.49
   5  -8   0 2157.28   56.09
  -5  -8   0 2184.88   55.49
   5  -8   0 2210.08   56.39
  -5  -8   0 2173.88   55.69
   5  -8   0 2172.58   56.69
   5  -8   0 2070.09   56.99
  -5   8   0 2257.17   58.39
  -5  -8   0 2241.18   57.49
   5   8   0 2295.97   55.49
   5  -8   0 2196.58   56.59
   5  -8   0 2133.79   55.59
  -6   8   0 1352.46   35.40
  -6  -8   0 1343.07   34.60
   6   8   0 1355.16   34.60
  -6  -8   0 1325.27   36.40
  -6   8   0 1352.26   38.20
   6   8   0 1417.46   34.70
   6  -8   0 1283.37   34.30
  -6  -8   0 1335.17   35.00
   6  -8   0 1393.96   35.60
   6  -8   0 1351.26   35.70
  -6   8   0 1376.16   35.30
   6  -8   0 1343.87   36.00
  -6  -8   0 1332.87   34.80
   6   8   0 1347.17   37.30
  -6  -8   0 1369.46   34.60
   6   8   0 1341.87   34.50
   6  -8   0 1337.77   35.30
  -6  -8   0 1314.27   36.60
  -6   8   0 1345.47   37.70
  -7  -8   0  535.65   15.40
   7  -8   0  506.75   15.30
   7  -8   0  515.55   16.30
  -7  -8   0  522.15   16.70
   7  -8   0  511.75   16.00
   7   8   0  520.85   14.60
  -7   8   0  538.35   18.30
  -7   8   0  521.25   15.40
  -7  -8   0  490.05   14.60
  -7  -8   0  510.65   15.00
   7  -8   0  528.85   20.30
   7   8   0  533.25   14.80
  -7  -8   0  527.55   14.70
   7   8   0  536.85   17.80
   7  -8   0  492.25   14.30
  -7   8   0  550.24   15.60
  -7  -8   0  507.35   16.90
  -7   8   0  530.05   18.30
  -8  -8   0  103.39    8.10
  -8  -8   0  109.09    5.40
  -8  -8   0  114.59    5.40
   8   8   0  115.39    5.60
  -8  -8   0  110.79    6.60
   8   8   0  119.59    5.30
  -8   8   0  110.99    6.40
   8   8   0  107.79    9.10
   8  -8   0  102.29    5.10
   8  -8   0  114.49    6.70
   8  -8   0  106.49    6.10
  -8   8   0  112.09    9.70
   8  -8   0  117.19    7.50
  -8   8   0  111.99    4.60
  -8   8   0  104.29    9.80
  -8  -8   0  114.89    7.90
   8  -8   0  112.39   10.30
   8  -8   0  108.39    7.10
  -8   8   0  115.59    6.30
   9   8   0  385.76   16.10
  -9  -8   0  375.06   14.70
   9  -8   0  378.66   18.50
  -9  -8   0  367.56   12.80
  -9  -8   0  375.56   14.00
  -9   8   0  366.86   16.50
  -9   8   0  355.36   12.60
   9  -8   0  344.67   12.40
   9  -8   0  377.06   13.90
   9  -8   0  338.87   13.20
  -9  -8   0  355.66   12.70
  -9   8   0  367.66   16.20
  10  -8   0 1083.59   37.70
 -10   8   0 1117.89   34.60
  10  -8   0 1189.08   32.70
 -10  -8   0 1090.99   33.30
 -10  -8   0 1143.59   31.60
 -10   8   0 1101.29   35.30
  10  -8   0 1094.29   31.70
 -10  -8   0 1112.89   32.40
  10   8   0 1124.09   35.10
  11  -8   0  907.31   27.00
 -11   8   0  865.41   30.40
 -11  -8   0  879.31   26.60
 -11   8   0  845.02   28.90
 -11  -8   0  811.82   27.70
  11  -8   0  860.61   25.90
  11   8   0  774.72   29.30
  11  -8   0  867.91   33.10
 -11  -8   0  866.41   25.80
 -12  -8   0  321.97   16.60
  12  -8   0  347.87   15.40
 -12  -8   0  340.97   15.10
  12   8   0  338.37   19.00
 -12   8   0  319.17   18.90
  12  -8   0  342.37   14.90
 -12   8   0  323.17   17.70
 -12  -8   0  354.96   14.70
  12  -8   0  317.97   21.60
 -13  -8   0    9.10    7.80
 -13  -8   0    7.90    6.30
 -13   8   0   17.40    8.50
  13  -8   0   11.40   10.30
  13   8   0   12.60    8.40
 -13  -8   0   16.50    6.10
  13  -8   0   22.40    6.60
  13  -8   0    9.70    6.60
 -13   8   0   19.30    9.70
  14  -8   0   60.89    8.60
 -14   8   0   62.39   10.50
 -14  -8   0   58.59    8.20
 -14   8   0   48.00   12.20
  14   8   0   53.79   11.50
  14  -8   0   52.49    8.30
  14  -8   0   64.99   13.80
 -14  -8   0   70.09   10.50
 -14  -8   0   72.19    8.50
 -15   8   0  162.78   16.90
  15   8   0  186.68   17.10
 -15  -8   0  158.58   13.80
 -15  -8   0  189.18   14.50
 -15  -8   0  188.08   14.60
  15  -8   0  155.18   11.70
  15  -8   0  161.88   18.50
 -15   8   0  156.08   14.40
 -16  -8   0  282.97   19.90
  16  -8   0  282.27   25.90
  16   8   0  256.07   23.10
 -16   8   0  277.37   22.90
 -16  -8   0  279.97   18.00
 -16  -8   0  315.97   17.60
 -16   8   0  324.07   21.10
  16  -8   0  327.97   17.80
  17  -8   0  164.38   13.40
  17   8   0  157.68   18.10
  17  -8   0  135.39   19.50
 -17   8   0  157.38   15.50
 -17   8   0  170.98   18.20
 -17  -8   0  192.18   14.10
 -17  -8   0  198.78   13.90
 -17  -8   0  172.68   15.50
  18  -8   0   16.10   15.00
  18   8   0   26.30   13.50
 -18   8   0    5.00   13.70
   0  -9   0    1.90    2.10
   0  -9   0    0.80    1.90
   0  -9   0   -0.20    2.00
   0  -9   0    0.30    1.90
  -1  -9   0  989.60   26.30
   1  -9   0  977.00   25.90
  -1   9   0  959.70   26.90
  -1  -9   0  988.80   26.50
   1  -9   0  970.20   25.90
  -1  -9   0  952.50   26.00
  -1  -9   0  947.71   25.80
   2  -9   0 1172.48   30.00
   2  -9   0 1167.18   30.80
  -2   9   0 1170.58   29.90
  -2  -9   0 1152.68   31.40
   2  -9   0 1253.27   30.10
  -2   9   0 1255.97   29.90
  -2  -9   0 1187.68   31.90
   2  -9   0 1143.79   29.80
   2  -9   0 1184.58   30.90
  -2  -9   0 1188.58   31.60
   2  -9   0 1134.59   30.00
  -2   9   0 1170.88   32.20
  -2  -9   0 1149.08   31.00
   3  -9   0 1960.90   51.19
  -3  -9   0 2092.79   52.69
  -3   9   0 2130.49   51.29
  -3   9   0 1996.50   51.29
  -3  -9   0 2036.80   53.39
  -3   9   0 1998.70   53.49
   3  -9   0 1983.20   51.59
  -3  -9   0 2051.59   52.69
   3  -9   0 2033.90   51.59
   3  -9   0 2101.79   52.09
   3  -9   0 1952.50   51.39
   3  -9   0 2078.39   51.49
  -4  -9   0  577.64   17.10
  -4   9   0  601.74   15.80
   4  -9   0  570.14   16.00
   4   9   0  565.04   17.20
   4  -9   0  564.94   15.60
   4  -9   0  591.44   16.00
  -4  -9   0  593.14   17.20
  -4   9   0  566.34   15.80
   4  -9   0  575.64   16.50
   4  -9   0  545.65   15.60
  -4   9   0  567.34   18.00
   4  -9   0  563.44   16.20
  -4  -9   0  572.34   17.90
  -5  -9   0   33.90    4.00
  -5   9   0   31.60    2.90
  -5   9   0   28.80    2.80
   5   9   0   33.10    2.40
   5   9   0   34.00    2.50
   5  -9   0   33.80    3.20
  -5  -9   0   29.70    2.10
  -5   9   0   31.50    4.50
  -5  -9   0   27.50    3.80
   5   9   0   29.60    2.80
   5  -9   0   33.70    3.20
  -5  -9   0   32.40    2.60
  -5  -9   0   31.00    2.30
   5  -9   0   33.90    3.50
  -5  -9   0   30.50    2.10
   5  -9   0   35.50    3.70
   5   9   0   33.40    4.20
   5  -9   0   30.10    2.70
  -6  -9   0   93.19    6.80
  -6   9   0   89.69    5.20
  -6   9   0   87.49    8.70
   6   9   0   93.69    7.20
  -6  -9   0   95.89    4.50
   6   9   0   94.89    4.20
  -6  -9   0  101.79    5.10
   6   9   0   97.99    4.20
   6  -9   0   94.39    5.10
  -6   9   0   97.59    5.20
   6  -9   0   94.99    6.10
  -6   9   0  103.99    7.70
   6  -9   0   98.59    6.20
  -6  -9   0   98.09    7.10
   6  -9   0  102.09    5.60
  -6  -9   0   97.39    4.30
  -7  -9   0  677.03   18.80
  -7   9   0  711.33   19.80
  -7   9   0  679.93   22.70
   7  -9   0  685.83   20.10
  -7   9   0  684.53   19.80
   7  -9   0  699.33   20.30
  -7  -9   0  717.73   21.30
  -7  -9   0  678.53   21.60
   7   9   0  718.23   22.20
   7   9   0  733.93   19.00
  -7  -9   0  704.43   18.90
  -7   9   0  694.53   23.00
   7   9   0  695.73   18.80
  -7  -9   0  680.53   19.60
   7  -9   0  674.13   19.60
  -7  -9   0  680.93   19.20
   7  -9   0  701.03   20.80
   8   9   0  522.05   18.50
  -8  -9   0  496.85   17.10
  -8  -9   0  505.85   14.60
  -8  -9   0  493.15   15.60
   8  -9   0  486.25   16.30
  -8  -9   0  518.75   17.70
   8   9   0  525.55   14.80
  -8   9   0  495.15   19.30
  -8   9   0  514.55   15.90
   8  -9   0  494.85   15.50
   8  -9   0  480.35   16.60
  -8   9   0  526.45   19.30
  -9  -9   0  929.91   27.40
   9  -9   0  911.31   32.30
  -9  -9   0  883.81   27.80
   9  -9   0  888.91   26.50
  -9  -9   0  908.31   25.90
  -9   9   0  886.01   29.90
  -9   9   0  940.21   29.70
   9  -9   0  907.11   27.00
   9   9   0  942.11   29.20
  10  -9   0  114.49   12.40
 -10   9   0  100.89   10.10
  10  -9   0  104.19    8.00
 -10  -9   0  116.69    8.30
 -10   9   0  112.69   10.40
 -10  -9   0   97.99    8.10
 -10  -9   0  107.39    9.10
  10   9   0  108.69    9.90
  10  -9   0  117.59    8.10
  11  -9   0   95.79   12.40
 -11   9   0  106.69   10.80
  11   9   0  105.99   10.80
 -11  -9   0  112.19   10.00
 -11  -9   0  102.49    7.70
  11  -9   0  118.89    8.90
 -11  -9   0   95.19    8.30
  11  -9   0   90.99    8.00
 -11   9   0   91.49   11.10
 -12  -9   0  214.98   13.00
 -12  -9   0  223.78   12.20
  12  -9   0  200.08   13.10
 -12   9   0  194.38   16.70
 -12  -9   0  219.68   14.40
  12  -9   0  234.78   19.40
  12   9   0  231.28   16.60
 -12   9   0  227.18   16.60
  12  -9   0  202.88   12.80
  13  -9   0  764.32   34.70
 -13  -9   0  792.92   26.20
  13  -9   0  814.02   26.50
  13   9   0  842.32   31.60
 -13   9   0  774.62   31.00
 -13  -9   0  824.12   28.70
 -13  -9   0  804.02   26.70
 -13   9   0  806.42   30.30
  13  -9   0  832.12   27.30
 -14  -9   0  194.28   14.40
  14  -9   0  139.89   11.30
 -14  -9   0  167.68   13.40
  14  -9   0  134.69   17.00
 -14  -9   0  176.08   12.10
 -14   9   0  171.98   16.90
 -14   9   0  178.88   17.20
  14   9   0  153.98   15.30
  14  -9   0  162.78   12.30
 -15  -9   0   49.40   10.70
 -15  -9   0   41.70    8.80
  15   9   0   49.10   12.00
  15  -9   0   41.90    9.10
 -15   9   0   33.30   10.70
  15  -9   0   46.30   14.30
 -15  -9   0   45.30    8.60
 -15   9   0   30.80   12.60
  15  -9   0   33.20    8.80
 -16  -9   0   12.70    9.70
 -16   9   0    0.20   12.40
  16  -9   0   -1.50    8.50
 -16  -9   0    2.90    8.00
 -16  -9   0    0.80    7.90
  16  -9   0    1.20   12.90
  16   9   0   15.10   11.60
 -16   9   0    0.10   10.10
 -17   9   0  122.49   14.60
 -17  -9   0  134.99   12.60
 -17  -9   0  134.19   12.50
 -17  -9   0  135.39   14.20
  17  -9   0  118.59   12.40
  17  -9   0  102.69   18.50
 -17   9   0  115.19   17.10
  17   9   0  118.29   16.90
   0 -10   0  298.97    9.90
   0 -10   0  296.77    9.90
   0 -10   0  291.17   10.10
   0 -10   0  306.27   10.40
  -1  10   0 1603.44   42.60
  -1 -10   0 1595.94   41.30
  -1 -10   0 1574.84   41.40
  -1 -10   0 1573.94   41.80
  -1 -10   0 1608.54   41.80
   1 -10   0 1553.84   41.30
   1 -10   0 1597.84   41.40
  -2 -10   0   35.10    3.90
   2 -10   0   37.60    3.30
  -2 -10   0   35.80    3.40
  -2 -10   0   41.90    4.30
  -2 -10   0   37.60    3.70
   2 -10   0   34.90    2.90
  -2  10   0   35.00    2.40
  -2  10   0   34.50    4.20
   2 -10   0   35.00    2.30
   2 -10   0   38.40    2.70
   2 -10   0   39.90    2.70
  -2  10   0   36.90    2.40
   3 -10   0  120.09    5.40
  -3  10   0  120.59    4.70
   3 -10   0  121.89    6.00
  -3  10   0  120.09    7.40
  -3  10   0  133.39    4.70
  -3 -10   0  121.59    6.60
   3 -10   0  122.89    4.90
  -3 -10   0  136.99    6.80
   3 -10   0  132.79    4.60
   3 -10   0  126.19    5.30
   3 -10   0  135.39    5.10
  -3 -10   0  117.79    7.30
  -4 -10   0   64.39    5.00
  -4  10   0   65.89    3.90
   4 -10   0   74.99    4.40
   4 -10   0   61.09    4.00
   4 -10   0   64.59    4.50
  -4  10   0   69.69    6.40
   4  10   0   73.79    5.70
   4 -10   0   60.29    4.80
  -4  10   0   74.19    4.00
  -4 -10   0   73.29    5.30
   4 -10   0   68.69    4.30
   4 -10   0   59.99    3.70
  -5  10   0 2503.65   64.29
  -5 -10   0 2584.74   65.79
  -5  10   0 2642.44   64.29
   5 -10   0 2585.74   64.59
   5 -10   0 2493.15   64.19
  -5  10   0 2562.14   66.99
  -5 -10   0 2573.54   63.59
   5 -10   0 2609.84   65.09
  -5 -10   0 2507.65   65.69
   5  10   0 2594.74   64.39
  -5 -10   0 2518.55   63.69
   5 -10   0 2525.65   64.89
   5 -10   0 2449.55   63.69
   5  10   0 2542.65   66.19
   5 -10   0 2329.27   65.39
  -6 -10   0  433.36   14.90
  -6  10   0  423.36   13.20
   6  10   0  432.76   12.00
  -6 -10   0  435.36   14.80
  -6  10   0  443.46   16.20
   6  10   0  460.95   12.20
   6 -10   0  420.86   14.00
   6 -10   0  438.76   13.60
  -6  10   0  457.65   13.30
  -6 -10   0  433.66   12.80
  -6 -10   0  440.46   12.60
  -6 -10   0  446.86   12.10
  -6  10   0  445.56   17.30
   6  10   0  450.05   12.80
   6 -10   0  434.16   14.10
   6 -10   0  409.16   12.20
   6  10   0  439.36   15.40
   6 -10   0  406.16   13.00
  -6 -10   0  425.26   12.10
  -7 -10   0  374.66   12.10
  -7  10   0  380.96   15.70
   7 -10   0  378.06   13.00
  -7 -10   0  363.26   11.10
  -7 -10   0  381.86   11.10
   7 -10   0  368.36   13.10
  -7  10   0  375.46   16.30
   7 -10   0  373.56   12.30
  -7 -10   0  382.06   14.00
   7 -10   0  382.96   13.30
   7  10   0  377.46   14.80
   7  10   0  392.26   11.10
  -8 -10   0   -0.80    4.60
   8 -10   0    3.40    3.90
  -8 -10   0    1.10    3.10
  -8  10   0   10.40    6.00
  -8  10   0   -0.50    5.20
   8  10   0    1.80    4.40
   8  10   0    3.30    2.70
  -8 -10   0    4.00    2.30
   8 -10   0    0.90    3.80
  -8 -10   0    5.30    4.30
   9 -10   0  383.86   14.40
  -9 -10   0  390.96   16.40
   9  10   0  373.96   16.70
   9 -10   0  412.66   15.10
  -9 -10   0  388.16   15.20
  -9  10   0  403.66   18.00
  -9 -10   0  398.26   13.70
  -9  10   0  380.36   17.40
 -10 -10   0  145.19    9.00
  10  10   0  144.99   12.20
  10 -10   0  129.69    9.60
 -10  10   0  161.08   13.50
  10 -10   0  132.39   10.40
 -10  10   0  129.89   13.30
 -10 -10   0  139.99    9.70
 -10 -10   0  140.89   11.50
  11 -10   0  881.01   27.80
 -11 -10   0  905.51   29.80
  11  10   0  909.81   31.30
 -11 -10   0  929.01   27.40
 -11 -10   0  929.21   28.70
 -11  10   0  928.11   31.50
  11 -10   0  909.31   28.40
 -11  10   0  900.81   31.90
  12  10   0   51.19    9.70
 -12 -10   0   31.50    6.30
 -12  10   0   35.40    9.40
 -12  10   0   54.09   11.00
  12 -10   0   47.40    7.60
 -12 -10   0   47.00    7.50
 -12 -10   0   49.10    8.90
  12 -10   0   37.20    7.30
 -13  10   0    9.40   10.30
 -13 -10   0    2.50    8.00
 -13 -10   0   10.80    6.90
  13 -10   0   12.60   11.00
  13 -10   0    9.40    6.50
 -13  10   0   -0.20    8.90
  13 -10   0   14.10    7.40
 -13 -10   0   13.80    6.30
  13  10   0   12.20    8.80
  14 -10   0   63.49   14.50
 -14  10   0   62.39   12.90
 -14 -10   0   72.39    8.90
  14 -10   0   74.89    9.90
  14  10   0   71.49   12.30
 -14 -10   0   71.89    9.40
 -14  10   0   66.69   11.60
 -14 -10   0   99.99   11.70
  14 -10   0   65.09    9.40
 -15 -10   0  542.85   25.20
 -15 -10   0  568.64   22.10
 -15 -10   0  496.25   21.70
  15  10   0  476.15   27.30
  15 -10   0  515.85   22.70
 -15  10   0  508.65   25.00
 -15  10   0  480.25   27.00
  15 -10   0  505.05   22.30
 -16  10   0  137.29   17.50
  16 -10   0  160.78   13.70
 -16 -10   0  158.68   13.20
  16  10   0  158.48   17.20
 -16 -10   0  151.28   14.70
 -16  10   0  130.59   15.10
 -16 -10   0  163.08   13.20
 -17  10   0  241.48   21.80
 -17 -10   0  273.77   18.70
 -17 -10   0  264.47   18.90
  17 -10   0  207.88   15.70
 -17 -10   0  247.58   18.60
  17  10   0  249.78   23.90
 -17  10   0  245.98   23.50
   0 -11   0   10.90    3.00
   0 -11   0    8.00    3.00
   0 -11   0    4.10    2.70
   1 -11   0  773.22   21.90
  -1 -11   0  788.22   22.50
  -1  11   0  810.32   23.50
  -1 -11   0  795.32   22.60
   1 -11   0  792.92   22.00
  -1 -11   0  764.12   21.90
  -1 -11   0  782.02   22.20
  -2  11   0  271.17   11.10
   2 -11   0  273.37    9.90
  -2 -11   0  264.57   10.30
   2 -11   0  271.47    9.40
  -2 -11   0  264.47   10.70
   2 -11   0  283.27    8.30
  -2 -11   0  285.47    9.70
  -2 -11   0  282.47   10.20
   2 -11   0  283.47    8.40
   3 -11   0 1488.95   36.90
  -3  11   0 1420.86   39.80
   3 -11   0 1390.36   36.60
  -3  11   0 1542.75   36.70
  -3  11   0 1395.36   36.70
   3 -11   0 1433.96   37.50
  -3 -11   0 1467.65   39.50
   3 -11   0 1408.26   37.30
   3 -11   0 1413.06   37.10
   3 -11   0 1451.15   37.90
  -3 -11   0 1448.06   38.80
  -3 -11   0 1447.56   38.90
  -4  11   0   74.09    4.20
   4 -11   0   74.49    5.30
   4 -11   0   82.99    5.80
   4  11   0   83.69    6.30
  -4 -11   0   75.19    5.90
   4 -11   0   77.89    4.40
   4 -11   0   69.99    4.00
  -4 -11   0   72.89    5.80
   4 -11   0   69.39    4.70
  -4  11   0   76.99    7.20
   4 -11   0   83.39    4.60
  -4  11   0   75.29    4.10
  -5  11   0  144.59    6.20
   5 -11   0  158.28    6.70
  -5 -11   0  147.99    5.70
   5 -11   0  164.98    7.70
   5 -11   0  146.89    5.80
  -5  11   0  159.08    9.60
   5 -11   0  149.59    7.30
   5  11   0  153.48    8.40
  -5 -11   0  160.48    5.40
   5 -11   0  143.09    6.00
  -5 -11   0  146.09    8.40
  -5  11   0  164.88    6.30
  -5 -11   0  152.78    8.40
   6  11   0   78.49    4.90
  -6 -11   0   95.29    6.90
   6 -11   0   78.09    5.80
   6 -11   0   77.39    6.30
  -6  11   0   84.29    8.30
   6  11   0   75.89    7.30
  -6  11   0   81.19    6.40
  -6 -11   0   78.19    4.40
  -6 -11   0   86.39    6.70
   6 -11   0   81.79    5.60
  -6  11   0   71.39    7.10
  -6 -11   0   85.39    5.20
  -7 -11   0  913.91   27.60
  -7 -11   0  946.21   24.60
   7  11   0  964.30   24.60
   7 -11   0  927.01   26.80
  -7 -11   0  945.61   25.60
  -7 -11   0  932.51   27.70
   7 -11   0  951.60   26.90
  -7  11   0  903.51   29.30
   7  11   0  916.41   28.40
  -7  11   0  954.30   30.10
  -8  11   0  196.98   12.60
  -8 -11   0  201.08    8.80
  -8  11   0  182.38   13.60
  -8 -11   0  202.78   10.80
   8  11   0  214.38   11.80
   8 -11   0  205.18   10.40
   8 -11   0  177.08    9.70
   9 -11   0  855.41   25.80
  -9  11   0  852.61   28.80
  -9 -11   0  847.52   27.10
  -9 -11   0  844.82   26.20
  -9  11   0  842.22   28.70
   9 -11   0  811.22   25.10
   9  11   0  835.42   27.80
  -9 -11   0  806.52   24.20
 -10 -11   0   26.80    7.10
 -10 -11   0   26.40    6.20
  10 -11   0   25.70    5.90
  10 -11   0   22.10    5.80
 -10 -11   0   26.70    5.10
 -10  11   0   27.20    8.30
 -10  11   0   21.60    8.30
  10  11   0   33.80    7.40
  11 -11   0   99.79    8.50
 -11  11   0   99.79   11.60
 -11 -11   0   98.19    9.10
  11 -11   0  111.79    9.00
 -11 -11   0   87.39   10.00
  11  11   0  114.49   11.00
 -11 -11   0  104.69    7.90
 -11  11   0   98.99   11.30
  12  11   0   75.89   10.60
 -12  11   0   74.79   11.60
 -12 -11   0   68.49   10.10
  12 -11   0   68.69    8.50
 -12 -11   0   87.09    9.20
 -12 -11   0   66.59    7.40
 -12  11   0   73.59   11.20
  12 -11   0   74.19    8.50
 -13  11   0  695.03   28.50
 -13 -11   0  671.83   27.10
  13 -11   0  688.63   24.40
 -13 -11   0  688.53   23.70
 -13 -11   0  684.63   24.90
  13  11   0  704.23   28.50
 -13  11   0  624.44   28.60
  13 -11   0  697.63   25.00
 -14  11   0   39.40   12.50
  14 -11   0   35.20    8.70
 -14 -11   0   55.29   11.10
 -14 -11   0   45.90    9.10
 -14 -11   0   44.90    8.20
  14 -11   0   38.00    9.00
 -14  11   0   46.90   11.40
  14  11   0   41.70   10.90
  15  11   0   89.79   13.80
 -15 -11   0   84.49   10.00
 -15  11   0   77.69   13.10
  15 -11   0   98.09   11.20
 -15  11   0   83.99   14.80
  15 -11   0   74.29   10.90
 -15 -11   0   81.89   12.60
 -15 -11   0   85.29   10.90
 -16 -11   0    1.60    8.90
 -16  11   0   10.90   11.40
  16 -11   0   -5.30    8.70
 -16 -11   0    4.80   10.40
  16  11   0    8.20   11.00
 -16 -11   0   -7.90    8.20
 -16  11   0   19.90   13.20
   0 -12   0   12.30    3.70
   0 -12   0   17.70    3.60
   0 -12   0   18.70    3.60
   1 -12   0 2461.55   63.59
  -1  12   0 2496.05   65.19
  -1 -12   0 2502.95   64.29
  -1 -12   0 2478.65   63.79
  -1 -12   0 2435.76   64.09
   1 -12   0 2459.25   63.59
  -1 -12   0 2462.15   63.49
  -2 -12   0   47.90    4.60
  -2  12   0   51.79    5.50
   2 -12   0   50.29    4.20
  -2 -12   0   42.60    4.90
   2 -12   0   53.09    3.50
   2 -12   0   48.70    4.60
   2 -12   0   45.90    3.80
  -2 -12   0   46.00    4.30
  -2 -12   0   49.50    5.30
   3 -12   0   55.79    3.60
   3 -12   0   51.99    3.90
   3 -12   0   54.29    3.20
  -3  12   0   46.40    3.20
  -3  12   0   59.79    3.30
  -3 -12   0   61.19    5.40
   3 -12   0   56.49    4.20
   3 -12   0   56.19    4.70
  -3 -12   0   67.49    5.50
  -3  12   0   57.99    5.90
   4 -12   0  161.08    6.30
  -4 -12   0  185.98    9.20
  -4  12   0  187.78    6.40
   4 -12   0  181.98    8.20
   4 -12   0  180.78    7.70
  -4  12   0  191.28   10.20
   4 -12   0  182.18    6.90
  -4 -12   0  184.78    9.40
   4 -12   0  176.38    7.00
   4  12   0  185.18    8.90
   5 -12   0 1085.59   30.70
  -5 -12   0 1132.49   31.70
  -5 -12   0 1103.89   31.80
   5 -12   0 1121.09   29.80
  -5  12   0 1104.09   33.10
   5  12   0 1130.59   32.00
  -5  12   0 1172.08   29.50
   5 -12   0 1080.09   30.40
  -6  12   0   51.29    7.60
   6 -12   0   56.09    5.20
  -6 -12   0   48.50    4.00
   6  12   0   56.09    6.00
  -6 -12   0   53.89    6.10
   6  12   0   48.40    4.30
  -6  12   0   52.39    6.80
  -6 -12   0   51.79    3.90
   6 -12   0   55.69    5.30
  -6 -12   0   58.89    6.20
  -7  12   0  486.45   18.70
  -7  12   0  484.35   19.70
   7 -12   0  487.15   16.30
  -7 -12   0  468.55   17.10
   7  12   0  473.35   17.80
   7 -12   0  468.05   16.10
  -7 -12   0  479.85   14.60
  -7 -12   0  495.85   17.50
  -8 -12   0   32.80    6.00
  -8 -12   0   24.20    5.90
   8 -12   0   31.70    5.30
  -8  12   0   27.00    7.60
   8  12   0   32.50    6.30
  -8  12   0   25.40    7.00
   8 -12   0   24.30    5.20
  -8 -12   0   32.90    4.30
  -9  12   0  467.45   21.20
  -9 -12   0  466.85   15.60
  -9  12   0  453.95   19.80
  -9 -12   0  510.55   18.40
   9 -12   0  454.95   17.10
  -9 -12   0  459.15   18.00
   9 -12   0  463.45   17.30
   9  12   0  503.55   19.60
  10  12   0   67.89    8.80
 -10  12   0   49.90    9.70
  10 -12   0   55.99    7.20
  10 -12   0   58.29    7.30
 -10 -12   0   61.89    6.10
 -10  12   0   51.99    9.90
 -10 -12   0   68.99    8.00
 -11  12   0  997.80   34.40
  11 -12   0 1002.50   30.10
  11 -12   0  968.70   30.70
 -11 -12   0  912.91   31.10
 -11  12   0  960.10   34.20
 -11 -12   0 1010.70   29.30
  11  12   0 1006.80   33.70
 -12 -12   0   38.10    6.70
  12 -12   0   32.00    7.60
 -12  12   0   40.10   11.00
 -12 -12   0   46.40    8.30
 -12  12   0   50.99   10.90
 -12 -12   0   38.90    9.10
  12  12   0   29.70    9.00
  12 -12   0   50.99    8.00
 -13 -12   0    3.20    7.40
 -13 -12   0    5.90    8.80
  13  12   0   -4.00    8.30
  13 -12   0   -0.60    6.90
 -13  12   0   -0.70   10.60
  13 -12   0   14.50    7.40
 -13 -12   0    0.10    6.20
 -13  12   0    8.30   10.30
  14  12   0    3.40    9.60
 -14 -12   0   -0.20    7.10
 -14  12   0    4.80   10.90
 -14 -12   0   -2.10    8.00
 -14  12   0   17.80   11.70
  14 -12   0    2.70    7.80
  14 -12   0    4.90    7.90
 -14 -12   0   11.70    9.80
  15 -12   0  264.97   17.90
 -15 -12   0  281.97   17.60
 -15  12   0  273.27   21.30
 -15  12   0  254.47   22.10
  15 -12   0  271.07   18.50
 -15 -12   0  269.47   20.90
  15  12   0  254.37   22.10
 -15 -12   0  286.47   18.50
  16  12   0   10.70   17.50
 -16  12   0   25.60   14.00
 -16 -12   0   20.60   11.40
  16 -12   0   27.80    9.80
 -16 -12   0   25.80   10.20
 -16 -12   0   22.50    9.20
 -16  12   0   28.50   12.40
   0 -13   0   -4.10    3.20
   0 -13   0    2.80    3.20
   0 -13   0    1.30    3.60
   1 -13   0  656.13   19.40
  -1  13   0  667.63   21.30
   1 -13   0  663.93   19.50
  -1 -13   0  642.54   19.40
  -1 -13   0  659.03   20.30
  -1 -13   0  639.04   20.00
  -2 -13   0    8.30    4.00
  -2 -13   0    5.30    3.90
  -2 -13   0    6.80    3.80
  -2 -13   0   12.30    3.70
   2 -13   0   11.20    3.70
   2 -13   0   11.10    3.20
   2 -13   0   11.70    2.30
   2 -13   0    5.70    2.50
  -2  13   0    5.00    4.10
   3 -13   0 2268.57   58.89
   3 -13   0 2304.37   59.09
  -3  13   0 2296.77   61.89
   3 -13   0 2296.47   60.09
   3 -13   0 2308.27   58.79
  -3 -13   0 2294.17   60.59
  -3 -13   0 2349.76   60.49
   4 -13   0   75.79    4.60
  -4  13   0   72.09    7.10
  -4 -13   0   87.79    6.70
  -4  13   0   72.39    4.30
   4  13   0   73.59    6.30
   4 -13   0   73.69    6.00
  -4 -13   0   84.99    6.90
  -5 -13   0    4.70    4.40
  -5 -13   0    0.30    4.30
   5 -13   0   13.10    3.60
  -5  13   0   11.20    5.10
   5  13   0    7.90    4.20
   5 -13   0   11.60    4.10
  -6  13   0   22.20    7.00
  -6 -13   0   23.70    3.20
  -6 -13   0   27.80    5.70
  -6 -13   0   18.70    5.40
   6  13   0   27.90    5.10
   6 -13   0   16.80    4.80
   6 -13   0   24.30    4.40
  -6  13   0   23.30    6.20
  -7 -13   0 1488.85   39.70
  -7  13   0 1558.64   44.50
   7 -13   0 1502.45   41.30
  -7 -13   0 1467.25   42.60
  -7  13   0 1500.45   45.20
   7 -13   0 1501.65   41.40
  -7 -13   0 1568.44   42.60
   7  13   0 1521.55   43.20
  -8 -13   0   81.99    8.30
  -8  13   0   81.59   10.20
  -8 -13   0   89.39    8.60
  -8  13   0   65.89    8.90
   8 -13   0   71.59    7.00
  -8 -13   0   80.19    5.70
   8 -13   0   73.59    7.20
   8  13   0   73.19    7.90
   9  13   0  667.23   24.30
  -9  13   0  668.53   26.00
   9 -13   0  684.93   22.30
  -9 -13   0  635.44   23.00
  -9  13   0  658.63   25.30
  -9 -13   0  642.24   20.40
  -9 -13   0  700.33   23.50
   9 -13   0  687.93   22.00
 -10  13   0    5.80    8.40
  10 -13   0    7.00    5.80
 -10  13   0    9.60    8.70
 -10 -13   0    3.80    6.70
 -10 -13   0   10.80    6.70
 -10 -13   0    4.40    4.60
  10  13   0    6.00    6.60
  10 -13   0   16.90    6.30
 -11 -13   0   47.80    6.40
 -11  13   0   45.40   10.40
  11  13   0   28.90    8.50
  11 -13   0   59.19    8.20
 -11 -13   0   55.29    8.90
 -11  13   0   52.99   11.00
  11 -13   0   44.00    7.50
 -11 -13   0   44.30    8.40
  12 -13   0   -4.50    6.80
  12  13   0   -6.10    7.50
 -12  13   0    2.30    9.90
 -12  13   0   -6.00    9.60
 -12 -13   0    6.90    5.90
 -12 -13   0   -5.90    7.30
  12 -13   0    3.50    7.10
 -13  13   0  683.03   29.70
 -13  13   0  595.24   28.90
  13 -13   0  648.34   24.70
  13 -13   0  691.93   25.70
 -13 -13   0  649.04   25.80
  13  13   0  697.73   29.10
 -13 -13   0  705.53   24.00
  14 -13   0   -1.70    7.80
 -14 -13   0   -8.90    8.30
 -14  13   0   -9.30   11.70
 -14  13   0   -1.50   10.80
 -14 -13   0    1.30    7.30
  14 -13   0   -4.80    8.10
  14  13   0    1.50   10.40
 -15  13   0  113.49   16.70
 -15  13   0  124.89   15.40
  15 -13   0  112.89   12.20
 -15 -13   0  107.79   11.00
  15 -13   0  114.39   12.50
 -15 -13   0  120.79   12.90
   0  14   0   76.09    7.00
   0 -14   0   82.29    6.60
   0 -14   0   93.09    7.40
  -1  14   0  707.83   22.50
  -1 -14   0  671.83   21.20
  -1 -14   0  682.73   20.50
   1 -14   0  675.03   20.60
   1 -14   0  688.03   20.80
  -2 -14   0    7.70    3.60
  -2  14   0    0.60    4.40
   2 -14   0    6.30    3.80
  -2 -14   0    2.50    4.10
   2 -14   0    8.20    3.50
  -2 -14   0    2.90    4.00
   2 -14   0    3.90    2.60
   2 -14   0    3.70    2.30
  -3  14   0  130.89    9.70
   3 -14   0  107.99    7.90
   3 -14   0  118.69    6.50
   3  14   0  126.39    8.20
  -3 -14   0  115.49    8.80
  -3 -14   0  126.09    8.60
  -4 -14   0   -2.50    4.30
   4 -14   0   -0.40    3.20
  -4  14   0    0.50    4.60
   4 -14   0    1.10    3.90
   4 -14   0   -0.60    2.50
  -4 -14   0   -1.70    4.30
   4  14   0    0.90    3.90
  -5 -14   0 1617.14   45.20
   5 -14   0 1654.83   43.70
  -5  14   0 1562.04   46.60
   5 -14   0 1654.13   44.00
   5  14   0 1661.13   45.50
  -5  14   0 1633.54   48.20
  -5 -14   0 1691.93   45.50
  -6  14   0   14.60    7.60
  -6  14   0   13.10    6.20
  -6 -14   0    6.10    5.30
   6  14   0   13.40    4.90
   6 -14   0   16.10    4.80
  -6 -14   0   16.30    3.20
   6 -14   0   13.40    4.30
  -6 -14   0   19.10    5.60
  -7  14   0  216.38   15.70
   7 -14   0  205.68   11.20
   7 -14   0  217.48   11.00
  -7 -14   0  213.78   12.60
  -7 -14   0  214.98    9.00
  -7  14   0  217.28   13.30
   7  14   0  240.88   12.80
  -7 -14   0  221.68   12.40
  -8  14   0   -2.60    7.80
   8  14   0    0.10    5.30
  -8 -14   0   -1.90    5.90
  -8 -14   0   -4.30    5.50
   8 -14   0   -1.40    5.00
  -8  14   0   -0.70    6.80
  -8 -14   0   -1.60    3.50
   8 -14   0    4.60    4.80
   9 -14   0  280.17   13.70
  -9  14   0  273.17   17.00
   9  14   0  284.57   15.60
  -9 -14   0  288.77   15.10
  -9 -14   0  296.37   11.90
  -9 -14   0  280.27   15.40
   9 -14   0  268.47   13.80
  -9  14   0  282.67   18.00
 -10 -14   0   21.50    5.20
 -10  14   0    5.60    8.80
 -10  14   0    1.70    9.20
 -10 -14   0    8.10    7.00
  10  14   0   16.60    7.20
  10 -14   0   -5.40    5.90
 -10 -14   0   16.50    7.50
  10 -14   0   11.60    6.30
  11 -14   0  799.72   27.40
 -11 -14   0  866.11   29.30
 -11  14   0  778.92   31.10
 -11 -14   0  817.32   29.00
 -11 -14   0  836.52   26.00
 -11  14   0  865.91   32.90
  11 -14   0  865.51   28.10
  11  14   0  847.72   30.80
 -12  14   0    4.30   10.70
  12 -14   0   -2.60    7.10
 -12 -14   0   -1.10    7.70
 -12 -14   0    7.80    6.20
 -12 -14   0   -8.40    7.80
  12  14   0    9.60   10.40
  12 -14   0   -6.80    7.20
 -12  14   0   -2.10   10.10
 -13 -14   0   -6.30    8.20
 -13 -14   0    6.90    6.90
 -13 -14   0  -10.70    8.20
  13 -14   0    8.10    8.50
 -13  14   0   -6.10   11.30
  13 -14   0   -4.30    7.60
 -13  14   0    4.20   11.00
  14 -14   0   -8.10    8.80
  14 -14   0    2.10    8.50
 -14  14   0   -3.10   12.10
 -14  14   0    5.60   11.80
 -14 -14   0   -1.30    7.30
 -14 -14   0   -8.40    9.10
 -14 -14   0    8.00    9.30
 -15 -14   0  283.97   20.30
 -15  14   0  264.77   22.90
   0  15   0   -4.30    4.50
   0 -15   0   -1.00    3.70
   1 -15   0  757.12   22.70
  -1 -15   0  728.23   23.50
  -1 -15   0  777.32   22.60
  -1  15   0  761.12   24.70
   2 -15   0   44.70    3.90
  -2 -15   0   40.30    5.20
   2 -15   0   42.00    5.40
  -2 -15   0   41.30    5.90
  -2  15   0   44.20    6.50
   3  15   0 1413.16   39.70
  -3 -15   0 1441.36   40.00
   3 -15   0 1449.46   39.30
   3 -15   0 1403.76   37.60
  -3 -15   0 1402.56   39.70
  -3  15   0 1434.46   41.40
  -4 -15   0   -2.90    4.80
   4  15   0   -1.20    4.10
  -4  15   0    1.40    5.30
  -4 -15   0   -0.50    4.70
   4 -15   0   -0.10    3.50
   4 -15   0   -1.60    4.40
  -5  15   0   17.10    7.60
  -5 -15   0   31.80    6.10
   5 -15   0   24.70    5.50
   5  15   0   30.70    5.60
  -5  15   0   16.80    6.50
  -5 -15   0   23.10    5.70
   5 -15   0   20.30    4.50
   6 -15   0   -1.40    4.10
  -6 -15   0    7.70    5.50
  -6  15   0    2.20    6.20
   6  15   0    3.50    4.80
  -6  15   0    0.50    7.40
  -6 -15   0    3.50    3.00
  -6 -15   0   -0.70    5.30
   6 -15   0    1.70    4.60
   7 -15   0  724.23   22.90
   7  15   0  747.43   25.10
  -7 -15   0  739.33   24.70
  -7 -15   0  749.73   24.80
  -7  15   0  726.53   26.40
  -7  15   0  727.63   28.00
   7 -15   0  731.53   23.20
  -7 -15   0  716.73   20.90
  -8 -15   0  109.39   10.00
  -8  15   0  106.29   12.20
  -8 -15   0  107.89    7.70
   8  15   0  100.99    9.60
   8 -15   0  103.89    8.60
   8 -15   0   97.89    8.20
  -8  15   0   87.19   10.60
  -8 -15   0  101.69    9.40
  -9 -15   0  599.44   22.50
  -9 -15   0  590.84   19.10
  -9 -15   0  612.44   22.90
   9 -15   0  604.14   21.10
  -9  15   0  591.14   26.30
  -9  15   0  619.64   24.90
   9 -15   0  595.24   21.40
   9  15   0  584.34   23.30
  10 -15   0    3.40    6.40
 -10  15   0   -2.40    9.70
  10 -15   0   -2.20    6.30
 -10 -15   0   -8.10    7.10
 -10  15   0    4.20    9.20
 -10 -15   0    1.80    5.00
 -10 -15   0    2.20    7.00
  11 -15   0    3.20    6.70
 -11 -15   0    9.10    8.20
 -11 -15   0    9.40    5.50
 -11  15   0   15.50   10.90
 -11  15   0   12.30   10.10
  11 -15   0    4.40    6.90
 -11 -15   0    2.90    7.90
  12 -15   0   -8.30    7.30
 -12  15   0   -8.50   10.30
  12 -15   0    4.40    7.70
 -12  15   0   -5.10   11.10
 -12 -15   0    6.30    8.50
 -12 -15   0   -3.80    6.10
 -12 -15   0    2.90    8.30
 -13  15   0  509.15   27.20
 -13 -15   0  465.55   23.60
 -13 -15   0  515.95   20.70
 -13 -15   0  532.15   23.60
  13 -15   0  516.75   22.50
  13 -15   0  550.64   23.40
 -13  15   0  550.04   28.20
 -14 -15   0    7.10    9.60
 -14  15   0   17.50   12.70
 -14  15   0    6.20   13.00
 -14 -15   0   11.40    9.50
   0 -16   0   67.89    6.20
   0  16   0   53.29    7.30
   1 -16   0  791.92   23.60
  -1  16   0  782.42   25.90
  -1 -16   0  781.52   24.60
  -1 -16   0  764.82   23.30
   2 -16   0    9.00    3.20
  -2 -16   0    7.70    4.60
  -2  16   0    1.30    5.50
   2 -16   0   12.50    4.80
  -2 -16   0    7.00    5.10
   3 -16   0   35.30    4.30
   3 -16   0   36.90    5.60
  -3  16   0   28.10    6.70
   3  16   0   31.00    5.60
  -3 -16   0   35.90    6.10
  -4  16   0   39.10    7.30
   4  16   0   32.70    5.80
   4 -16   0   37.20    4.80
   4 -16   0   36.00    6.00
  -4 -16   0   47.40    6.90
  -4 -16   0   38.10    6.40
   5 -16   0 1233.18   36.10
  -5 -16   0 1279.27   37.10
  -5  16   0 1255.97   40.40
  -5  16   0 1254.27   38.80
  -5 -16   0 1326.07   37.20
   5  16   0 1254.87   37.00
   5 -16   0 1243.08   34.80
  -6 -16   0   19.40    6.70
   6  16   0   20.60    6.00
   6 -16   0   19.70    5.10
   6 -16   0   21.40    6.00
  -6  16   0   17.20    8.90
  -6 -16   0   29.50    6.80
  -6  16   0   21.90    7.70
  -6 -16   0   24.30    3.70
  -7  16   0  180.88   16.40
  -7 -16   0  187.38   13.20
  -7 -16   0  181.28   13.00
  -7 -16   0  188.78    8.70
   7 -16   0  178.48   10.90
  -7  16   0  191.28   14.30
  -8 -16   0    1.60    4.10
  -8 -16   0   -4.30    6.60
  -8 -16   0   -0.50    6.70
  -8  16   0    1.30    9.00
   8 -16   0   -5.80    5.80
  -8  16   0   -5.80    7.90
   8 -16   0   -7.40    5.30
  -9 -16   0  304.67   12.70
  -9 -16   0  312.27   16.90
  -9  16   0  287.97   20.70
   9 -16   0  295.47   15.20
  -9 -16   0  293.57   16.70
   9 -16   0  296.07   15.10
  -9  16   0  304.47   18.80
  10 -16   0   18.90    7.30
 -10 -16   0   10.60    8.30
  10 -16   0   11.10    7.30
 -10  16   0   19.10   10.30
 -10  16   0   15.70   11.20
 -10 -16   0   20.20    5.80
 -10 -16   0    7.30    7.90
 -11  16   0  719.63   31.40
  11 -16   0  719.23   25.40
 -11 -16   0  712.83   27.30
  11 -16   0  694.73   26.00
 -11 -16   0  733.83   27.40
 -11  16   0  686.73   29.70
 -11 -16   0  721.03   23.60
 -12 -16   0    7.80    6.50
 -12  16   0   16.60   12.20
  12 -16   0   21.60    8.60
  12 -16   0    6.70    8.10
 -12  16   0    9.60   11.40
 -12 -16   0   -1.60    8.70
 -12 -16   0    4.40    8.80
 -13 -16   0   -1.20    9.10
 -13 -16   0    7.20    7.20
  13 -16   0   -1.70    8.80
 -13  16   0    1.50   12.30
 -13  16   0    9.20   12.40
 -13 -16   0    6.10    9.10
  13 -16   0   -2.90    8.00
   0  17   0    1.40    5.80
   0 -17   0    7.80    4.90
   1 -17   0  367.76   14.60
  -1  17   0  389.16   17.20
  -1 -17   0  400.46   14.70
   1  17   0  406.26   17.20
  -2  17   0   61.09    8.30
  -2 -17   0   66.59    7.60
   2 -17   0   76.59    7.10
  -2 -17   0   61.39    6.50
   2 -17   0   69.59    5.00
  -3  17   0  927.61   30.10
   3 -17   0  873.51   25.30
   3  17   0  880.51   28.00
   3 -17   0  896.91   27.40
  -3 -17   0  944.01   28.50
   4 -17   0   47.70    6.60
  -4  17   0   45.40    9.70
  -4 -17   0   54.49    7.40
  -4  17   0   48.40    8.20
   4 -17   0   50.59    5.50
  -5 -17   0   50.09    7.70
   5 -17   0   41.40    6.90
   5 -17   0   45.30    5.70
  -5 -17   0   44.90    7.40
  -5  17   0   45.20    8.70
  -5  17   0   51.89   10.30
   6 -17   0    3.30    5.90
  -6  17   0   11.30    9.10
  -6 -17   0   18.40    6.90
  -6 -17   0    9.40    3.40
  -6  17   0    9.80    7.80
   6 -17   0   11.80    5.00
  -6 -17   0    6.50    6.50
  -7 -17   0  531.25   20.90
  -7  17   0  491.15   24.40
  -7  17   0  513.05   22.60
  -7 -17   0  511.65   20.50
   7 -17   0  517.65   18.60
   7 -17   0  486.75   19.50
  -7 -17   0  529.45   16.10
  -8  17   0   63.59   11.00
  -8  17   0   66.49   12.10
   8 -17   0   61.19    7.90
  -8 -17   0   62.19    9.10
  -8 -17   0   68.59    6.00
  -8 -17   0   68.59    9.50
  -9  17   0  492.75   23.80
   9 -17   0  519.25   20.10
  -9  17   0  520.15   26.30
   9 -17   0  523.75   20.30
  -9 -17   0  511.35   22.10
  -9 -17   0  501.25   17.50
  -9 -17   0  525.25   22.30
 -10 -17   0   16.10    8.70
 -10  17   0   11.80   11.40
  10 -17   0   10.40    7.50
 -10  17   0    8.20   10.20
 -10 -17   0    8.30    5.50
 -10 -17   0    8.20    8.50
  10 -17   0    5.80    7.00
 -11 -17   0   33.00    7.00
 -11 -17   0   30.10    9.80
 -11  17   0   31.60   11.80
 -11 -17   0   27.40    9.70
  11 -17   0   19.10    8.50
 -11  17   0   40.10   13.30
  11 -17   0   25.20    8.60
 -12 -17   0   39.80   11.00
 -12 -17   0   43.20   10.70
 -12  17   0   26.30   13.40
  12 -17   0   55.09    9.90
 -12  17   0   41.00   12.80
  12 -17   0   30.80    9.10
 -12 -17   0   57.59    8.20
   0  18   0  219.78   13.90
   0 -18   0  214.08   11.20
   1  18   0  427.66   19.00
   1 -18   0  434.26   16.10
  -1  18   0  418.46   18.70
   2 -18   0    8.80    3.70
  -2  18   0    5.40    6.70
  -2 -18   0    8.30    5.80
   2 -18   0   -0.50    5.10
   3 -18   0   80.09    6.00
   3 -18   0   75.99    7.70
  -3 -18   0   91.19    8.80
  -3  18   0   75.39    9.40
  -4  18   0   75.39    9.70
   4 -18   0   80.59    8.20
  -4  18   0   70.19   11.20
   4 -18   0   77.99    6.40
  -4 -18   0   59.99    8.20
  -5  18   0  786.82   30.70
   5 -18   0  816.12   24.50
   5 -18   0  791.52   26.00
  -5  18   0  822.62   29.20
  -5 -18   0  815.12   27.00
  -6  18   0   68.39   12.00
  -6  18   0   92.39   11.20
  -6 -18   0   90.89    9.80
   6 -18   0   96.99    9.20
   6 -18   0   99.19    8.10
  -6 -18   0   87.69    9.80
  -7 -18   0  160.28    8.60
  -7 -18   0  170.68   12.70
  -7  18   0  173.28   18.00
  -7  18   0  172.68   15.70
  -7 -18   0  177.28   12.70
   7 -18   0  139.19   11.20
   7 -18   0  168.48   11.70
  -8 -18   0    8.60    8.10
   8 -18   0    6.20    7.10
   8 -18   0    7.20    6.40
  -8 -18   0    4.50    7.70
  -8 -18   0    6.80    4.70
  -8  18   0    4.20   10.50
  -8  18   0   10.80    9.60
  -9 -18   0  267.87   12.40
   9 -18   0  254.17   15.30
  -9 -18   0  274.27   18.20
  -9  18   0  280.97   21.80
  -9  18   0  254.37   18.70
  -9 -18   0  237.98   16.40
 -10 -18   0  139.49   11.10
 -10  18   0  117.49   14.80
  10 -18   0  122.79   11.10
 -10  18   0  122.39   15.80
 -10 -18   0  105.89   12.00
 -10 -18   0  127.89   13.00
 -11  18   0  427.86   26.70
 -11 -18   0  402.86   22.00
 -11 -18   0  349.17   21.20
   0  19   0   -0.50    6.80
   1  19   0  205.38   14.60
  -1  19   0  228.18   15.30
  -2  19   0  221.78   15.70
   2  19   0  230.18   15.50
   2 -19   0  221.88    9.60
   3 -19   0  744.13   21.80
  -3  19   0  733.83   27.40
  -3  19   0  704.33   29.30
  -3 -19   0  751.12   25.60
   4 -19   0  107.79    9.00
  -4  19   0   90.39   12.60
  -4 -19   0   94.19    9.30
   4 -19   0   87.29    9.20
  -4  19   0   85.09   11.00
  -5  19   0   29.70    9.30
  -5  19   0   20.40   10.30
   5 -19   0   14.90    6.90
   5 -19   0   18.50    5.60
  -5 -19   0   19.50    7.30
  -6  19   0   30.40   10.90
  -6 -19   0   25.10    7.90
  -6  19   0   36.60    9.90
   6 -19   0   23.50    6.00
   6 -19   0   23.80    7.20
   7 -19   0  493.75   20.50
  -7  19   0  513.35   23.90
  -7  19   0  508.65   26.50
  -7 -19   0  506.15   22.00
   7 -19   0  506.35   19.10
   8 -19   0  243.88   15.70
  -8 -19   0  246.38   17.70
  -8  19   0  264.07   22.20
   8 -19   0  240.58   14.60
  -8 -19   0  240.98   11.30
  -8 -19   0  256.17   17.10
  -8  19   0  246.28   19.10
   9 -19   0  121.69   10.40
  -9  19   0  127.49   15.90
   9 -19   0  141.39   12.30
  -9  19   0  152.98   15.20
  -9 -19   0  132.79   12.80
  -9 -19   0  137.39   10.10
  -9 -19   0  116.29   12.30
   0  20   0  373.26   19.20
  -1  20   0  381.46   18.90
   1  20   0  349.47   18.40
   1 -20   0  353.96   12.10
  -2  20   0    2.40    9.30
   2  20   0   17.70    8.10
   2 -20   0   14.90    4.30
  -2  20   0    6.90    7.90
   3 -20   0   24.50    5.10
   3  20   0   14.60    8.30
  -3  20   0   20.60   10.30
  -3  20   0   22.70    8.80
  -4  20   0  195.48   16.10
  -4 -20   0  191.78   14.70
   4 -20   0  211.88   11.10
  -4  20   0  207.58   20.00
   5 -20   0  317.47   13.60
  -5 -20   0  307.87   16.90
  -5  20   0  265.17   18.70
  -5  20   0  280.77   21.30
   6 -20   0  269.27   13.70
  -6 -20   0  249.48   16.50
  -6  20   0  248.88   18.00
  -6  20   0  246.68   21.00
  -7  20   0   44.60   12.80
  -7 -20   0   43.30    9.50
   7 -20   0   59.59    7.80
  -7  20   0   72.19   12.10
  -8 -20   0    6.90    8.70
  -8  20   0    0.70   11.80
  -8  20   0   15.80   10.90
   0  21   0    5.00    8.00
   1  21   0  166.38   15.40
  -1  21   0  145.49   14.50
  -1  21   0  187.38   15.90
  -2  21   0  210.98   19.30
   2 -21   0  227.48   10.40
  -2  21   0  218.08   16.50
   2  21   0  221.38   16.70
   3 -21   0  352.16   13.50
   3  21   0  345.37   19.60
  -3  21   0  328.07   22.50
  -3  21   0  329.97   20.00
  -4  21   0  147.19   14.20
   4 -21   0  178.28   10.60
  -4  21   0  175.38   16.70
   5 -21   0   31.10    6.50
  -5 -21   0   30.30    8.80
  -5  21   0   45.00   10.90
  -5  21   0   26.00   11.70
  -6 -21   0   47.60    9.20
  -6  21   0   35.90   12.80
   0  22   0  290.77   21.70
   0  22   0  314.57   19.30
   1  22   0  129.19   13.00
   1  22   0  140.29   14.50
  -1  22   0  181.38   16.60
  -1  22   0  159.88   15.60
   0   0  -1    1.00    0.30
   0   0  -1    2.30    0.40
   0   0  -1    1.10    0.20
   0   0  -1    1.40    0.30
   0   0   1    0.70    0.30
   0   0   1    0.60    0.20
   0   0  -1    0.60    0.40
   0   0   1    1.30    0.30
  -1   0   1 8688.73  213.28
  -1   0  -1 8731.13  213.18
  -1   0  -1 8565.94  213.38
   1   0  -1 8310.27  213.08
  -1   0  -1 8872.61  213.18
   1   0  -1 8433.86  212.78
   1   0   1 8427.66  213.28
   1   0   1 8391.36  213.28
   1   0  -1 8725.43  213.48
   1   0   1 9069.39  213.08
  -1   0  -1 8627.24  212.68
  -1   0   1 8381.96  212.88
   1   0  -1 8433.16  213.38
   1   0  -1 8854.11  213.88
  -1   0   1 8466.95  213.28
  -1   0  -1 8474.65  213.08
  -1   0  -1 9138.19  212.78
  -1   0   1 8578.24  212.58
   1   0   1 8648.54  212.78
  -2   0   1   46.30    2.00
  -2   0  -1   40.20    1.60
  -2   0  -1   40.70    1.80
   2   0  -1   42.30    1.90
   2   0  -1   46.60    2.40
  -2   0   1   44.90    1.70
  -2   0  -1   51.39    2.70
   2   0  -1   40.80    1.90
  -2   0  -1   39.90    1.80
  -2   0  -1   43.80    2.00
   2   0  -1   44.00    2.00
  -2   0   1   46.50    1.90
   2   0   1   45.30    2.70
   2   0   1   40.10    1.80
  -2   0  -1   44.30    2.60
   2   0   1   43.30    2.00
   2   0   1   42.70    1.90
   3   0  -1 1491.75   37.70
   3   0   1 1447.86   37.50
  -3   0  -1 1615.84   38.50
   3   0   1 1467.95   37.60
   3   0   1 1536.85   38.80
  -3   0  -1 1427.86   37.60
   3   0  -1 1464.95   37.60
   3   0  -1 1550.64   38.00
  -3   0  -1 1455.25   37.30
  -3   0   1 1536.45   38.70
  -3   0   1 1467.55   37.70
  -3   0   1 1529.15   37.60
   3   0   1 1463.35   37.70
  -3   0  -1 1454.95   37.50
  -3   0  -1 1545.95   38.80
  -3   0   1 1434.76   37.60
  -3   0   1 1468.25   37.60
   4   0   1  329.17    9.60
  -4   0  -1  345.37   11.00
   4   0   1  332.67    9.40
   4   0  -1  335.27    9.40
   4   0  -1  339.47    9.60
  -4   0  -1  329.57    9.60
  -4   0  -1  358.36   10.60
  -4   0   1  329.37    9.40
  -4   0  -1  327.97    9.10
   4   0  -1  322.87    9.90
   4   0   1  317.17    9.40
  -4   0   1  324.07    9.50
   4   0  -1  330.07    9.50
  -4   0  -1  335.57    9.40
  -4   0  -1  331.37    9.40
  -4   0   1  338.07   10.90
  -4   0   1  349.37    9.60
  -4   0   1  330.17    9.40
   5   0   1 4476.95  111.09
  -5   0   1 4303.37  108.89
  -5   0  -1 4653.83  110.29
   5   0   1 4286.87  108.99
   5   0   1 4240.28  108.89
  -5   0   1 4203.68  108.99
  -5   0   1 4208.18  109.09
   5   0  -1 4376.66  110.99
   5   0  -1 4432.96  109.09
  -5   0  -1 4373.26  108.59
  -5   0   1 4506.05  111.09
   5   0  -1 4313.67  108.99
   5   0  -1 4360.56  109.39
   5   0  -1 4363.16  109.19
  -5   0   1 4398.16  108.99
  -5   0   1 4571.54  109.29
   5   0   1 4335.07  109.19
  -5   0  -1 4341.97  108.99
  -5   0  -1 4287.57  108.99
  -5   0  -1 4312.77  109.09
  -5   0  -1 4461.65  111.09
  -6   0  -1   35.60    2.50
  -6   0   1   36.60    2.90
  -6   0  -1   31.30    2.60
   6   0  -1   34.80    3.10
   6   0  -1   35.90    2.80
   6   0   1   32.50    2.70
  -6   0  -1   42.00    4.20
   6   0  -1   28.60    2.60
  -6   0   1   34.60    2.90
  -6   0   1   40.00    3.40
  -6   0  -1   39.30    4.90
  -6   0   1   38.20    3.00
  -6   0  -1   36.50    3.20
  -6   0   1   36.70    4.70
   6   0   1   32.90    2.80
  -6   0  -1   34.20    2.80
   6   0  -1   39.50    4.70
   6   0   1   40.50    3.20
  -6   0   1   39.60    4.00
  -7   0  -1 1614.24   41.90
  -7   0   1 1568.54   42.10
   7   0   1 1587.04   42.10
   7   0  -1 1604.94   45.10
   7   0   1 1651.23   42.00
  -7   0  -1 1615.24   41.90
  -7   0  -1 1598.64   41.40
  -7   0   1 1646.44   44.90
   7   0  -1 1627.74   42.00
   7   0   1 1680.83   45.10
  -7   0  -1 1585.74   42.10
  -7   0   1 1666.43   42.70
  -7   0  -1 1688.03   43.70
  -7   0   1 1551.44   41.90
   7   0  -1 1595.44   42.20
   7   0  -1 1605.44   41.90
  -7   0  -1 1648.34   45.00
  -7   0   1 1596.14   41.80
   7   0   1 1662.13   42.00
  -7   0   1 1612.44   41.90
   8   0   1   14.60    2.60
   8   0  -1   18.20    2.80
  -8   0  -1   16.70    2.60
  -8   0  -1   15.40    4.80
  -8   0   1   13.60    3.30
  -8   0   1   10.40    4.60
   8   0  -1   12.10    2.60
   8   0   1   10.60    4.60
  -8   0   1   19.20    2.70
   8   0   1   17.30    2.90
  -8   0  -1   16.10    4.00
   8   0  -1   11.40    2.70
  -8   0  -1   15.30    2.60
  -8   0  -1   14.80    2.40
  -8   0   1   14.40    2.80
  -8   0  -1   14.70    3.10
  -8   0   1   14.60    3.00
  -8   0   1   12.90    2.70
   8   0  -1   12.80    4.50
   8   0   1   11.30    2.50
  -9   0  -1 1118.79   31.40
   9   0  -1 1083.49   33.30
  -9   0  -1 1045.60   28.30
   9   0   1 1048.90   33.20
  -9   0   1 1073.49   28.90
   9   0   1 1033.80   29.20
  -9   0  -1  994.10   32.70
   9   0   1 1098.09   29.10
  -9   0   1 1081.69   29.00
  -9   0   1 1067.39   32.70
  -9   0   1 1049.99   29.00
   9   0  -1 1101.59   29.10
  -9   0  -1 1030.50   29.30
  -9   0  -1 1055.19   28.90
  -9   0   1 1081.99   30.10
  -9   0   1 1049.09   29.40
   9   0  -1 1082.39   29.10
   9   0   1 1084.49   29.10
  -9   0  -1 1049.30   29.00
   9   0  -1 1049.00   29.30
  10   0   1   25.30    4.20
  10   0  -1   27.40    6.70
  10   0  -1   27.20    3.90
  10   0  -1   21.40    4.00
  10   0   1   24.90    3.70
 -10   0   1   31.40    4.80
 -10   0   1   24.00    3.70
 -10   0  -1   24.00    3.70
 -10   0   1   32.00    4.00
 -10   0  -1   23.10    6.60
 -10   0   1   30.10    6.90
  10   0   1   14.20    6.10
 -10   0   1   23.30    3.90
 -10   0   1   21.70    4.70
  10   0   1   19.90    3.60
 -10   0  -1   28.30    3.60
 -10   0  -1   23.20    5.40
  10   0  -1   19.80    3.60
 -10   0  -1   21.40    4.30
 -10   0  -1   23.90    3.80
  11   0  -1 1588.04   41.90
  11   0   1 1591.84   41.80
 -11   0  -1 1549.54   40.90
 -11   0  -1 1467.55   46.10
  11   0  -1 1510.05   47.20
 -11   0   1 1529.85   42.30
  11   0   1 1536.35   47.30
 -11   0   1 1596.04   43.40
 -11   0   1 1546.15   41.70
 -11   0  -1 1564.34   44.20
  11   0   1 1543.65   41.80
 -11   0   1 1557.44   41.80
 -11   0  -1 1585.84   41.80
  11   0  -1 1601.74   41.90
 -11   0   1 1525.45   46.50
  11   0   1 1513.55   42.10
 -11   0   1 1554.74   41.50
 -11   0  -1 1554.94   42.30
  11   0  -1 1516.95   44.30
 -11   0  -1 1581.24   41.70
  12   0   1   38.30    5.00
 -12   0   1   44.10    5.90
 -12   0   1   40.20    5.00
 -12   0   1   47.30    6.50
  12   0  -1   48.10    5.40
 -12   0   1   21.00    7.60
 -12   0  -1   41.90    7.30
 -12   0  -1   44.30    4.70
 -12   0  -1   37.60    4.90
 -12   0  -1   41.00    5.70
  12   0   1   47.20    9.10
 -12   0  -1   47.80    9.00
  12   0  -1   38.10    9.00
 -12   0  -1   51.89    7.40
  13   0   1   12.90    4.60
 -13   0   1   19.90    5.60
 -13   0  -1   10.10    6.70
 -13   0  -1   17.30    5.40
 -13   0   1   17.10    8.70
  13   0   1    2.90    8.00
 -13   0   1   14.50    4.40
 -13   0  -1   12.30    4.40
 -13   0   1   20.30    4.70
 -13   0  -1    5.80    7.80
  13   0  -1   13.20    4.60
 -13   0  -1   13.10    4.20
 -13   0   1   16.70    6.20
  13   0  -1    9.80    8.20
 -14   0   1   -4.00    8.50
  14   0   1   -1.90    8.40
 -14   0   1   -0.40    4.40
 -14   0  -1    2.70    5.00
 -14   0  -1   -2.10    4.20
  14   0  -1   -7.20    8.40
 -14   0  -1   -3.80    8.20
 -14   0   1    3.50    5.50
 -14   0  -1   -0.30    5.80
 -14   0  -1  -13.00    6.70
 -15   0   1  622.14   20.10
 -15   0  -1  587.54   22.60
 -15   0   1  556.34   26.20
  15   0  -1  584.64   29.40
 -15   0  -1  587.24   26.90
 -15   0  -1  641.24   19.90
  15   0   1  595.14   29.30
 -16   0  -1   -4.10   10.70
 -16   0   1    1.00    7.30
 -16   0   1   10.10   10.70
 -16   0   1    6.20    5.70
  16   0   1   -5.50   10.40
 -16   0  -1    9.60    7.60
  16   0  -1    1.70   10.90
  17   0  -1  327.87   26.30
 -17   0  -1  354.46   18.90
 -17   0   1  341.17   24.00
 -17   0   1  367.96   18.70
 -17   0  -1  310.77   22.70
  17   0   1  322.77   26.40
  18   0  -1   -2.50   13.20
 -18   0   1    5.80    9.00
 -18   0  -1   10.50    9.30
  18   0   1    0.80   13.30
 -18   0  -1   -5.80   12.20
 -18   0   1  -15.00   11.80
 -19   0  -1    8.10   13.00
  19   0  -1    0.60   13.80
  19   0   1   19.10   14.10
 -19   0  -1   12.60   10.20
 -19   0   1   22.40   13.90
 -19   0   1   29.50   10.20
   0  -1   1    7.40    0.60
   0  -1   1    7.30    0.50
   0   1  -1    6.90    0.50
   0  -1   1    8.70    0.70
   0  -1   1    6.80    0.50
   0  -1  -1    9.50    0.90
   0  -1  -1    7.20    0.60
   0  -1   1    7.40    0.50
   0   1  -1    7.00    0.50
   0   1   1    7.20    0.50
   0  -1  -1    7.10    0.60
   0  -1   1    6.60    0.50
   0  -1   1    6.20    0.40
   0  -1   1    7.70    0.50
   0   1   1    7.40    0.60
   0  -1  -1    5.70    0.50
   0   1  -1    7.50    0.70
   1   1  -1 4425.46  108.99
  -1  -1  -1 4347.37  109.19
   1   1  -1 4353.46  108.99
  -1  -1  -1 4386.86  109.09
  -1  -1  -1 4389.06  109.09
  -1  -1  -1 4611.84  108.99
   1  -1   1 4395.46  109.09
   1  -1   1 4204.58  109.09
  -1   1   1 4506.05  109.39
  -1   1   1 4304.87  109.09
   1  -1   1 4416.36  109.09
   1   1  -1 4413.86  109.39
  -1  -1  -1 4895.31  109.79
  -1   1   1 4285.37  109.09
  -1   1   1 4252.27  109.09
   1   1  -1 4626.04  109.19
   1   1  -1 4443.26  108.99
  -1  -1  -1 4268.27  108.99
  -1   1  -1 4295.17  112.59
  -1   1  -1 4614.34  112.59
  -1  -1   1 4548.54  112.59
  -1   1  -1 4439.36  112.59
   1   1   1 4666.23  112.69
  -1  -1   1 4887.61  112.89
   1  -1  -1 4542.25  112.99
  -1  -1   1 4434.66  112.59
   1   1   1 4535.75  112.59
   1  -1  -1 4441.36  112.59
   1  -1  -1 4793.22  113.19
   1   1   1 4393.66  112.49
  -1  -1   1 4527.75  112.79
  -1   1  -1 4736.63  112.89
  -1  -1   1 4638.14  112.69
   1  -1  -1 4494.55  112.69
   1   1   1 4593.84  112.59
  -1  -1   1 4511.35  112.49
   2   1  -1 1046.80   24.40
   2   1  -1  936.91   24.10
   2   1  -1  978.20   24.10
  -2  -1  -1  944.31   24.20
   2  -1   1  977.90   25.10
  -2  -1  -1  963.40   24.40
  -2  -1  -1 1026.00   24.90
  -2   1   1  961.70   24.20
  -2  -1  -1  902.81   24.00
   2  -1   1  929.01   24.10
   2  -1   1  905.71   24.10
   2   1  -1  934.21   24.10
   2  -1   1  940.51   24.20
  -2  -1  -1  958.50   24.10
  -2   1   1  905.61   24.10
   2   1  -1  967.20   24.70
  -2  -1  -1  953.00   24.10
   2   1   1  801.32   20.60
   2  -1  -1  786.72   20.70
  -2  -1   1  818.62   20.90
  -2  -1   1  813.52   20.80
  -2   1  -1  848.62   21.40
  -2   1  -1  833.42   21.30
  -2   1  -1  798.62   20.30
  -2  -1   1  879.71   21.50
   2   1   1  822.92   20.70
   2   1   1  873.41   21.30
  -2   1  -1  786.02   20.60
  -2  -1   1  798.82   20.60
   2   1   1  801.72   20.60
   2  -1  -1  832.52   21.30
  -2   1  -1  777.22   20.60
  -2  -1   1  776.52   20.60
  -2   1  -1  817.42   20.70
   2  -1  -1  790.42   20.80
   3  -1   1 3252.97   84.19
  -3  -1  -1 3359.66   84.39
  -3  -1  -1 3278.97   84.09
  -3   1   1 3294.97   84.19
  -3  -1  -1 3569.64   85.49
  -3  -1  -1 3323.07   84.09
  -3   1   1 3380.66   84.09
  -3   1   1 3420.96   84.39
   3   1  -1 3325.57   84.09
  -3  -1  -1 3727.43   85.39
   3   1  -1 3524.55   84.39
   3   1  -1 3391.66   84.19
   3   1  -1 3352.86   85.09
  -3  -1  -1 3318.67   84.19
   3  -1   1 3314.27   84.19
   3  -1   1 3385.36   84.29
  -3   1   1 3364.26   84.29
   3  -1   1 3457.05   85.59
  -3  -1  -1 3380.26   84.09
   3   1  -1 3301.77   84.09
  -3  -1   1 4273.07  109.19
  -3  -1   1 4381.46  109.29
  -3  -1   1 4693.03  110.49
  -3   1  -1 4520.35  109.99
  -3   1  -1 4141.29  109.09
   3  -1  -1 4258.77  109.29
  -3  -1   1 4332.67  109.09
  -3  -1   1 4880.51  109.19
  -3  -1   1 4295.27  109.39
   3   1   1 4377.46  109.09
   3  -1  -1 4276.17  109.19
   3   1   1 4254.07  109.09
   3   1   1 4423.06  109.19
  -3   1  -1 4326.67  109.19
  -3   1  -1 4583.74  110.29
   3  -1  -1 4203.88  109.19
  -3   1  -1 4289.37  109.19
   3  -1  -1 4493.35  109.89
  -3  -1   1 4258.27  109.09
   3   1   1 4618.64  110.19
   3  -1  -1 4555.74  110.59
  -4   1   1   12.50    1.70
   4  -1   1   13.40    2.50
  -4   1   1   10.00    1.40
  -4   1   1    9.30    1.40
  -4   1   1   13.40    2.30
   4   1  -1   10.10    1.40
   4   1  -1    9.70    2.10
   4   1  -1   11.00    1.40
  -4  -1  -1   11.30    2.40
  -4  -1  -1   12.30    1.40
   4  -1   1   13.30    1.70
   4  -1   1    7.90    1.30
  -4   1   1   12.60    1.50
   4   1  -1   11.60    1.50
  -4  -1  -1   12.60    1.40
   4  -1   1   14.00    1.50
  -4  -1  -1   16.00    2.50
  -4  -1  -1   11.20    1.50
   4   1  -1   14.70    1.80
  -4   1   1   13.90    1.70
  -4  -1  -1   11.00    1.40
   4  -1  -1    9.60    1.40
   4  -1  -1   11.30    2.50
  -4  -1   1   10.60    1.60
  -4  -1   1   15.40    2.80
  -4   1  -1   12.60    2.10
   4   1   1   10.50    1.30
  -4  -1   1   13.10    1.80
   4   1   1   10.20    1.50
   4  -1  -1   11.30    1.60
  -4   1  -1   10.00    2.30
  -4   1  -1   10.10    1.40
   4   1   1   12.10    1.40
   4   1   1   11.20    2.30
   4  -1  -1    8.50    1.80
   4  -1  -1   10.40    1.50
  -4  -1   1   11.00    1.40
  -4  -1   1    8.40    1.30
  -4   1  -1   12.00    1.60
  -4  -1   1    8.90    1.50
  -4   1  -1   11.90    1.20
  -4   1  -1    7.10    1.30
   5   1  -1  194.48    6.60
  -5  -1  -1  198.98    7.80
  -5   1   1  189.38    6.60
  -5  -1  -1  181.48    6.00
  -5   1   1  179.98    8.10
  -5  -1  -1  172.58    6.30
   5   1  -1  189.58    6.30
  -5   1   1  179.48    6.00
  -5   1   1  180.98    6.20
  -5   1   1  187.48    6.50
   5   1  -1  187.58    6.10
  -5  -1  -1  172.78    6.10
   5  -1   1  178.18    6.20
   5   1  -1  174.08    6.10
  -5   1   1  185.48    6.20
  -5  -1  -1  176.58    6.00
   5  -1   1  179.18    6.10
  -5  -1   1  212.88    7.30
   5   1   1  214.58    8.90
   5  -1  -1  227.48    7.50
  -5  -1   1  213.68    7.10
  -5   1  -1  232.08    8.30
  -5   1  -1  221.28    7.10
   5  -1  -1  210.38    9.30
   5   1   1  220.08    7.10
  -5   1  -1  234.08    9.10
  -5  -1   1  228.88    9.30
  -5   1  -1  215.88    7.30
   5   1   1  221.48    7.00
  -5   1  -1  212.28    7.00
   5  -1  -1  223.28    7.20
   5  -1  -1  220.48    7.20
  -5   1  -1  209.18    6.60
   5   1   1  231.08    7.30
  -5  -1   1  249.78    7.80
  -5  -1   1  221.28    7.20
  -5  -1   1  225.88    7.10
   6  -1   1   23.20    4.30
   6   1  -1   25.90    2.50
  -6   1   1   25.70    2.80
   6  -1   1   25.00    2.50
  -6  -1  -1   31.60    4.50
   6   1  -1   24.80    2.40
  -6   1   1   25.40    2.50
   6  -1   1   23.40    2.70
   6   1  -1   30.50    3.00
   6   1  -1   24.60    4.20
  -6   1   1   29.70    4.10
  -6   1   1   22.70    2.50
  -6   1   1   27.30    2.60
  -6  -1  -1   21.20    2.20
   6  -1   1   28.30    2.60
  -6  -1  -1   25.60    2.60
  -6  -1  -1   24.80    2.70
  -6  -1  -1   26.30    2.50
  -6   1   1   25.80    3.00
  -6  -1  -1   28.30    3.80
   6   1  -1   22.80    2.60
  -6   1  -1   40.60    3.30
  -6  -1   1   37.20    2.90
  -6  -1   1   42.20    3.70
  -6   1  -1   31.30    2.80
   6  -1  -1   44.90    5.20
   6  -1  -1   36.70    2.80
   6   1   1   44.40    3.10
   6  -1  -1   37.30    3.00
   6   1   1   36.20    2.70
  -6   1  -1   42.30    3.00
  -6   1  -1   36.50    4.80
   6   1   1   44.80    3.30
  -6  -1   1   36.20    2.90
  -6  -1   1   38.70    3.10
  -6  -1   1   36.80    3.20
   6   1   1   37.70    4.60
  -6  -1   1   38.60    4.90
  -6   1  -1   42.60    4.20
   6  -1  -1   39.90    3.40
  -7   1   1 2997.80   76.09
  -7  -1  -1 3206.48   78.09
  -7  -1  -1 3160.18   79.29
   7  -1   1 2948.10   76.29
   7   1  -1 3018.20   76.09
   7  -1   1 3002.50   76.09
  -7  -1  -1 2950.10   75.99
   7   1  -1 2990.70   76.19
  -7   1   1 2920.61   78.59
  -7   1   1 3099.29   76.79
  -7   1   1 2937.41   76.29
  -7  -1  -1 2945.61   76.19
   7   1  -1 3037.20   75.99
  -7  -1  -1 2974.60   75.89
   7  -1   1 3017.90   76.09
  -7   1   1 2996.50   75.79
   7  -1   1 2946.51   79.29
  -7  -1  -1 2958.00   75.69
  -7   1   1 2996.60   76.09
   7   1  -1 3033.00   78.89
  -7   1  -1 2610.84   66.69
  -7  -1   1 2785.82   67.59
  -7  -1   1 2616.34   66.59
   7  -1  -1 2626.24   66.69
   7   1   1 2618.54   66.59
  -7  -1   1 2547.15   66.89
  -7  -1   1 2581.44   66.69
  -7   1  -1 2624.54   68.29
  -7   1  -1 2587.44   66.89
   7   1   1 2670.63   66.89
  -7   1  -1 2598.74   69.39
   7   1   1 2691.63   69.59
   7   1   1 2683.13   66.69
   7  -1  -1 2629.24   69.99
   7  -1  -1 2650.63   66.79
  -7  -1   1 2698.63   69.89
   7  -1  -1 2538.85   66.89
  -7  -1   1 2578.14   66.59
  -7   1  -1 2559.84   66.59
   8  -1   1   75.69    5.60
   8   1  -1   85.99    5.00
   8   1  -1   73.89    5.20
  -8  -1  -1   80.29    5.00
  -8  -1  -1   77.29    4.80
  -8   1   1   87.49    7.60
   8  -1   1   81.39    5.10
   8   1  -1   88.29    8.20
  -8   1   1   73.89    5.00
  -8   1   1   69.59    5.50
   8  -1   1   80.39    5.10
   8   1  -1   86.39    5.00
  -8  -1  -1   87.29    4.90
  -8   1   1   81.19    5.90
  -8   1   1   86.69    4.80
   8  -1   1   97.69    8.80
  -8  -1  -1   91.49    8.00
  -8  -1  -1   78.19    5.50
  -8   1   1   67.99    5.00
  -8  -1  -1   80.09    7.10
   8   1   1   93.29    5.70
  -8   1  -1   96.79    6.00
  -8   1  -1   95.29    4.60
   8  -1  -1  105.89    5.60
  -8  -1   1   96.89    5.40
   8  -1  -1   99.49    5.60
  -8   1  -1  100.89    5.50
  -8  -1   1  111.09    8.60
   8   1   1  104.79    5.40
  -8   1  -1   99.59    8.10
  -8  -1   1  107.19    5.70
  -8   1  -1   99.89    7.30
  -8   1  -1  104.29    5.40
  -8  -1   1  109.99    6.60
  -8  -1   1   91.19    5.40
   8  -1  -1  103.69    6.10
  -8  -1   1  102.39    6.10
   8   1   1   98.49    5.40
   8   1   1  107.19    8.70
   8  -1  -1  108.99    9.00
  -9   1   1 1411.96   37.90
  -9   1   1 1439.46   38.40
  -9   1   1 1425.06   41.90
   9  -1   1 1468.05   38.40
  -9   1   1 1470.65   38.50
  -9  -1  -1 1443.36   38.20
   9  -1   1 1470.65   38.40
  -9  -1  -1 1431.16   42.10
   9   1  -1 1478.35   38.30
   9  -1   1 1461.65   42.80
  -9   1   1 1432.76   39.50
   9   1  -1 1410.96   38.40
  -9  -1  -1 1454.55   38.80
   9   1  -1 1432.96   38.30
   9  -1   1 1419.56   38.70
  -9  -1  -1 1431.76   38.30
   9   1  -1 1433.36   42.40
  -9   1   1 1437.66   38.80
  -9  -1  -1 1444.26   37.90
  -9  -1  -1 1493.15   40.70
  -9  -1   1 1369.86   37.20
  -9   1  -1 1375.36   37.60
   9   1   1 1395.36   37.50
  -9   1  -1 1467.15   39.40
   9   1   1 1428.26   37.30
   9   1   1 1397.66   41.10
   9  -1  -1 1431.96   37.40
  -9   1  -1 1379.06   40.70
  -9  -1   1 1423.36   38.30
  -9   1  -1 1412.46   37.30
   9  -1  -1 1402.26   41.80
   9   1   1 1441.86   37.30
   9  -1  -1 1358.06   37.60
  -9  -1   1 1377.96   37.60
  -9  -1   1 1306.57   41.10
  -9   1  -1 1421.66   37.30
   9  -1  -1 1447.96   37.50
  -9  -1   1 1423.46   37.20
  -9   1  -1 1371.26   36.30
  -9  -1   1 1377.46   37.30
 -10  -1  -1   41.80    4.90
 -10  -1  -1   33.10    3.80
  10   1  -1   33.00    7.00
 -10   1   1   36.90    4.10
 -10   1   1   42.30    5.40
 -10   1   1   40.90    4.20
  10  -1   1   44.60    4.20
 -10   1   1   37.10    7.00
 -10   1   1   29.10    3.80
 -10   1   1   38.30    4.70
  10   1  -1   34.90    3.90
  10  -1   1   32.30    4.10
 -10  -1  -1   37.10    6.10
 -10  -1  -1   37.40    4.00
  10  -1   1   35.80    7.40
 -10  -1  -1   41.70    4.30
 -10  -1  -1   33.50    7.00
  10   1  -1   35.80    4.00
  10  -1   1   39.00    4.60
  10   1  -1   37.50    4.20
  10  -1  -1   52.79    4.70
 -10  -1   1   65.09    5.00
 -10   1  -1   59.49    4.20
 -10  -1   1   51.89    5.00
  10   1   1   47.90    4.30
 -10  -1   1   59.89    4.70
  10   1   1   54.19    7.70
  10  -1  -1   58.09    4.90
 -10  -1   1   50.89    5.10
 -10   1  -1   53.39    7.50
  10  -1  -1   58.19    8.20
  10  -1  -1   51.69    4.80
 -10  -1   1   60.79    6.00
 -10   1  -1   41.10    4.30
 -10   1  -1   58.39    6.60
 -10  -1   1   54.69    8.20
 -10   1  -1   46.50    4.30
  10   1   1   57.19    4.70
 -10   1  -1   52.59    5.30
  10   1   1   57.39    5.10
 -11   1   1  104.89   10.20
 -11  -1  -1  103.69    6.90
 -11  -1  -1   96.79   10.10
 -11  -1  -1  101.59    7.00
  11  -1   1  116.59    7.30
 -11  -1  -1   98.59    8.50
  11  -1   1  105.59   10.90
 -11   1   1  110.69    8.30
  11   1  -1  114.79    7.20
 -11   1   1  109.89    7.20
  11  -1   1  115.59    8.10
 -11   1   1  105.49    8.90
  11   1  -1  116.29    7.30
 -11  -1  -1  123.79   11.90
 -11   1   1  112.59    7.00
 -11  -1  -1  116.19    8.30
  11   1  -1   98.09   10.40
 -11   1   1  117.09    7.40
  11  -1   1  115.09    7.20
 -11  -1  -1  104.49    6.90
 -11   1  -1  106.39    7.10
  11  -1  -1  107.99    7.10
 -11  -1   1  106.49    9.10
 -11   1  -1  105.79    6.40
 -11   1  -1   95.19   10.10
 -11   1  -1  110.09    7.20
 -11   1  -1  100.09   10.20
  11  -1  -1  106.99    7.90
  11  -1  -1   92.39   10.40
 -11   1  -1  121.49    8.20
  11  -1  -1  102.09    7.20
 -11  -1   1  102.79   10.60
 -11  -1   1  104.89    7.00
  11   1   1  113.59   11.20
 -11  -1   1  105.99    8.30
  11   1   1  116.89    7.20
 -11  -1   1  100.79    6.70
  11   1   1  110.99    7.10
 -12  -1  -1   -7.20    5.80
 -12  -1  -1   13.80    4.00
 -12   1   1   14.40    5.70
  12  -1   1   10.00    7.30
  12  -1   1    9.10    3.80
 -12   1   1   12.30    7.60
 -12   1   1    5.20    3.80
 -12  -1  -1   12.00    5.10
 -12   1   1   11.80    4.80
 -12  -1  -1    2.90    3.70
 -12  -1  -1   13.30    7.10
 -12   1   1    8.50    3.90
  12  -1   1    8.60    4.00
 -12  -1  -1    8.50    4.80
  12   1  -1   -1.00    7.00
  12   1  -1    6.90    3.80
  12   1   1    5.50    7.20
 -12  -1   1   13.30    5.50
 -12  -1   1   14.20    4.90
 -12  -1   1   21.50    4.30
  12  -1  -1   11.50    4.10
 -12   1  -1   14.00    4.10
 -12   1  -1   22.30    5.20
 -12  -1   1   19.20    7.90
 -12   1  -1   20.30    4.00
 -12   1  -1   15.50    4.30
 -12   1  -1   14.70    6.20
  12  -1  -1    8.50    7.70
 -12   1  -1    7.40    7.50
  12  -1  -1   15.70    4.30
  12   1   1   11.80    3.90
 -12  -1   1   12.60    4.20
  13   1  -1 1533.65   41.40
  13   1  -1 1423.46   47.90
 -13  -1  -1 1491.95   40.40
 -13  -1  -1 1534.15   42.10
 -13   1   1 1535.45   43.30
 -13  -1  -1 1417.76   42.30
  13  -1   1 1469.35   48.20
 -13   1   1 1514.45   42.10
 -13  -1  -1 1509.35   44.10
 -13   1   1 1516.85   40.20
 -13  -1  -1 1502.85   41.20
  13  -1   1 1495.15   41.40
 -13   1   1 1542.85   41.50
 -13  -1  -1 1445.76   46.90
 -13   1   1 1419.66   46.50
 -13  -1   1 1372.36   38.40
  13   1   1 1345.77   45.10
  13  -1  -1 1349.36   45.80
 -13  -1   1 1331.27   40.70
 -13  -1   1 1401.96   39.50
  13  -1  -1 1433.66   38.70
  13   1   1 1387.36   38.50
 -13   1  -1 1329.77   43.60
 -13   1  -1 1383.26   37.10
 -13   1  -1 1368.86   38.50
 -13   1  -1 1411.06   39.20
 -13  -1   1 1357.26   44.10
 -13  -1   1 1393.06   37.90
 -13   1  -1 1441.16   41.60
 -14  -1  -1   -2.70    5.50
 -14   1   1    6.70    6.30
 -14  -1  -1    0.80    6.90
  14  -1   1   -3.30    8.70
 -14  -1  -1    5.40    8.70
 -14   1   1   -1.00    4.20
 -14   1   1    0.40    8.60
  14   1  -1   -3.40    8.60
 -14  -1  -1    1.00    6.00
 -14  -1  -1    6.70    4.60
  14  -1  -1    7.30    9.40
 -14   1  -1   -1.90    8.50
 -14  -1   1    4.80    6.10
 -14  -1   1    6.70    5.70
 -14  -1   1    7.80    8.80
 -14   1  -1    7.70    4.30
 -14   1  -1   12.40    7.30
 -14  -1   1   -0.50    4.80
  14   1   1   -1.80    8.50
 -15  -1  -1  258.67   15.10
 -15  -1  -1  249.68   12.20
 -15   1   1  234.78   11.90
 -15  -1  -1  247.88   14.40
  15  -1   1  205.48   20.40
 -15   1   1  233.58   18.20
  15   1  -1  221.88   20.70
 -15  -1  -1  220.38   18.30
 -15   1  -1  261.97   16.70
 -15  -1   1  261.67   19.20
 -15   1  -1  259.37   19.70
 -15  -1   1  287.07   15.80
 -15  -1   1  275.57   15.20
  15  -1  -1  243.18   21.30
  15   1   1  270.27   21.20
 -15  -1   1  295.07   13.10
  16  -1   1   17.60   11.60
 -16  -1  -1   14.00    5.90
 -16   1   1    5.60   10.60
  16   1  -1   11.50   11.50
 -16  -1  -1   17.70   11.10
 -16  -1  -1   13.80    8.00
 -16  -1   1   11.70    5.90
 -16  -1   1   12.50    7.90
 -16  -1   1    2.20   11.10
  16  -1  -1    6.40   11.40
 -16   1  -1   14.90    7.90
  16   1   1   10.10   11.30
 -16   1  -1    3.60   10.40
  17   1  -1  216.98   20.70
 -17   1   1  201.08   15.40
 -17  -1  -1  203.88   19.70
  17  -1   1  186.98   20.40
 -17   1   1  202.48   18.60
 -17  -1  -1  232.08   16.70
 -17   1  -1  216.18   20.40
 -17  -1   1  231.88   13.50
 -17  -1   1  215.18   16.20
  17   1   1  178.48   19.70
 -17  -1   1  208.48   19.90
  17  -1  -1  199.28   21.10
 -17   1  -1  196.28   16.40
 -18  -1  -1    2.20    8.90
 -18   1   1    1.20   12.40
  18  -1   1    8.70   13.30
  18   1  -1  -17.20   12.50
 -18   1   1    9.00    8.80
 -18  -1  -1    0.90   12.20
  18  -1  -1   -7.10   12.60
 -18  -1   1   -8.50   12.10
  18   1   1    2.90   12.80
 -18   1  -1    7.60    9.20
 -18  -1   1    7.50    8.80
 -18   1  -1    8.00   12.50
  19  -1   1  372.26   30.50
 -19  -1  -1  354.66   20.90
 -19   1   1  338.47   20.50
  19   1  -1  328.77   29.80
 -19  -1  -1  320.17   25.30
 -19   1   1  271.57   24.50
 -19   1  -1  331.07   25.70
  19  -1  -1  316.97   29.70
 -19  -1   1  341.67   20.50
 -19  -1   1  322.57   25.40
  19   1   1  328.27   29.40
 -19   1  -1  345.47   20.30
   0  -2  -1 3656.13   87.69
   0   2  -1 3616.14   87.29
   0  -2  -1 3521.05   87.49
   0  -2   1 3595.04   87.49
   0  -2  -1 3534.65   87.39
   0  -2   1 3669.93   87.69
   0   2   1 3431.16   87.39
   0  -2  -1 3420.56   87.39
   0  -2  -1 3642.84   87.29
   0  -2   1 3651.13   87.49
   0  -2   1 3538.05   87.29
   0   2   1 3467.25   87.49
   0   2  -1 3402.76   87.29
   0  -2  -1 3480.05   87.39
   0  -2   1 3626.34   87.79
   0  -2   1 3409.96   87.29
   1   2  -1 3072.89   78.29
   1  -2   1 3150.18   78.39
   1  -2   1 3204.88   78.39
   1  -2   1 3170.38   78.39
  -1   2   1 3089.79   78.49
  -1   2   1 3172.28   78.59
  -1   2   1 3267.07   78.99
   1   2  -1 3221.58   78.29
  -1   2   1 3217.78   78.49
   1  -2   1 3191.68   78.19
  -1  -2  -1 3105.09   78.39
  -1  -2  -1 3127.49   78.39
  -1  -2  -1 3210.18   78.69
  -1  -2  -1 3199.78   78.39
  -1  -2  -1 3189.68   78.39
   1  -2   1 3212.68   78.59
   1  -2   1 3013.30   78.39
   1   2  -1 3285.87   78.69
  -1  -2  -1 3172.38   78.69
   1   2   1 3325.47   79.49
  -1  -2   1 3332.87   79.69
   1  -2  -1 3135.39   79.49
  -1  -2   1 3260.07   79.29
   1   2   1 3204.08   79.39
  -1  -2   1 3223.58   79.69
  -1   2  -1 3390.36   79.79
  -1  -2   1 3188.78   79.89
  -1   2  -1 3131.69   79.29
  -1   2  -1 3187.38   80.09
  -1  -2   1 3146.59   79.29
  -1   2  -1 3170.18   79.39
   1   2   1 3143.79   79.39
   1  -2  -1 3093.29   79.49
  -1   2  -1 3110.29   79.39
   1  -2  -1 3397.76   80.19
  -1  -2   1 3188.78   79.49
  -2  -2  -1  627.24   15.80
   2  -2   1  628.34   17.10
  -2  -2  -1  593.04   15.60
  -2   2   1  610.44   15.80
   2  -2   1  575.64   15.70
  -2  -2  -1  599.44   15.70
   2  -2   1  614.94   15.80
  -2  -2  -1  603.44   15.70
  -2   2   1  596.54   15.80
   2   2  -1  616.14   16.30
  -2  -2  -1  683.23   16.80
  -2   2   1  593.24   15.80
   2  -2   1  597.14   15.80
   2   2  -1  664.33   15.80
   2   2  -1  621.44   15.60
  -2  -2  -1  605.44   16.00
   2   2  -1  594.04   15.60
   2   2   1  530.45   13.90
  -2  -2   1  524.85   13.70
   2   2   1  509.85   13.40
  -2  -2   1  566.14   14.30
  -2   2  -1  513.85   13.50
  -2  -2   1  532.55   13.30
  -2  -2   1  518.35   13.90
  -2   2  -1  513.35   13.50
  -2  -2   1  512.15   13.60
  -2  -2   1  516.75   13.30
   2  -2  -1  502.35   13.60
  -2   2  -1  526.35   14.20
   2  -2  -1  548.35   14.60
   2   2   1  525.75   13.40
   2  -2  -1  495.25   13.50
  -2   2  -1  503.75   13.50
  -2  -2   1  497.35   13.30
  -2  -2   1  509.05   13.30
  -2   2  -1  549.45   14.10
   3  -2   1   18.20    1.50
   3   2  -1   24.70    2.00
   3   2  -1   20.50    1.60
   3   2  -1   20.90    1.60
  -3  -2  -1   21.70    1.70
   3  -2   1   19.80    1.70
   3   2  -1   19.30    2.20
  -3  -2  -1   27.80    2.60
  -3  -2  -1   19.50    1.50
  -3   2   1   17.10    1.50
   3  -2   1   20.30    1.50
   3  -2   1   16.30    2.40
  -3   2   1   20.70    1.70
  -3   2   1   14.70    1.50
  -3  -2  -1   19.20    1.40
   3  -2  -1   91.89    4.80
  -3  -2   1   91.99    4.40
  -3  -2   1   84.39    3.70
  -3   2  -1   81.69    3.20
  -3  -2   1   88.69    3.50
  -3   2  -1   86.49    3.30
   3   2   1   83.19    3.10
  -3  -2   1   82.19    3.10
   3  -2  -1   84.89    3.50
   3  -2  -1   85.89    3.30
  -3  -2   1   83.79    3.40
  -3  -2   1   84.89    3.20
  -3   2  -1   97.19    4.30
  -3   2  -1   88.19    3.20
   3   2   1   90.69    4.00
   3   2   1   85.29    3.10
  -3   2  -1   86.39    4.00
   3   2   1   89.89    3.20
  -3  -2   1   94.19    3.20
  -3   2  -1   86.99    2.60
   3  -2  -1   88.99    3.30
  -4   2   1  303.47    9.10
   4   2  -1  309.57    8.80
  -4  -2  -1  303.77    8.90
   4  -2   1  309.27    9.00
   4   2  -1  309.97    8.80
  -4  -2  -1  304.27    9.00
  -4  -2  -1  305.97    9.00
  -4   2   1  314.77    9.60
   4   2  -1  326.27    9.00
  -4  -2  -1  315.47   10.40
   4  -2   1  306.47    9.20
  -4  -2  -1  296.17    8.80
  -4   2   1  309.57    9.00
   4  -2   1  318.57    9.00
   4  -2   1  296.27   10.90
   4   2  -1  327.47   10.30
  -4  -2  -1  367.76   10.60
   4   2  -1  311.87    8.80
  -4   2   1  301.97    9.00
  -4  -2  -1  306.97    9.20
   4   2   1  231.08    8.30
   4  -2  -1  227.08    7.40
  -4  -2   1  234.68    7.40
  -4   2  -1  234.18    7.10
   4   2   1  231.48    7.00
   4  -2  -1  230.98    7.20
  -4  -2   1  231.38    7.00
  -4   2  -1  232.98    7.20
   4   2   1  230.68    6.90
  -4   2  -1  247.68    8.60
  -4  -2   1  232.48    7.10
  -4   2  -1  229.48    6.40
  -4  -2   1  217.48    7.60
  -4  -2   1  250.47    8.70
   4   2   1  238.98    7.10
   4  -2  -1  232.18    7.20
   4  -2  -1  245.08    9.10
  -4  -2   1  268.47    7.30
  -4   2  -1  236.28    7.10
  -5  -2  -1 4563.14  114.19
   5   2  -1 4587.64  114.19
  -5  -2  -1 4497.25  114.09
  -5   2   1 4478.15  114.39
   5  -2   1 4478.75  114.29
   5   2  -1 4750.62  114.29
  -5  -2  -1 4472.15  114.29
   5   2  -1 4531.55  114.09
  -5  -2  -1 4581.64  116.39
  -5  -2  -1 4470.25  114.09
   5  -2   1 4427.56  114.49
  -5  -2  -1 4510.35  114.59
  -5   2   1 4575.94  114.89
  -5   2   1 4493.75  113.89
  -5   2   1 4605.44  114.29
  -5   2   1 4531.55  114.29
   5   2  -1 4550.14  115.89
   5  -2   1 4537.45  114.29
   5   2  -1 4671.83  114.19
  -5  -2  -1 5083.19  116.09
   5  -2   1 4654.53  116.79
  -5   2   1 4798.22  115.99
  -5   2  -1 4889.51  122.09
   5  -2  -1 4811.92  122.09
  -5  -2   1 4702.73  121.89
   5  -2  -1 4988.70  122.19
  -5  -2   1 4994.60  121.99
  -5   2  -1 4826.62  122.09
   5  -2  -1 5013.40  124.69
  -5  -2   1 4840.82  122.29
   5   2   1 4848.02  121.89
  -5   2  -1 4981.10  123.89
   5   2   1 4974.60  123.69
  -5  -2   1 5423.06  122.59
  -5  -2   1 4718.33  121.99
  -5  -2   1 4989.40  124.19
   5   2   1 4819.52  121.89
  -5   2  -1 4826.92  121.39
   5  -2  -1 4690.33  122.29
  -5   2  -1 4780.82  121.99
   5   2   1 4916.01  121.99
  -5   2  -1 4975.80  123.19
  -6  -2  -1   81.19    4.70
  -6   2   1   76.29    5.00
  -6   2   1   80.79    4.40
   6   2  -1   79.99    4.30
  -6  -2  -1   82.99    4.40
  -6  -2  -1   79.59    4.10
  -6   2   1   78.69    4.70
   6  -2   1   90.69    7.40
   6   2  -1   71.19    4.00
  -6   2   1   81.59    4.30
   6   2  -1   86.09    4.50
  -6  -2  -1   80.29    5.10
  -6  -2  -1   89.99    6.10
  -6   2   1   84.99    4.00
   6   2  -1   83.39    6.30
   6   2  -1   77.19    4.00
   6  -2   1   78.49    4.70
  -6  -2  -1   85.49    6.70
   6  -2   1   79.39    4.40
   6  -2   1   84.29    4.50
  -6  -2  -1   73.69    4.00
  -6   2   1   90.19    6.30
   6  -2  -1   71.99    4.20
   6   2   1   68.79    3.90
  -6   2  -1   73.89    6.00
  -6  -2   1   72.79    6.30
  -6  -2   1   70.89    3.90
   6  -2  -1   64.49    4.60
   6   2   1   72.69    6.20
  -6  -2   1   64.69    4.30
  -6   2  -1   74.89    3.40
  -6  -2   1   75.59    4.90
  -6   2  -1   72.69    5.40
   6   2   1   72.09    4.10
  -6  -2   1   68.79    4.00
  -6  -2   1   62.29    4.40
  -6   2  -1   65.49    4.00
  -6   2  -1   74.69    4.20
   6   2   1   64.89    3.90
  -6   2  -1   59.69    4.40
   6  -2  -1   56.69    4.00
  -7  -2  -1  715.73   19.40
   7  -2   1  687.43   19.80
  -7   2   1  697.03   22.00
   7   2  -1  723.83   19.50
  -7  -2  -1  685.33   19.20
  -7   2   1  720.63   19.60
  -7   2   1  698.93   20.30
   7   2  -1  697.53   19.30
  -7   2   1  712.93   19.50
   7   2  -1  660.53   22.00
  -7  -2  -1  683.33   19.30
  -7  -2  -1  699.13   19.70
  -7  -2  -1  747.53   21.60
   7  -2   1  687.53   19.40
  -7  -2  -1  711.43   22.70
   7   2  -1  685.73   19.30
   7  -2   1  715.93   22.90
  -7   2   1  686.83   19.70
   7  -2   1  710.93   19.50
  -7  -2  -1  703.13   20.20
  -7   2   1  687.63   19.00
   7   2  -1  699.73   19.30
  -7   2  -1  656.33   18.70
  -7  -2   1  653.73   18.90
   7  -2  -1  689.83   18.90
  -7  -2   1  687.13   22.00
   7   2   1  672.63   18.60
   7  -2  -1  674.23   22.20
  -7   2  -1  684.53   20.30
   7  -2  -1  650.93   19.20
  -7   2  -1  658.33   17.90
  -7  -2   1  707.83   19.70
   7  -2  -1  680.83   18.90
  -7   2  -1  671.63   19.00
   7   2   1  680.63   18.70
   7   2   1  703.83   21.60
  -7  -2   1  653.73   18.60
   7   2   1  673.33   18.80
  -7  -2   1  650.03   19.00
  -7   2  -1  664.83   18.70
  -7  -2   1  679.03   18.60
   8  -2   1   13.80    2.60
  -8  -2  -1   15.00    5.00
  -8   2   1   13.30    2.50
  -8   2   1   13.30    3.40
   8   2  -1   15.70    2.50
   8  -2   1   15.40    2.70
  -8  -2  -1   19.20    2.90
  -8  -2  -1   11.20    2.40
  -8  -2  -1   15.60    2.60
  -8   2   1   14.30    2.70
  -8  -2  -1    7.10    2.80
   8  -2   1   14.10    3.00
  -8  -2  -1   16.10    3.50
  -8  -2  -1   14.80    4.20
   8  -2   1   13.70    4.80
   8   2  -1   11.10    2.50
  -8   2   1   17.80    3.20
   8   2  -1   13.90    2.60
  -8   2   1   20.50    2.90
  -8   2   1   14.40    4.60
   8   2  -1   13.10    4.60
  -8   2  -1    6.40    2.60
   8  -2  -1    8.70    2.50
   8  -2  -1   10.50    2.50
   8  -2  -1    2.60    4.40
   8  -2  -1    5.00    2.70
  -8   2  -1    5.30    2.40
  -8  -2   1   10.00    4.90
  -8  -2   1   10.80    2.50
   8   2   1    5.10    2.30
   8   2   1    7.40    4.20
   8   2   1    8.70    2.50
  -8   2  -1    7.20    3.70
  -8  -2   1    8.30    2.80
  -8   2  -1    6.00    2.30
  -8  -2   1    9.80    2.90
  -8  -2   1   11.20    2.40
  -8   2  -1   10.00    4.50
   8   2   1    9.20    2.40
  -8  -2   1    4.50    3.30
  -9   2   1  734.03   21.20
  -9  -2  -1  732.63   22.10
  -9   2   1  743.93   20.50
  -9   2   1  730.73   24.50
  -9  -2  -1  723.03   21.50
  -9   2   1  719.73   21.50
   9  -2   1  736.03   21.70
  -9  -2  -1  719.43   23.40
   9   2  -1  728.83   21.10
   9   2  -1  734.23   20.90
   9   2  -1  761.92   21.00
  -9   2   1  762.52   21.20
   9   2  -1  765.02   25.10
   9  -2   1  739.83   25.70
  -9  -2  -1  743.23   25.10
   9  -2   1  741.93   21.20
  -9   2   1  763.22   22.30
  -9  -2  -1  733.43   21.00
  -9  -2  -1  732.33   20.90
  -9  -2  -1  736.73   20.90
   9  -2   1  738.83   21.20
   9   2   1  640.34   22.50
  -9  -2   1  638.74   18.50
   9  -2  -1  621.94   19.20
  -9  -2   1  642.94   19.20
  -9  -2   1  657.73   22.70
   9  -2  -1  657.03   18.80
  -9   2  -1  649.34   22.30
   9   2   1  682.13   18.70
  -9   2  -1  633.04   20.80
   9   2   1  628.04   18.50
  -9   2  -1  632.34   19.10
  -9  -2   1  635.74   18.90
  -9  -2   1  637.44   18.50
   9  -2  -1  588.64   22.90
  -9   2  -1  660.43   18.80
  -9   2  -1  638.34   18.80
  -9  -2   1  649.74   19.90
   9   2   1  616.04   18.70
   9  -2  -1  650.63   18.90
  10   2  -1  118.79   11.40
  10  -2   1  117.79    7.90
 -10   2   1  113.99    6.90
 -10   2   1  114.19    7.60
  10  -2   1  126.09   11.80
  10  -2   1  134.89    7.10
  10   2  -1  126.59    6.80
 -10   2   1  124.89    6.50
  10  -2   1  132.09    7.10
 -10  -2  -1  100.09    6.50
 -10  -2  -1  100.89    7.50
 -10  -2  -1  109.39   10.20
 -10   2   1  114.49   10.80
 -10   2   1  115.79    8.50
 -10  -2  -1  126.79    8.40
 -10  -2  -1  124.39    6.80
 -10  -2  -1  115.49    9.40
 -10  -2  -1  120.19    6.90
  10   2  -1  111.09    6.70
 -10   2   1  113.59    7.20
  10   2   1  107.79    6.30
 -10   2  -1   94.89    6.60
 -10  -2   1  100.39    9.50
 -10   2  -1  102.99    5.50
 -10   2  -1   90.99    8.80
 -10   2  -1   99.29    6.70
 -10   2  -1  108.09    8.90
  10  -2  -1  102.49   10.30
  10   2   1  111.09   10.80
 -10  -2   1   88.69    6.40
 -10  -2   1   91.49    7.40
 -10  -2   1  100.99    6.30
  10   2   1   98.49    6.20
  10  -2  -1  103.99    6.90
 -10  -2   1  107.39    8.20
 -10   2  -1   96.49    7.20
  10  -2  -1  111.69    6.80
  10  -2  -1  104.29    7.30
 -11  -2  -1 1766.42   46.10
 -11  -2  -1 1680.53   51.49
 -11  -2  -1 1798.02   49.30
 -11   2   1 1762.12   48.30
  11  -2   1 1735.53   47.10
 -11   2   1 1728.53   50.99
  11  -2   1 1772.62   46.60
  11   2  -1 1686.33   51.89
  11  -2   1 1771.52   46.70
 -11  -2  -1 1743.33   46.30
  11  -2   1 1684.93   52.19
 -11  -2  -1 1753.02   47.10
  11   2  -1 1765.32   46.40
 -11   2   1 1745.13   46.60
 -11   2   1 1739.43   46.60
  11   2  -1 1750.32   46.50
 -11   2   1 1748.53   47.00
 -11   2   1 1763.82   45.90
 -11  -2  -1 1758.52   46.40
 -11  -2  -1 1714.93   47.60
 -11   2  -1 1857.01   51.09
 -11   2  -1 1876.81   48.70
  11   2   1 1848.52   53.69
 -11   2  -1 1814.32   48.60
  11  -2  -1 1858.91   48.80
 -11   2  -1 1858.11   47.40
 -11  -2   1 1819.02   49.30
 -11   2  -1 1860.31   49.20
 -11  -2   1 1794.42   49.60
  11   2   1 1885.41   48.60
 -11   2  -1 1751.42   52.59
  11  -2  -1 1891.41   48.90
  11  -2  -1 1777.12   54.69
  11   2   1 1802.62   48.50
 -11  -2   1 1802.62   48.40
 -11  -2   1 1848.92   48.60
  11  -2  -1 1833.82   49.20
 -11  -2   1 1765.62   48.30
 -11  -2   1 1754.72   53.19
 -11  -2   1 1903.91   50.09
 -12   2   1   88.09    6.50
  12  -2   1  110.19    7.90
 -12   2   1   82.79   10.10
 -12  -2  -1   90.89   11.10
  12   2  -1   79.69   10.50
 -12   2   1  102.49   10.20
 -12   2   1   87.99    7.10
 -12  -2  -1   95.79    9.30
 -12   2   1  100.99    7.60
  12  -2   1   86.29   11.00
  12  -2   1  104.69    7.70
 -12  -2  -1   96.99    7.60
 -12  -2  -1   96.09    7.50
  12   2  -1  100.69    6.90
  12  -2   1  103.99    8.10
 -12  -2  -1   91.19    8.10
 -12   2   1   89.19    7.30
 -12  -2  -1   87.69    6.40
 -12  -2   1  101.79    7.80
  12   2   1   97.69    7.40
 -12   2  -1  102.59    9.40
 -12  -2   1   95.69    6.80
  12   2   1   96.39   11.20
 -12   2  -1  104.69    8.00
 -12  -2   1  102.49    7.70
 -12   2  -1   92.89    6.80
 -12   2  -1   80.09    6.70
 -12  -2   1  103.29    8.40
 -12   2  -1  101.49    6.50
 -12  -2   1  103.49   11.40
  12  -2  -1  101.39   11.70
 -12   2  -1   97.99   11.10
  12  -2  -1  101.79    7.10
  12  -2  -1   84.39    7.20
  12  -2  -1   91.89    6.80
 -12  -2   1   93.39    8.30
 -13  -2  -1   24.60    5.90
  13  -2   1   35.30    9.50
 -13  -2  -1   24.50    9.10
 -13  -2  -1   28.70    7.40
 -13  -2  -1   16.70    4.80
 -13   2   1   24.00    8.90
 -13  -2  -1   40.40    6.70
 -13   2   1   28.30    6.80
  13   2  -1   19.00    8.90
  13   2   1   13.20    8.20
  13  -2  -1   16.40    8.90
 -13  -2   1   21.70    5.80
 -13   2  -1   21.70    4.00
 -13   2  -1    6.30    8.10
 -13  -2   1   17.90    6.10
 -13   2  -1   11.90    6.80
 -13  -2   1   18.40    5.00
 -13  -2   1   16.60    8.90
 -14  -2  -1   12.70    5.10
 -14  -2  -1   -2.40    8.80
  14   2  -1    1.00    9.00
 -14  -2  -1    6.70    6.20
 -14   2   1    3.70    4.10
  14  -2   1   -6.80    8.50
 -14  -2  -1    2.40    5.80
 -14   2   1    3.30    6.60
 -14   2   1   -3.40    8.30
  14  -2  -1    0.50    9.20
  14   2   1    4.30    8.60
 -14   2  -1    3.30    8.60
 -14  -2   1   -6.40    8.90
 -14  -2   1    8.20    5.20
 -14  -2   1    6.40    6.50
 -14  -2   1    9.30    6.00
 -14   2  -1    4.00    6.90
 -15  -2  -1  499.85   17.70
  15  -2   1  449.46   26.60
 -15   2   1  444.76   24.70
  15   2  -1  456.45   26.10
 -15  -2  -1  515.85   19.70
 -15  -2  -1  477.15   20.10
 -15  -2  -1  450.65   23.70
 -15   2  -1  470.95   24.30
 -15  -2   1  475.25   25.70
 -15  -2   1  496.95   20.60
  15   2   1  501.45   26.60
 -15  -2   1  559.94   20.80
 -15  -2   1  561.14   18.90
 -15   2  -1  509.25   22.00
  15  -2  -1  503.05   27.80
  16  -2   1   36.30   12.40
 -16  -2  -1   30.50    8.40
 -16   2   1   20.80   11.30
 -16  -2  -1   26.50   11.40
 -16  -2  -1   26.90    6.40
  16   2  -1   19.10   11.60
 -16  -2   1   31.80    6.80
 -16  -2   1   26.10    8.10
  16  -2  -1   28.80   12.60
 -16  -2   1   41.10    9.10
 -16   2  -1   29.90   11.50
  16   2   1   30.70   11.90
 -16  -2   1   22.50   11.60
  17  -2   1  352.26   26.40
 -17  -2  -1  329.87   18.10
  17   2  -1  314.37   25.70
 -17  -2  -1  306.57   23.20
 -17   2   1  283.07   22.70
  17  -2  -1  221.98   21.60
 -17   2  -1  261.07   20.90
 -17   2  -1  259.67   17.10
  17   2   1  286.67   24.40
 -17  -2   1  295.47   17.50
 -17  -2   1  294.57   15.20
 -17  -2   1  234.58   22.00
 -18  -2  -1    8.00    9.10
 -18  -2  -1   -2.10   12.50
  18  -2   1    1.90   13.00
 -18   2   1    4.00   11.80
  18   2  -1   16.00   13.70
 -18   2   1    8.00    8.80
 -18  -2   1    7.10    9.30
 -18  -2   1  -18.60   11.70
 -18   2  -1   -8.20   12.20
  18  -2  -1  -14.70   12.80
  18   2   1  -11.60   12.20
 -18   2  -1    7.80    9.50
 -19   2   1   43.60   10.60
 -19   2   1   22.80   14.00
  19  -2   1   54.49   16.60
 -19  -2  -1   45.90   11.10
  19   2  -1   22.10   15.00
 -19  -2   1   22.70   13.90
 -19   2  -1   42.50   10.70
 -19  -2   1   55.29   11.20
 -19   2  -1   38.00   15.10
  19   2   1   38.70   15.70
  19  -2  -1   24.20   15.20
   0  -3  -1   17.10    1.10
   0   3   1   15.30    1.10
   0  -3  -1   17.40    1.40
   0  -3  -1   13.90    1.00
   0  -3   1   16.20    1.30
   0  -3   1   20.10    1.30
   0  -3   1   16.60    1.30
   0   3   1   16.10    1.00
  -1  -3  -1 2263.57   55.29
  -1   3   1 2176.18   55.29
  -1   3   1 2195.88   55.89
   1  -3   1 2185.18   55.09
   1  -3   1 2228.78   55.49
   1  -3   1 2142.59   55.19
   1  -3   1 2255.37   55.09
  -1  -3  -1 2268.77   55.19
  -1  -3  -1 2273.57   55.59
  -1  -3  -1 2145.79   55.09
  -1  -3  -1 2296.97   55.59
   1  -3   1 2230.78   55.49
  -1   3   1 2222.28   55.29
   1  -3   1 2238.28   55.09
   1  -3   1 2273.37   55.19
  -1   3  -1 2489.85   63.79
  -1  -3   1 2584.34   64.49
   1  -3  -1 2702.83   64.79
   1  -3  -1 2477.75   63.79
  -1  -3   1 2575.44   64.19
   1  -3  -1 2466.85   63.89
   1   3   1 2521.55   63.69
   1  -3  -1 2673.33   63.89
   1  -3  -1 2564.74   63.89
   1   3   1 2617.64   63.79
   1  -3  -1 2570.94   63.89
   1  -3  -1 2552.34   63.69
  -1   3  -1 2600.04   63.79
  -1   3  -1 2670.23   64.29
  -2  -3  -1  199.78    5.70
   2  -3   1  203.28    5.90
   2  -3   1  197.28    5.80
   2   3  -1  207.58    6.50
   2  -3   1  213.48    5.90
  -2   3   1  210.48    6.60
   2   3  -1  218.78    6.00
   2  -3   1  197.18    5.80
   2   3  -1  199.88    5.60
   2   3  -1  214.58    5.60
   2  -3   1  214.88    6.00
  -2  -3  -1  200.48    5.70
  -2   3   1  203.18    5.90
  -2  -3  -1  215.28    5.70
  -2   3   1  208.08    6.00
  -2  -3  -1  214.18    5.70
   2  -3   1  198.48    5.80
  -2   3  -1  246.38    7.10
  -2  -3   1  235.28    6.10
   2  -3  -1  223.58    6.60
  -2  -3   1  227.18    6.80
   2   3   1  218.88    6.20
  -2   3  -1  229.18    6.40
  -2  -3   1  224.18    6.10
  -2  -3   1  238.88    6.70
  -2   3  -1  224.08    7.40
   2  -3  -1  214.38    6.40
  -2  -3   1  232.58    6.20
  -2   3  -1  223.58    6.40
  -2  -3   1  222.38    6.20
   2  -3  -1  253.37    7.90
   2   3   1  234.98    6.30
   2   3   1  247.18    6.80
  -3   3   1 3898.51   96.39
  -3  -3  -1 3727.23   95.29
  -3   3   1 3878.91   95.49
   3  -3   1 3424.86   96.09
   3   3  -1 3768.32   95.19
   3   3  -1 4053.99   95.39
  -3  -3  -1 4178.38   96.79
   3  -3   1 3748.72   95.59
   3  -3   1 3896.21   95.49
   3  -3   1 3770.12   95.39
  -3  -3  -1 3763.12   95.79
  -3   3   1 3799.92   95.49
  -3  -3  -1 3971.00   95.39
  -3   3   1 3827.32   95.49
  -3  -3  -1 3885.31   95.69
  -3  -3  -1 3795.22   95.29
  -3  -3  -1 3759.42   95.29
   3   3  -1 3899.91   95.29
   3   3  -1 3935.11   96.39
  -3  -3   1 3358.96   85.69
   3   3   1 3562.54   86.59
  -3  -3   1 3449.85   85.69
  -3  -3   1 3407.96   86.09
  -3  -3   1 3507.65   86.29
   3  -3  -1 3449.05   86.19
  -3  -3   1 3337.67   85.69
   3  -3  -1 3483.65   87.59
  -3   3  -1 3478.15   86.89
   3   3   1 3463.65   85.79
  -3  -3   1 3549.24   85.69
   3  -3  -1 3348.36   86.09
   3   3   1 3400.56   85.69
  -3   3  -1 3622.44   86.89
  -3   3  -1 3530.25   85.89
  -3   3  -1 3437.16   85.89
   3  -3  -1 3362.86   85.99
  -3  -3   1 3471.95   86.59
  -3   3  -1 3384.36   85.89
  -4  -3  -1   48.30    2.60
   4   3  -1   54.19    2.90
  -4  -3  -1   47.60    2.60
  -4  -3  -1   52.99    3.10
  -4  -3  -1   57.49    4.20
   4  -3   1   46.30    3.20
  -4  -3  -1   47.70    3.30
   4  -3   1   46.80    2.80
   4   3  -1   48.70    2.60
   4  -3   1   50.19    3.00
  -4   3   1   49.40    2.90
   4  -3   1   48.70    2.80
   4   3  -1   50.29    4.00
  -4  -3  -1   47.80    2.90
  -4   3   1   52.49    3.00
   4   3  -1   46.40    2.50
  -4   3   1   47.00    4.00
  -4   3   1   42.30    2.80
   4  -3  -1   26.40    2.20
  -4  -3   1   30.00    2.20
  -4  -3   1   30.30    2.60
   4  -3  -1   32.20    2.50
   4  -3  -1   24.50    2.10
  -4   3  -1   27.10    2.10
  -4   3  -1   30.80    1.60
   4   3   1   29.10    2.20
  -4  -3   1   30.70    2.20
  -4  -3   1   31.00    2.80
  -4  -3   1   30.70    2.20
  -4  -3   1   33.90    3.30
  -4  -3   1   28.80    2.40
  -4   3  -1   32.20    2.40
  -4   3  -1   28.30    3.20
  -4   3  -1   30.00    3.00
   4   3   1   31.80    2.20
  -4   3  -1   23.00    1.90
   4   3   1   31.10    2.90
  -5   3   1  161.28    6.70
   5  -3   1  168.28    5.80
  -5  -3  -1  167.28    7.80
  -5  -3  -1  145.19    5.50
   5  -3   1  161.68    5.80
  -5   3   1  153.48    5.80
   5   3  -1  152.08    5.50
   5  -3   1  154.78    6.20
  -5  -3  -1  161.98    5.90
  -5  -3  -1  151.68    6.20
   5  -3   1  160.78    8.40
   5   3  -1  167.68    7.30
  -5  -3  -1  165.18    7.60
  -5  -3  -1  158.48    5.90
   5   3  -1  158.98    5.50
  -5   3   1  156.18    6.00
   5   3  -1  170.68    5.80
   5  -3  -1  158.68    5.90
  -5  -3   1  150.98    6.60
  -5  -3   1  161.68    6.00
  -5   3  -1  173.98    5.90
  -5  -3   1  151.88    6.30
  -5   3  -1  160.98    4.90
  -5   3  -1  166.28    7.50
  -5  -3   1  172.68    6.40
  -5  -3   1  164.58    5.80
   5   3   1  167.28    5.70
   5   3   1  167.68    5.60
   5  -3  -1  173.38    8.60
  -5  -3   1  154.98    5.60
  -5  -3   1  161.28    8.10
  -5   3  -1  171.08    6.10
  -5   3  -1  163.18    7.10
   5   3   1  170.58    7.60
  -5   3  -1  161.48    5.80
  -5  -3   1  171.88    6.20
   5  -3  -1  153.38    6.00
   5  -3  -1  157.98    6.30
   6   3  -1  151.08    7.90
  -6   3   1  137.19    5.80
   6   3  -1  146.99    5.60
  -6  -3  -1  140.09    5.90
  -6   3   1  163.28    7.90
  -6   3   1  132.99    5.70
   6   3  -1  148.09    5.50
   6  -3   1  147.39    9.00
   6  -3   1  144.29    6.30
  -6  -3  -1  135.39    5.50
  -6   3   1  146.19    5.30
  -6  -3  -1  153.78    7.60
  -6  -3  -1  148.89    8.00
  -6  -3  -1  149.88    5.90
  -6  -3  -1  142.89    5.40
  -6   3   1  136.89    6.70
  -6   3   1  152.58    6.10
   6   3  -1  136.49    5.40
   6  -3   1  142.29    5.80
  -6  -3  -1  144.39    6.40
   6  -3   1  140.39    5.70
   6   3   1   98.39    6.70
  -6  -3   1   93.99    4.50
   6   3   1  102.39    4.50
   6   3   1  103.69    4.70
  -6   3  -1  106.49    6.90
  -6   3  -1   98.89    5.00
  -6  -3   1  104.89    5.10
   6   3   1  102.29    4.50
  -6   3  -1  102.19    4.80
  -6  -3   1   98.69    5.20
  -6  -3   1   98.89    5.50
   6  -3  -1  102.29    8.00
  -6  -3   1  107.09    5.30
  -6   3  -1   92.99    6.10
  -6   3  -1  101.19    3.80
   6  -3  -1  100.19    5.40
   6  -3  -1   97.19    4.80
   6  -3  -1  101.89    5.00
  -6   3  -1   99.69    4.70
  -6  -3   1   89.19    7.30
  -7   3   1 2850.61   70.69
  -7  -3  -1 2850.91   74.29
  -7  -3  -1 2744.43   71.29
  -7  -3  -1 2785.52   70.99
  -7  -3  -1 2812.82   71.19
   7  -3   1 2845.12   71.39
   7   3  -1 2801.42   73.69
  -7  -3  -1 2798.82   71.89
  -7  -3  -1 2801.32   71.09
  -7   3   1 2848.31   71.29
  -7   3   1 2820.62   71.29
  -7  -3  -1 2981.30   73.29
   7   3  -1 2828.12   70.79
  -7   3   1 2798.62   72.29
   7  -3   1 2825.02   71.29
  -7   3   1 2771.92   71.39
  -7   3   1 2791.12   73.69
   7  -3   1 2741.73   71.59
   7  -3   1 2653.83   74.79
   7   3  -1 2833.62   71.09
   7   3  -1 2779.82   70.99
  -7  -3   1 2854.31   74.89
  -7  -3   1 2744.03   71.69
  -7  -3   1 2827.12   71.89
  -7  -3   1 2786.02   72.29
  -7   3  -1 2765.52   70.59
  -7  -3   1 2844.02   72.09
   7   3   1 2857.31   71.39
  -7   3  -1 2795.12   71.69
  -7   3  -1 2861.81   73.29
  -7   3  -1 2847.11   71.59
   7  -3  -1 2881.01   71.79
  -7   3  -1 2801.92   71.59
   7  -3  -1 2915.41   75.59
   7  -3  -1 2847.81   71.69
   7   3   1 2867.31   73.99
  -7  -3   1 2736.83   71.29
   7   3   1 2807.32   71.49
   7   3   1 2817.72   71.39
   7  -3  -1 2750.12   71.99
  -7  -3   1 2812.72   71.39
  -7   3  -1 2857.51   74.09
  -8   3   1  289.27   10.90
  -8  -3  -1  285.57   10.60
   8  -3   1  280.17    9.70
  -8   3   1  269.67    9.60
  -8  -3  -1  260.57    9.20
  -8   3   1  279.87    9.90
  -8  -3  -1  271.57   11.70
  -8   3   1  274.27    8.90
   8   3  -1  287.77    9.30
   8   3  -1  264.27    9.30
   8   3  -1  273.67    8.90
  -8   3   1  281.07    9.60
  -8  -3  -1  277.37    9.50
   8  -3   1  255.07   13.50
   8  -3   1  271.17    9.70
   8   3  -1  258.77   12.30
   8  -3   1  265.87   10.10
  -8   3   1  262.47   12.30
  -8  -3  -1  262.97    9.20
  -8  -3  -1  259.47    9.80
  -8  -3  -1  284.97   12.80
   8   3  -1  273.37    9.30
  -8   3  -1  318.57   12.20
  -8  -3   1  303.77   10.10
  -8   3  -1  309.17    9.30
  -8   3  -1  311.97   10.40
  -8   3  -1  308.27   10.50
   8   3   1  314.67   10.20
   8  -3  -1  323.57   11.20
  -8  -3   1  311.87   11.50
   8  -3  -1  321.37   14.80
  -8  -3   1  310.97   11.10
   8   3   1  319.47   10.20
  -8   3  -1  307.77   10.70
  -8  -3   1  302.67   10.00
   8  -3  -1  304.57   10.40
   8   3   1  299.57   10.20
  -8   3  -1  300.97   13.30
   8   3   1  304.17   13.20
  -8  -3   1  320.37   14.10
   8  -3  -1  313.07   10.60
  -8  -3   1  282.77   10.60
   9  -3   1 1505.55   47.10
  -9  -3  -1 1611.54   42.10
  -9   3   1 1605.24   41.50
  -9  -3  -1 1585.64   44.70
  -9   3   1 1620.94   45.60
  -9   3   1 1591.14   42.50
   9   3  -1 1606.34   42.10
   9   3  -1 1636.44   42.10
  -9   3   1 1637.44   43.70
   9   3  -1 1644.54   46.20
  -9  -3  -1 1560.94   41.90
   9  -3   1 1605.24   42.30
  -9   3   1 1626.84   42.40
  -9   3   1 1619.54   42.40
  -9  -3  -1 1568.54   42.10
  -9  -3  -1 1580.54   43.30
  -9  -3  -1 1628.14   46.40
  -9  -3  -1 1569.24   42.50
   9  -3   1 1582.94   42.80
   9  -3   1 1645.94   42.50
  -9  -3   1 1678.73   45.20
  -9  -3   1 1613.44   44.30
   9   3   1 1663.33   47.70
   9   3   1 1705.53   43.90
   9  -3  -1 1737.73   44.30
  -9   3  -1 1684.53   44.10
  -9  -3   1 1635.44   48.30
  -9   3  -1 1714.83   44.10
  -9  -3   1 1683.13   43.80
  -9   3  -1 1689.03   46.00
   9  -3  -1 1638.04   48.90
  -9   3  -1 1699.13   47.80
   9   3   1 1692.73   43.80
   9  -3  -1 1674.23   44.20
   9   3   1 1589.04   44.30
  -9  -3   1 1707.03   44.90
  -9   3  -1 1690.73   44.30
  -9  -3   1 1621.84   43.80
   9  -3  -1 1678.13   44.70
  10  -3   1   26.70    4.40
  10   3  -1   32.90    6.70
 -10  -3  -1   32.10    4.50
  10  -3   1   21.70    3.70
 -10  -3  -1   28.00    3.90
 -10  -3  -1   27.20    3.80
 -10   3   1   24.20    3.70
 -10   3   1   29.00    5.00
  10   3  -1   29.20    3.70
 -10   3   1   28.10    3.50
 -10  -3  -1   23.50    5.50
 -10   3   1   20.40    6.10
  10  -3   1   25.80    7.20
 -10  -3  -1   23.00    4.90
  10   3  -1   32.70    3.80
 -10   3   1   24.00    4.20
 -10  -3  -1   23.60    3.50
 -10   3   1   29.70    4.00
  10  -3   1   27.70    4.00
 -10  -3  -1   32.10    7.00
 -10  -3   1   46.50    7.80
  10  -3  -1   52.39    8.40
 -10   3  -1   39.80    4.20
 -10  -3   1   48.80    5.40
 -10   3  -1   54.09    3.60
 -10  -3   1   37.00    4.00
 -10  -3   1   35.60    3.80
 -10  -3   1   43.30    4.50
 -10   3  -1   38.70    6.20
  10  -3  -1   41.00    5.00
 -10  -3   1   49.90    5.20
 -10  -3   1   55.89    6.00
 -10   3  -1   37.90    4.40
 -10   3  -1   35.90    7.10
  10  -3  -1   40.80    4.60
 -10   3  -1   52.29    5.20
  10   3   1   38.60    7.20
  10   3   1   50.69    4.40
  10  -3  -1   42.60    4.40
  10   3   1   43.50    4.30
  11  -3   1  110.99    8.60
 -11   3   1  115.69    7.70
 -11   3   1   96.79   10.20
 -11  -3  -1  123.59    9.30
  11   3  -1  119.09    7.00
  11  -3   1  122.39    7.70
 -11   3   1  114.79    6.90
 -11   3   1  130.09    7.60
 -11  -3  -1  117.19    8.50
 -11  -3  -1  116.69    7.70
 -11  -3  -1  114.99   10.50
  11   3  -1  106.09   10.60
 -11  -3  -1  111.09    9.10
  11  -3   1  126.29    7.90
 -11  -3  -1  113.29    7.20
 -11  -3  -1  121.79   11.70
  11  -3   1  104.49   11.30
 -11   3   1  113.69    9.60
 -11   3   1  122.39    8.30
 -11  -3   1   97.89    7.50
 -11   3  -1  112.79    7.50
 -11  -3   1  109.19    8.40
 -11  -3   1  107.09    8.70
 -11   3  -1  109.49    5.80
 -11   3  -1  100.09    7.80
  11  -3  -1  104.39    7.50
  11   3   1  101.49    6.60
  11  -3  -1   98.49    8.30
 -11   3  -1  106.29   10.50
 -11   3  -1   97.79   10.10
  11   3   1  105.59   10.30
 -11   3  -1  111.99    7.40
  11  -3  -1  109.99    7.40
 -11  -3   1   85.49   10.60
 -11  -3   1  108.99    8.40
 -11  -3   1  100.19    7.00
  11  -3  -1  100.59   11.00
 -12   3   1  119.09   11.70
 -12   3   1  110.49    8.40
 -12   3   1  105.39    8.10
  12  -3   1  111.59    8.30
 -12  -3  -1  105.39    7.50
  12  -3   1  116.99    9.30
 -12  -3  -1   88.69    8.20
 -12   3   1  119.39    7.20
  12   3  -1  119.39   12.40
 -12   3   1  119.29   10.70
 -12  -3  -1  104.09   11.10
  12  -3   1  120.59    8.90
 -12  -3  -1  119.09    9.50
 -12  -3  -1  109.59   11.00
 -12  -3  -1  119.29    8.10
  12  -3   1   89.89   11.50
 -12  -3   1  150.48   10.10
 -12  -3   1  160.48   11.00
 -12   3  -1  144.39   13.00
 -12   3  -1  152.88    7.30
  12  -3  -1  149.88    8.90
  12   3   1  150.68    9.40
 -12  -3   1  164.88    9.50
  12   3   1  164.38   14.20
  12  -3  -1  165.78   15.50
 -12   3  -1  164.18   12.00
 -12   3  -1  145.59    9.00
  12  -3  -1  149.88   10.00
 -12  -3   1  155.88    8.60
  12  -3  -1  161.88    9.40
 -12  -3   1  142.99   14.00
  13  -3   1 1159.08   43.20
  13   3  -1 1272.87   42.70
 -13  -3  -1 1306.47   35.80
 -13   3   1 1329.17   38.50
 -13  -3  -1 1284.57   37.70
 -13  -3  -1 1295.37   38.80
 -13  -3  -1 1296.07   37.10
 -13  -3  -1 1243.38   41.80
 -13   3   1 1292.77   41.60
 -13  -3   1 1172.68   40.30
 -13  -3   1 1293.17   35.60
 -13   3  -1 1247.88   37.80
 -13  -3   1 1281.17   34.80
 -13  -3   1 1153.58   35.70
  13  -3  -1 1125.69   41.80
  13   3   1 1260.37   41.10
 -13   3  -1 1138.09   39.60
 -14  -3  -1   79.19   11.90
 -14  -3  -1   82.39    9.00
  14  -3   1   73.09   12.40
 -14   3   1   70.49    9.00
 -14   3   1   82.99    7.20
 -14  -3  -1   87.59    8.50
 -14   3   1   70.69   11.70
 -14  -3  -1   90.09    7.70
  14   3  -1   76.19   12.10
 -14  -3   1   80.19    9.10
 -14  -3   1   72.59    7.20
  14   3   1   72.39   11.60
 -14  -3   1   60.09   11.90
 -14   3  -1   76.59   12.00
 -14   3  -1   76.69   10.20
 -14  -3   1   63.29    8.00
  14  -3  -1   71.89   12.90
 -15  -3  -1  101.19   13.40
 -15  -3  -1  115.29   10.00
  15   3  -1  101.89   14.00
  15  -3   1   81.69   13.70
 -15  -3  -1  105.19    8.60
 -15   3   1   87.09   11.10
 -15  -3  -1  104.29   10.30
 -15   3   1   87.99   13.40
 -15  -3   1  104.49    8.70
  15  -3  -1   74.79   14.10
 -15  -3   1   86.59    9.80
  15   3   1   78.29   12.90
 -15   3  -1   85.79   13.30
 -15   3  -1   95.79   11.00
 -15  -3   1   88.49    9.10
 -15  -3   1   87.69   13.20
  16  -3   1   -8.90   10.70
 -16  -3  -1    1.00   11.10
 -16   3   1  -21.40    9.70
  16   3  -1   -7.30   10.40
 -16  -3  -1   -2.00    7.60
 -16  -3  -1   -6.20    5.70
 -16  -3  -1   -0.80    6.60
  16   3   1  -10.40   10.20
 -16   3  -1    6.90    8.20
 -16  -3   1    4.20    6.30
 -16   3  -1   -8.60   10.20
 -16  -3   1   -4.80    7.50
 -16  -3   1    8.50    7.20
  16  -3  -1    0.50   11.20
 -16  -3   1  -13.10   10.30
 -17   3   1  200.38   19.10
 -17  -3  -1  214.18   17.00
  17  -3   1  194.68   20.50
 -17  -3  -1  183.18   13.60
  17   3  -1  163.68   19.30
  17   3   1  227.58   20.70
 -17  -3   1  234.58   14.70
  17  -3  -1  183.48   20.80
 -17   3  -1  223.48   21.10
 -17  -3   1  211.58   20.30
 -17  -3   1  212.98   16.80
 -18   3   1   27.30   13.30
  18  -3   1   31.40    9.50
  18   3  -1   35.20   14.70
 -18  -3  -1   36.20   10.60
  18  -3   1   26.20   14.30
  18  -3  -1   26.60   14.20
 -18   3  -1   26.60   13.10
 -18  -3   1   19.20   13.40
 -18  -3   1   26.60    8.40
 -18   3  -1   25.40    9.70
  18   3   1   26.80   14.10
 -18  -3   1   29.40   10.10
 -19   3   1  307.77   25.30
  19  -3   1  297.07   28.90
  19   3  -1  303.97   27.70
 -19  -3  -1  319.57   20.30
  19  -3   1  304.37   19.70
 -19   3   1  305.17   19.70
 -19   3  -1  311.07   20.00
  19   3   1  326.37   29.40
 -19   3  -1  301.17   25.80
 -19  -3   1  347.37   21.30
  19  -3  -1  310.27   29.10
   0  -4  -1 1787.12   45.10
   0  -4  -1 1787.82   44.40
   0  -4   1 1758.62   45.00
   0  -4   1 1850.51   45.20
   0  -4  -1 1811.02   44.70
   0  -4   1 1826.22   44.80
   0   4   1 1808.12   44.40
   0  -4  -1 1715.03   44.40
   0   4   1 1710.13   44.40
   0  -4  -1 1828.22   44.90
   0  -4  -1 1794.62   44.90
   0  -4   1 1792.02   44.80
  -1   4   1 3185.48   80.69
   1  -4   1 3320.77   81.09
   1  -4   1 3231.88   80.99
  -1  -4  -1 3233.08   81.19
  -1  -4  -1 3284.57   80.89
  -1  -4  -1 3229.88   81.19
   1  -4   1 3127.69   80.59
   1  -4   1 3371.16   80.69
  -1   4   1 3298.37   80.79
  -1  -4  -1 3387.36   80.59
  -1  -4  -1 3123.89   80.49
   1  -4   1 3309.07   80.69
  -1   4  -1 3117.59   79.99
   1  -4  -1 3231.88   80.19
  -1   4  -1 3233.18   80.79
   1  -4  -1 3122.29   80.09
   1  -4  -1 3209.88   79.99
  -1  -4   1 3218.58   80.49
  -1  -4   1 3262.77   80.89
   1  -4  -1 3267.37   80.09
   1  -4  -1 3301.67   80.19
  -1  -4   1 3233.98   80.59
   1  -4  -1 3268.57   80.09
  -1   4  -1 3311.97   79.99
   1  -4  -1 3206.88   80.69
   1   4   1 3317.67   79.99
   1   4   1 3174.88   79.89
  -1  -4   1 3263.87   80.49
  -2  -4  -1   44.00    1.80
   2  -4   1   40.30    2.00
  -2  -4  -1   48.70    1.90
   2   4  -1   44.90    1.80
   2   4  -1   50.49    1.80
   2  -4   1   50.59    2.50
   2  -4   1   48.30    2.20
  -2  -4  -1   49.10    1.90
  -2   4   1   47.90    2.30
  -2   4   1   49.00    2.30
   2  -4   1   47.80    2.10
  -2   4   1   52.69    3.00
   2  -4   1   45.00    2.20
  -2  -4  -1   49.70    1.90
  -2  -4  -1   47.30    2.80
   2  -4   1   49.30    2.30
   2  -4  -1   20.10    1.50
   2  -4  -1   23.10    2.60
  -2  -4   1   15.50    1.60
  -2  -4   1   19.00    1.80
   2  -4  -1   20.40    1.50
  -2  -4   1   23.00    1.80
   2   4   1   20.40    1.40
   2   4   1   20.20    1.90
  -2   4  -1   15.30    1.20
   2  -4  -1   16.60    1.40
   2  -4  -1   22.50    1.60
   2  -4  -1   18.90    1.50
  -2  -4   1   19.30    2.10
   2   4   1   16.30    1.30
  -2   4  -1   20.60    1.60
  -2  -4   1   19.00    1.30
  -2   4  -1   18.80    1.90
  -2  -4   1   17.80    1.20
  -3  -4  -1  240.88    7.80
   3   4  -1  258.47    8.10
   3  -4   1  233.68    7.10
  -3  -4  -1  243.68    7.00
   3  -4   1  239.68    7.30
  -3  -4  -1  249.97    7.00
  -3  -4  -1  242.08    7.00
   3  -4   1  262.47    7.20
   3  -4   1  238.38    7.40
  -3   4   1  242.68    7.30
   3   4  -1  264.07    6.90
  -3  -4  -1  255.57    7.00
   3   4  -1  244.28    6.90
  -3   4   1  255.17    8.30
  -3  -4  -1  239.68    7.70
  -3   4   1  246.08    7.30
   3   4  -1  259.67    7.20
   3  -4   1  266.27    9.50
   3  -4   1  246.18    7.50
   3  -4  -1  292.27   10.00
   3   4   1  273.57    7.70
  -3  -4   1  273.07    7.70
  -3   4  -1  272.67    7.90
  -3  -4   1  262.97    7.60
  -3   4  -1  280.87    8.00
   3   4   1  290.37    7.80
   3  -4  -1  272.77    8.00
  -3   4  -1  297.57    9.00
   3   4   1  291.47    8.70
   3  -4  -1  276.77    8.10
   3  -4  -1  274.57    8.30
  -3  -4   1  281.17    8.40
  -3  -4   1  278.47    8.90
  -3  -4   1  286.57    8.40
  -3  -4   1  277.17    7.60
  -3  -4   1  286.87    7.60
   4  -4   1  767.82   21.00
   4   4  -1  793.22   20.40
  -4  -4  -1  793.72   21.10
   4   4  -1  775.12   20.40
   4   4  -1  847.32   20.50
  -4  -4  -1  785.12   20.50
  -4  -4  -1  808.72   22.20
  -4  -4  -1  762.62   20.60
  -4   4   1  804.72   22.10
  -4  -4  -1  813.32   20.60
   4  -4   1  817.62   23.50
  -4   4   1  776.72   20.70
  -4   4   1  786.42   20.80
   4  -4   1  755.82   20.70
  -4  -4  -1  793.92   21.30
  -4   4   1  768.52   20.80
   4   4  -1  801.12   21.90
   4  -4   1  777.52   20.80
  -4  -4  -1  761.22   20.50
   4  -4  -1  643.44   17.60
  -4  -4   1  668.53   17.30
   4   4   1  671.13   18.60
  -4   4  -1  656.63   17.60
  -4  -4   1  636.04   17.40
  -4   4  -1  665.73   17.60
   4  -4  -1  649.83   17.70
   4   4   1  649.04   17.30
   4  -4  -1  700.73   20.20
  -4  -4   1  613.04   17.20
   4  -4  -1  673.63   18.00
  -4   4  -1  686.63   18.90
  -4   4  -1  668.13   17.60
   4   4   1  673.73   17.40
  -4  -4   1  662.83   17.30
  -4  -4   1  659.33   18.00
  -4  -4   1  649.34   18.50
  -4   4  -1  673.93   19.00
  -5   4   1 2787.02   70.79
  -5  -4  -1 2794.42   71.29
   5  -4   1 2780.12   70.79
   5  -4   1 2752.62   73.69
   5  -4   1 2759.22   70.79
   5   4  -1 2848.71   70.49
  -5   4   1 2925.81   72.49
  -5  -4  -1 2725.93   70.49
   5  -4   1 2753.72   71.09
   5   4  -1 2786.02   70.49
  -5   4   1 2813.92   70.89
  -5  -4  -1 2804.22   70.49
  -5   4   1 2894.21   70.89
  -5  -4  -1 2882.71   72.39
   5   4  -1 2789.12   70.49
  -5   4   1 2806.42   71.89
  -5  -4  -1 2843.82   71.09
   5   4  -1 2880.41   72.39
  -5   4  -1 2884.61   73.49
   5  -4  -1 2937.31   73.59
  -5  -4   1 2964.40   73.29
  -5  -4   1 2891.71   74.49
  -5   4  -1 2939.91   73.49
  -5   4  -1 2954.40   72.49
  -5   4  -1 2951.50   75.29
  -5  -4   1 2839.62   73.19
   5  -4  -1 2833.22   73.89
   5   4   1 2991.20   74.89
   5  -4  -1 2919.61   73.69
  -5  -4   1 2908.71   73.39
   5   4   1 2969.80   73.29
   5   4   1 2932.61   73.19
   5  -4  -1 2771.92   76.29
  -5   4  -1 3002.80   73.59
  -5  -4   1 2867.51   73.99
  -5   4  -1 3011.80   75.09
  -5  -4   1 2969.60   73.19
  -6  -4  -1  956.30   26.40
   6  -4   1  952.00   25.70
  -6  -4  -1  928.51   25.40
   6   4  -1 1025.90   25.30
  -6   4   1  943.51   25.80
  -6   4   1  954.70   25.80
  -6   4   1  984.00   25.20
   6  -4   1  955.70   26.10
  -6  -4  -1  938.41   25.70
  -6  -4  -1  949.90   25.90
  -6   4   1  983.00   27.00
   6   4  -1  941.01   25.40
  -6   4   1  953.50   25.80
   6  -4   1  988.90   29.10
   6   4  -1  986.40   27.70
   6   4  -1  954.50   25.40
  -6  -4  -1 1002.40   27.40
   6  -4   1  945.51   25.80
  -6   4   1 1009.50   27.90
  -6  -4   1  943.11   25.80
  -6   4  -1  974.40   26.10
  -6  -4   1 1003.00   26.30
  -6   4  -1  985.60   26.10
   6   4   1 1022.50   28.00
   6  -4  -1  969.10   26.30
  -6  -4   1  991.40   25.80
  -6  -4   1  963.70   26.10
  -6  -4   1  989.60   28.60
  -6   4  -1  980.90   26.10
   6  -4  -1 1028.80   29.80
   6   4   1  968.10   25.80
  -6   4  -1  991.50   27.80
   6  -4  -1  953.20   26.60
   6  -4  -1  982.50   26.20
  -6   4  -1 1004.40   28.20
   6   4   1  976.60   25.80
  -6   4  -1  989.40   25.00
  -6  -4   1  963.30   26.70
  -7  -4  -1  877.21   24.40
  -7   4   1  897.31   24.40
  -7  -4  -1  870.11   23.90
   7  -4   1  896.21   28.10
   7   4  -1  912.21   26.80
  -7   4   1  914.61   24.40
   7   4  -1  894.91   23.70
   7  -4   1  920.01   24.50
  -7   4   1  897.71   24.40
   7   4  -1  900.11   24.00
   7  -4   1  877.81   24.30
   7  -4   1  890.61   24.70
  -7   4   1  894.91   26.60
   7   4  -1  892.11   23.90
  -7  -4  -1  888.21   24.50
  -7   4   1  892.21   25.60
  -7   4   1  876.31   23.50
  -7  -4  -1  922.51   26.10
  -7  -4  -1  876.41   25.10
  -7  -4   1  841.12   23.20
  -7   4  -1  841.42   25.30
   7  -4  -1  839.62   26.80
  -7  -4   1  823.62   23.00
  -7   4  -1  837.22   22.80
  -7  -4   1  836.02   25.80
  -7  -4   1  819.82   22.90
  -7  -4   1  827.82   23.50
   7  -4  -1  851.01   23.00
   7  -4  -1  826.52   22.80
   7   4   1  831.22   22.50
   7   4   1  849.72   22.50
   7  -4  -1  829.22   23.40
  -7   4  -1  815.02   21.50
  -7   4  -1  860.21   22.90
  -7   4  -1  829.82   22.80
  -7   4  -1  849.22   24.60
   7   4   1  804.32   25.00
  -7  -4   1  807.82   22.40
   8  -4   1    6.30    2.40
  -8   4   1    4.40    3.40
  -8  -4  -1    1.90    2.70
  -8   4   1    6.40    2.80
   8   4  -1    4.70    2.10
  -8  -4  -1    4.30    2.20
   8  -4   1   11.00    5.10
  -8  -4  -1    4.50    3.30
  -8  -4  -1    3.60    2.10
  -8   4   1    3.90    2.40
   8   4  -1    2.00    2.00
   8   4  -1    3.10    2.00
   8  -4   1    1.10    2.70
  -8   4   1    1.70    2.10
  -8   4   1    2.90    2.40
   8  -4   1    1.60    2.30
  -8  -4  -1    9.10    2.80
   8   4  -1    3.80    4.20
  -8  -4  -1    3.20    3.60
  -8   4   1   -0.30    3.90
   8   4   1    1.10    2.00
  -8  -4   1    2.70    2.70
  -8  -4   1    4.00    4.60
  -8   4  -1    2.80    2.30
   8  -4  -1    2.20    2.30
  -8  -4   1   -3.60    2.50
  -8   4  -1    0.80    3.70
  -8   4  -1   -1.10    2.20
   8   4   1    1.90    3.90
  -8   4  -1    1.10    4.10
  -8   4  -1    7.00    2.70
  -8  -4   1    0.40    2.00
  -8  -4   1    0.10    2.60
  -8   4  -1    0.80    1.70
   8  -4  -1    0.40    2.40
   8  -4  -1    7.50    3.00
   8  -4  -1    1.00    4.80
   8   4   1    1.00    1.90
  -8  -4   1    2.30    3.10
  -9   4   1  613.84   18.20
  -9  -4  -1  613.04   17.90
   9   4  -1  563.04   21.60
  -9   4   1  607.84   18.40
  -9   4   1  625.84   17.30
  -9   4   1  623.74   18.20
  -9  -4  -1  605.64   18.50
  -9  -4  -1  612.24   20.50
   9  -4   1  605.04   18.80
  -9  -4  -1  592.84   18.20
  -9  -4  -1  620.24   17.80
  -9   4   1  592.84   21.70
   9  -4   1  600.24   23.10
  -9   4   1  633.34   19.80
   9   4  -1  625.44   17.80
   9   4  -1  627.74   17.90
   9  -4   1  613.04   18.30
   9  -4   1  622.04   18.20
  -9  -4  -1  614.34   22.20
  -9  -4  -1  620.14   19.40
  -9  -4   1  587.14   18.50
  -9   4  -1  609.44   18.40
   9  -4  -1  616.74   18.30
   9   4   1  605.34   17.90
  -9   4  -1  628.94   21.80
  -9  -4   1  593.34   17.80
  -9  -4   1  616.14   19.40
  -9  -4   1  643.04   22.70
  -9   4  -1  647.24   20.60
  -9  -4   1  618.64   18.80
  -9  -4   1  597.24   18.40
  -9  -4   1  587.54   17.70
   9  -4  -1  617.54   19.00
   9   4   1  621.94   21.60
   9  -4  -1  617.04   23.60
   9   4   1  622.74   17.90
   9  -4  -1  638.94   18.60
  -9   4  -1  625.94   18.20
  -9   4  -1  598.34   18.10
  10  -4   1  291.77   16.50
 -10   4   1  306.57   11.80
  10   4  -1  291.07   10.90
  10  -4   1  307.37   11.70
 -10  -4  -1  309.97   11.10
 -10  -4  -1  304.57   11.70
 -10  -4  -1  317.97   12.20
 -10   4   1  316.57   11.70
 -10   4   1  321.27   13.60
 -10  -4  -1  311.37   13.00
  10  -4   1  318.97   11.60
  10   4  -1  309.17   11.00
 -10   4   1  330.37   10.50
 -10   4   1  313.67   11.60
 -10  -4  -1  327.67   14.40
  10  -4   1  310.97   12.40
  10   4  -1  325.57   15.80
 -10   4   1  309.47   15.30
 -10  -4  -1  320.87   16.00
 -10  -4  -1  292.27   10.80
 -10  -4   1  248.48   11.40
 -10   4  -1  230.28   10.10
 -10   4  -1  242.08   10.00
 -10   4  -1  238.08    9.90
  10  -4  -1  234.58   15.10
  10   4   1  219.68    9.30
  10   4   1  247.78   14.00
  10   4   1  238.68    9.40
 -10  -4   1  256.17   14.80
 -10  -4   1  252.27   10.20
 -10  -4   1  244.38    9.30
  10  -4  -1  236.98   10.90
  10  -4  -1  249.08   10.30
 -10   4  -1  254.07   12.40
 -10  -4   1  254.97   10.70
 -10  -4   1  236.18   10.50
 -10  -4   1  239.38    9.50
  10  -4  -1  245.08   10.10
 -10   4  -1  246.58   13.70
 -11  -4  -1 1365.06   37.70
 -11   4   1 1353.46   38.00
 -11  -4  -1 1403.16   43.30
 -11  -4  -1 1391.56   39.50
  11   4  -1 1388.96   37.60
 -11   4   1 1400.06   36.80
  11   4  -1 1366.06   42.70
 -11   4   1 1419.06   38.10
  11  -4   1 1380.76   44.50
  11  -4   1 1423.86   38.20
  11  -4   1 1383.56   38.90
 -11   4   1 1395.36   39.80
 -11  -4  -1 1421.06   38.60
  11  -4   1 1379.56   38.00
 -11   4   1 1383.66   42.30
 -11  -4  -1 1428.36   40.70
 -11  -4  -1 1377.16   38.00
 -11   4  -1 1463.75   42.10
 -11  -4   1 1461.85   39.90
 -11   4  -1 1465.95   39.30
 -11   4  -1 1441.06   39.30
  11  -4  -1 1491.35   39.60
 -11   4  -1 1440.76   37.40
 -11  -4   1 1442.96   39.90
  11  -4  -1 1485.95   46.40
 -11  -4   1 1460.65   44.60
 -11  -4   1 1416.06   38.90
  11  -4  -1 1486.75   40.40
 -11  -4   1 1440.56   40.80
  11   4   1 1430.66   38.90
  11   4   1 1383.16   44.00
 -11  -4   1 1431.16   39.50
 -11   4  -1 1376.66   43.70
  11  -4  -1 1454.75   39.40
 -12  -4  -1  154.48    9.30
 -12  -4  -1  168.18   10.40
 -12   4   1  171.28    8.20
  12  -4   1  172.08    9.50
 -12   4   1  161.38    9.50
 -12  -4  -1  163.38   12.30
 -12  -4  -1  167.78   11.20
  12  -4   1  155.08   14.50
 -12  -4  -1  188.58   15.50
 -12   4   1  160.58   13.80
  12   4  -1  169.88   15.00
 -12   4   1  168.28   11.90
  12  -4   1  156.58   10.60
  12  -4  -1  145.09    8.80
 -12  -4   1  133.99   11.00
  12  -4  -1  161.18   16.00
 -12   4  -1  151.58    9.10
  12  -4  -1  158.28   10.30
 -12   4  -1  140.59   12.30
 -12  -4   1  147.99    9.40
 -12  -4   1  146.09   13.20
 -12   4  -1  160.68   13.60
  12   4   1  167.98   14.30
 -12  -4   1  151.18   10.30
  13  -4   1   25.00    6.00
 -13  -4  -1   24.50    9.30
 -13  -4  -1   26.50    6.70
 -13   4   1   27.10    7.20
  13  -4   1   18.10    6.70
 -13  -4  -1   27.10    5.50
  13   4  -1   17.10    8.80
  13  -4   1   27.60    9.50
 -13  -4  -1   32.10    6.10
 -13   4   1   18.30    8.60
 -13  -4   1   27.90    5.80
 -13  -4   1   26.10    6.70
  13  -4  -1   30.50    6.10
 -13  -4   1   35.40    6.40
 -13   4  -1   27.80    5.20
 -13   4  -1   27.90    9.10
 -13   4  -1   38.30    8.10
  13  -4  -1    9.80    9.10
  13   4   1   26.40    8.70
 -13  -4   1   30.00    9.70
 -14  -4  -1   11.70    5.70
 -14  -4  -1   19.00    7.40
 -14   4   1   29.90    7.60
  14   4  -1   14.80    9.50
  14  -4   1   16.70   10.00
 -14  -4  -1   16.60    6.10
 -14   4   1   31.70   10.00
  14   4   1   17.30    9.00
 -14  -4   1   17.20    7.30
 -14  -4   1   12.80    6.30
 -14   4  -1   16.30    9.50
 -14  -4   1   12.70    5.60
  14  -4  -1    5.90   10.00
 -14  -4   1    2.80    9.50
 -14   4  -1   13.60    7.70
 -15  -4  -1  429.66   17.20
 -15   4   1  419.56   20.10
  15   4  -1  442.16   24.90
 -15  -4  -1  446.26   19.80
 -15   4   1  420.96   23.60
 -15  -4  -1  424.36   18.80
  15  -4   1  447.66   26.30
 -15  -4   1  473.45   20.00
 -15   4  -1  457.95   21.70
 -15  -4   1  485.85   18.20
  15  -4  -1  409.96   26.70
 -15  -4   1  469.25   19.50
  15   4   1  433.46   24.70
 -15  -4   1  416.36   24.40
 -15   4  -1  442.56   23.80
 -16   4   1  144.19   16.10
 -16  -4  -1  122.89   10.90
 -16  -4  -1  113.89   11.80
 -16  -4  -1  125.49   10.10
  16  -4   1  153.48   18.00
  16   4  -1  128.19   16.30
 -16   4  -1  135.39   13.20
 -16  -4   1  140.39   11.50
  16  -4  -1  133.29   17.70
 -16  -4   1  124.69   15.90
 -16   4  -1  136.29   16.00
 -16  -4   1  150.98   12.30
  16   4   1  143.39   16.60
 -16  -4   1  157.08   10.90
 -17  -4  -1  296.57   18.10
  17   4  -1  243.08   23.60
 -17   4   1  261.57   23.00
 -17  -4  -1  294.87   15.60
  17  -4   1  221.28   22.20
 -17  -4  -1  327.57   18.60
  17  -4   1  306.27   17.00
 -17  -4   1  280.77   18.90
 -17   4  -1  258.67   22.40
  17  -4  -1  278.97   25.90
 -17  -4   1  300.87   18.30
  17   4   1  277.67   24.90
 -17  -4   1  311.97   16.90
 -18  -4  -1    1.00    7.50
  18  -4   1    5.40   13.70
 -18  -4  -1    8.40    9.70
 -18   4   1    1.10   12.70
  18   4  -1  -10.70   12.30
  18  -4   1  -12.00    8.40
 -18  -4   1    8.30    7.90
 -18  -4   1   21.20   10.40
  18  -4  -1   -4.30   13.10
  18   4   1    3.70   12.80
 -18   4  -1   16.20   12.60
 -19   4   1   40.80   14.50
 -19   4  -1   50.79   15.60
   0  -5   1  204.48    6.60
   0  -5   1  210.38    6.30
   0  -5  -1  206.58    6.60
   0  -5   1  209.48    6.20
   0  -5   1  208.78    6.50
   0  -5  -1  211.68    6.30
   0  -5  -1  212.58    5.60
   0  -5  -1  202.78    5.60
   0  -5  -1  203.98    6.10
   0   5   1  216.78    5.70
   0   5   1  193.88    5.50
   0  -5  -1  208.78    6.40
   1  -5   1 1707.13   45.10
  -1  -5  -1 1833.32   46.10
  -1  -5  -1 1707.13   45.00
   1  -5   1 1888.81   45.20
  -1  -5  -1 1828.12   46.00
  -1  -5  -1 1878.51   45.10
  -1   5   1 1869.31   45.30
  -1  -5  -1 1790.62   45.90
   1  -5   1 1806.62   45.70
  -1   5   1 1789.12   45.30
   1  -5   1 1864.31   45.40
  -1  -5  -1 1829.02   45.50
   1  -5  -1 2114.49   52.49
   1  -5  -1 2065.59   53.09
   1   5   1 2156.68   52.09
   1  -5  -1 2118.29   52.49
  -1  -5   1 2177.88   52.89
   1  -5  -1 1997.20   52.29
   1   5   1 2067.69   51.99
   1  -5  -1 2071.69   52.19
  -1  -5   1 2048.50   53.29
  -1  -5   1 2130.79   52.79
  -1   5  -1 2181.48   52.19
  -1  -5   1 2132.49   52.89
   1  -5  -1 2104.79   52.19
  -1   5  -1 1999.50   52.09
   1  -5  -1 2129.59   52.39
  -1   5  -1 2122.29   53.19
  -2  -5  -1  619.14   15.20
   2  -5   1  576.64   15.50
   2  -5   1  623.54   15.80
  -2   5   1  588.34   15.60
   2  -5   1  603.94   15.90
  -2  -5  -1  589.54   16.20
  -2   5   1  598.84   16.70
  -2   5   1  610.94   15.60
   2  -5   1  572.34   15.40
   2  -5   1  581.64   15.40
  -2  -5  -1  604.54   16.20
  -2  -5  -1  576.94   15.20
   2  -5   1  604.74   15.50
   2   5   1  818.22   20.80
  -2  -5   1  777.02   20.90
  -2   5  -1  785.42   20.20
   2  -5  -1  776.82   20.00
   2  -5  -1  761.92   20.40
   2   5   1  763.02   20.00
   2  -5  -1  804.02   20.50
  -2   5  -1  789.72   21.30
  -2   5  -1  816.42   20.30
   2  -5  -1  804.12   20.40
  -2  -5   1  810.02   21.40
   2  -5  -1  746.73   20.30
   2   5   1  822.82   20.00
  -2  -5   1  804.82   20.90
   2  -5  -1  798.82   20.50
  -3   5   1 3262.27   82.09
  -3   5   1 3308.27   82.09
   3   5  -1 3406.36   81.69
   3  -5   1 3260.87   82.09
  -3  -5  -1 3237.38   82.79
  -3  -5  -1 3350.16   82.69
  -3  -5  -1 3312.57   81.69
  -3  -5  -1 3242.88   81.69
   3  -5   1 3304.97   82.09
  -3   5   1 3336.37   83.29
   3  -5   1 3140.79   81.99
   3  -5   1 3340.57   81.99
  -3  -5  -1 3234.58   81.69
   3   5  -1 3324.17   82.99
   3  -5   1 3312.07   82.29
  -3  -5  -1 3336.87   81.69
   3  -5   1 3243.08   82.19
   3   5  -1 3216.68   81.59
   3   5  -1 3379.46   82.19
  -3  -5   1 3117.19   79.89
  -3  -5   1 3208.18   80.49
   3  -5  -1 3134.69   79.49
  -3  -5   1 3300.97   78.79
  -3  -5   1 3226.68   78.89
  -3  -5   1 3132.19   78.79
   3  -5  -1 3242.68   79.39
   3   5   1 3290.37   79.09
   3  -5  -1 3050.89   79.49
   3  -5  -1 3056.69   79.29
  -3   5  -1 3128.49   80.79
  -3  -5   1 3105.29   79.79
  -3   5  -1 3154.68   79.29
   3  -5  -1 3207.88   79.49
  -3  -5   1 3036.20   78.89
   3  -5  -1 3346.07   81.69
   3   5   1 3238.48   79.99
  -3   5  -1 3273.67   80.49
   3   5   1 3131.19   78.99
  -3   5  -1 3245.48   79.29
   4  -5   1  276.97    8.30
  -4   5   1  268.27    8.30
  -4  -5  -1  265.07    9.00
  -4  -5  -1  266.47    7.80
  -4  -5  -1  277.87    7.80
   4   5  -1  279.97    7.80
  -4  -5  -1  262.87    8.00
   4   5  -1  271.67    9.50
  -4  -5  -1  269.47    7.90
  -4   5   1  280.77    9.50
  -4  -5  -1  270.77    8.80
   4  -5   1  270.87    8.50
   4  -5   1  265.27    8.10
   4   5  -1  277.07    8.00
   4   5  -1  265.87    7.70
   4  -5   1  273.77   11.00
   4  -5   1  266.77    8.50
  -4   5   1  268.47    8.30
   4  -5   1  279.67    8.10
  -4  -5   1  278.67    8.00
  -4  -5   1  270.47    7.80
  -4   5  -1  282.27   10.10
  -4   5  -1  284.77    8.30
   4  -5  -1  276.07    8.70
  -4  -5   1  284.77    7.80
  -4  -5   1  268.87    8.90
   4  -5  -1  233.08    8.90
  -4  -5   1  278.17    9.50
   4   5   1  288.77    8.00
  -4  -5   1  271.27    8.80
   4  -5  -1  280.57    8.40
  -4  -5   1  269.87    7.80
   4  -5  -1  267.67    8.30
  -4   5  -1  261.27    8.20
   4  -5  -1  289.77   11.20
   4   5   1  274.97    7.90
   4   5   1  277.57    9.30
   5   5  -1   92.99    3.90
   5  -5   1   81.39    4.50
  -5  -5  -1   82.59    5.20
  -5  -5  -1   90.39    3.90
   5   5  -1   92.79    5.80
   5   5  -1   82.29    3.70
  -5  -5  -1   86.49    3.80
  -5   5   1   94.99    4.40
  -5  -5  -1   87.19    4.20
  -5   5   1   88.09    5.90
  -5  -5  -1   92.59    5.00
  -5  -5  -1   82.29    3.80
   5  -5   1   91.59    4.20
  -5   5   1   92.09    4.40
  -5   5   1   87.69    4.40
   5  -5   1   90.19    4.70
   5  -5   1   93.99    7.50
   5   5  -1   87.99    3.80
  -5   5  -1  116.49    6.70
  -5   5  -1  122.79    6.40
  -5   5  -1  111.29    4.80
   5   5   1  121.49    6.10
  -5  -5   1  109.89    4.40
   5  -5  -1  112.69    5.00
   5  -5  -1  111.59    5.50
   5  -5  -1  117.59    7.80
  -5  -5   1  114.49    4.40
  -5  -5   1  117.69    4.80
  -5  -5   1  118.69    6.40
   5   5   1  115.19    4.40
   5   5   1  124.89    4.60
  -5  -5   1  125.09    5.70
   5  -5  -1  119.69    5.00
  -5  -5   1  120.89    4.50
  -5   5  -1  124.99    5.00
  -6  -5  -1  433.36   12.90
   6   5  -1  419.66   11.90
   6  -5   1  420.46   13.00
  -6   5   1  430.86   14.50
  -6   5   1  423.46   12.60
   6  -5   1  437.66   12.60
  -6   5   1  406.46   12.50
  -6   5   1  428.66   14.20
  -6  -5  -1  407.16   13.20
   6   5  -1  429.26   14.30
  -6  -5  -1  422.66   14.10
   6  -5   1  404.36   12.40
  -6  -5  -1  414.96   12.10
   6  -5   1  392.96   15.90
   6   5  -1  425.86   12.00
  -6  -5  -1  432.26   12.10
   6  -5   1  417.26   12.50
   6   5  -1  426.76   12.00
  -6  -5  -1  422.66   12.40
  -6   5   1  428.76   12.50
   6  -5  -1  325.67   10.40
  -6   5  -1  319.67   12.60
  -6  -5   1  341.27   11.00
  -6  -5   1  328.67   10.00
  -6  -5   1  344.27   10.40
   6   5   1  340.97   10.10
   6   5   1  329.37    9.90
   6   5   1  331.07   12.10
  -6   5  -1  357.76   10.60
  -6   5  -1  341.87   10.40
  -6  -5   1  337.37   11.20
   6  -5  -1  341.67   13.90
  -6  -5   1  348.07   10.00
  -6   5  -1  337.57   10.40
   6  -5  -1  323.97   11.00
  -6   5  -1  356.16   12.50
   6  -5  -1  334.87   10.60
  -6  -5   1  340.77   10.10
   7  -5   1 1888.91   49.90
   7   5  -1 1944.41   51.79
   7  -5   1 1902.71   49.50
  -7   5   1 1926.31   48.50
   7  -5   1 1912.01   53.49
  -7  -5  -1 1925.71   48.90
  -7   5   1 1889.91   49.40
  -7  -5  -1 1871.31   48.90
  -7  -5  -1 1899.01   50.19
   7   5  -1 1898.11   48.60
   7   5  -1 1952.80   48.90
  -7   5   1 1897.01   49.40
  -7  -5  -1 1909.91   49.70
  -7  -5  -1 1915.31   49.40
   7  -5   1 1892.71   49.40
   7   5  -1 1930.01   49.00
  -7   5   1 1919.01   51.89
  -7  -5  -1 1872.31   51.99
   7  -5   1 1898.91   49.40
  -7   5   1 1933.91   49.40
  -7   5   1 1968.60   51.09
  -7  -5  -1 1932.61   51.09
   7   5   1 1604.94   41.30
  -7  -5   1 1625.14   41.30
  -7  -5   1 1527.25   41.20
  -7  -5   1 1550.84   42.50
  -7  -5   1 1609.24   42.20
   7   5   1 1626.84   41.40
  -7  -5   1 1547.45   41.60
  -7   5  -1 1596.34   40.30
   7  -5  -1 1643.64   42.00
   7  -5  -1 1639.14   46.10
   7  -5  -1 1571.64   42.30
  -7   5  -1 1637.64   44.30
  -7   5  -1 1627.04   41.80
   7   5   1 1625.74   43.90
   7  -5  -1 1590.94   41.80
  -7   5  -1 1589.14   41.70
  -7   5  -1 1630.54   41.70
  -7   5  -1 1616.34   43.70
  -8   5   1  680.13   19.90
   8   5  -1  678.93   19.30
  -8   5   1  721.23   22.70
   8  -5   1  693.03   19.80
  -8   5   1  704.93   19.90
  -8   5   1  690.53   21.70
  -8  -5  -1  691.63   19.50
   8  -5   1  690.23   20.00
   8  -5   1  691.83   20.50
   8  -5   1  699.53   24.40
  -8  -5  -1  701.23   21.90
   8   5  -1  703.63   19.40
  -8  -5  -1  673.23   20.00
   8  -5   1  689.93   20.00
   8   5  -1  717.63   22.70
  -8   5   1  688.33   19.90
  -8  -5  -1  684.43   20.20
  -8  -5  -1  692.43   21.00
  -8   5   1  702.23   18.90
   8  -5  -1  675.43   19.40
  -8   5  -1  668.13   19.40
   8   5   1  665.73   18.80
  -8   5  -1  674.13   17.80
  -8  -5   1  672.23   18.90
   8  -5  -1  679.33   19.60
  -8  -5   1  666.93   19.50
  -8  -5   1  656.43   20.40
   8  -5  -1  683.93   24.30
  -8   5  -1  716.23   22.50
   8  -5  -1  679.03   20.10
   8   5   1  697.43   19.00
   8   5   1  637.94   22.10
  -8  -5   1  698.93   19.90
  -8   5  -1  683.53   19.40
  -8  -5   1  633.84   18.80
  -8   5  -1  689.13   19.40
  -8   5  -1  675.43   21.50
   9  -5   1 1055.79   34.90
  -9   5   1 1135.19   33.50
   9   5  -1 1096.19   29.30
   9  -5   1 1088.59   30.60
  -9   5   1 1111.39   31.70
  -9  -5  -1 1074.29   31.90
   9  -5   1 1050.29   29.80
  -9   5   1 1112.79   29.90
  -9  -5  -1 1055.09   31.00
  -9  -5  -1 1073.09   30.00
  -9   5   1 1088.99   28.60
  -9   5   1 1094.19   29.80
  -9   5   1 1065.49   29.90
   9   5  -1 1130.29   33.40
  -9  -5  -1 1069.19   29.40
  -9  -5  -1 1082.89   30.10
   9   5  -1 1058.49   29.20
   9  -5   1 1093.29   29.80
   9   5   1 1108.29   30.40
   9  -5  -1 1157.48   31.10
  -9  -5   1 1135.99   32.10
  -9   5  -1 1104.29   29.10
  -9  -5   1 1128.99   31.10
  -9   5  -1 1148.49   31.90
  -9   5  -1 1165.18   30.90
   9  -5  -1 1117.89   30.90
   9   5   1 1134.69   34.10
  -9  -5   1 1133.19   31.00
   9   5   1 1164.58   30.40
  -9   5  -1 1151.38   34.50
  -9  -5   1 1095.69   31.20
  -9   5  -1 1127.29   30.80
   9  -5  -1 1015.20   35.90
  -9   5  -1 1149.58   33.30
   9  -5  -1 1133.39   31.70
  -9  -5   1 1117.99   30.30
 -10   5   1  145.99    7.70
 -10   5   1  143.29    7.70
 -10  -5  -1  117.99    8.00
  10  -5   1  148.99   13.30
  10   5  -1  134.79    6.90
 -10   5   1  135.09   11.30
 -10  -5  -1  129.59    6.80
  10  -5   1  142.79    8.80
  10  -5   1  144.69    7.90
 -10  -5  -1  138.59    9.50
 -10   5   1  134.69    6.40
 -10  -5  -1  158.58   10.60
  10   5  -1  128.99   11.70
 -10  -5  -1  142.59    8.50
 -10   5   1  132.89    9.60
  10  -5   1  134.89    7.50
 -10  -5  -1  139.09    7.10
  10   5  -1  137.19    6.90
 -10  -5   1  115.69    8.00
 -10   5  -1  138.09   10.30
 -10  -5   1  126.89    9.30
  10  -5  -1  114.99    8.60
  10  -5  -1  118.09    7.40
 -10  -5   1  120.69   11.70
  10   5   1  120.69   10.80
 -10   5  -1  128.09    7.40
  10  -5  -1  115.59   11.60
 -10  -5   1  127.59    8.20
  10   5   1  124.19    6.90
  10  -5  -1  116.69    7.20
 -10   5  -1  122.39   10.70
 -10  -5   1  124.69    6.70
 -10  -5   1  126.49    7.90
 -10   5  -1  125.09    7.40
  10   5   1  115.69    6.50
  11  -5   1  141.89    8.20
 -11   5   1  121.59   11.70
 -11  -5  -1  139.59   10.60
 -11  -5  -1  142.79   11.00
 -11  -5  -1  126.19    8.60
  11  -5   1  151.68    9.80
  11  -5   1  156.68   14.20
  11   5  -1  148.49   12.90
 -11  -5  -1  147.99    9.30
 -11   5   1  142.29    8.30
 -11   5   1  130.19   10.60
 -11   5   1  139.39    6.90
 -11   5  -1   95.69   10.60
  11  -5  -1   93.69   11.60
 -11  -5   1  107.89    8.40
  11  -5  -1  113.39    7.80
 -11   5  -1  115.19   10.80
 -11  -5   1  100.49   11.10
 -11  -5   1  116.69    8.60
 -11   5  -1  122.19    7.50
  11  -5  -1  100.79    7.80
 -11  -5   1  119.99   10.00
  11   5   1  113.49   10.70
 -12   5   1  405.76   17.10
  12  -5   1  398.66   14.60
 -12   5   1  385.56   14.60
 -12  -5  -1  388.66   15.50
 -12   5   1  391.36   13.10
 -12  -5  -1  388.66   17.10
  12  -5   1  395.16   21.60
 -12   5   1  386.46   19.60
 -12  -5  -1  411.96   17.00
  12  -5   1  407.16   16.00
 -12  -5  -1  383.56   14.90
  12   5  -1  401.16   19.80
 -12   5  -1  383.06   18.10
 -12  -5   1  421.26   16.90
 -12   5  -1  353.76   19.30
  12   5   1  382.76   19.40
  12  -5  -1  384.36   14.40
 -12   5  -1  395.46   14.40
 -12  -5   1  392.06   15.50
 -12  -5   1  400.36   20.30
  12  -5  -1  351.96   21.60
  12  -5  -1  404.76   15.70
 -12  -5   1  396.56   14.90
  13  -5   1  843.82   27.00
  13  -5   1  864.21   26.40
 -13  -5  -1  888.81   26.50
  13  -5   1  827.22   27.60
 -13  -5  -1  861.01   26.90
  13   5  -1  871.01   32.40
 -13  -5  -1  836.02   27.90
 -13   5   1  819.72   28.00
  13  -5   1  838.52   33.70
 -13   5   1  789.22   31.20
 -13   5   1  865.71   28.60
 -13  -5   1  930.21   27.70
  13  -5  -1  911.01   28.40
  13  -5  -1  902.21   27.40
 -13   5  -1  880.41   30.70
 -13  -5   1  907.81   29.40
 -13  -5   1  916.61   28.20
  13   5   1  911.11   33.30
  13  -5  -1  876.41   35.00
 -13   5  -1  899.81   32.30
 -14   5   1  200.88   17.90
  14  -5   1  249.18   13.30
 -14  -5  -1  205.78   12.30
  14  -5   1  234.38   20.30
  14   5  -1  226.68   18.90
 -14  -5  -1  242.08   14.80
 -14  -5  -1  235.48   13.90
 -14   5   1  218.08   15.30
 -14  -5   1  217.48   12.60
 -14   5  -1  196.88   15.70
 -14   5  -1  198.88   17.40
 -14  -5   1  220.48   13.70
 -14  -5   1  194.58   14.30
  14  -5  -1  201.28   19.80
  14   5   1  204.48   18.20
 -15  -5  -1  144.99   11.60
  15  -5   1  163.78   11.50
 -15  -5  -1  172.98   13.20
  15   5  -1  179.18   17.10
 -15   5   1  160.08   15.00
 -15   5   1  139.99   15.20
  15  -5   1  160.48   17.80
 -15  -5  -1  169.68   13.90
  15   5   1  126.59   14.90
 -15  -5   1  104.39    9.90
 -15   5  -1  120.89   14.60
 -15   5  -1  131.99   12.50
  15  -5  -1   96.79   15.10
 -15  -5   1  128.99   10.00
 -15  -5   1  132.99   12.00
  16  -5   1   16.30   12.30
 -16  -5  -1   10.10    7.50
 -16  -5  -1   16.90    7.10
 -16   5   1   10.60   11.40
 -16  -5  -1   22.90    8.90
  16  -5   1    7.00    7.80
  16   5  -1   22.10   11.70
 -16  -5   1   18.30    8.90
 -16  -5   1   13.20    7.50
  16   5   1   -0.60   10.20
 -16  -5   1   12.70    7.30
 -16   5  -1   11.10   11.50
  16  -5  -1   -7.10   10.80
 -16   5  -1   21.30    9.70
 -17  -5  -1  133.49   13.10
  17   5  -1  130.09   17.50
 -17  -5  -1  134.89   11.00
  17  -5   1  130.49   19.00
 -17   5   1  121.39   17.00
  17  -5   1  167.08   12.50
 -17  -5  -1  171.88   13.10
 -17  -5   1  117.69   11.50
  17   5   1  104.39   16.30
 -17   5  -1  109.69   16.30
 -17  -5   1  139.69   13.10
  17  -5  -1  111.49   17.40
 -17  -5   1  139.99   11.60
  18  -5   1  168.68   13.00
  18   5  -1  112.29   17.80
 -18  -5  -1  193.58   15.30
 -18  -5  -1  149.09   14.10
  18  -5   1  125.59   19.20
 -18   5   1  134.59   18.00
 -18  -5   1  170.18   14.20
  18   5   1  172.58   19.40
  18  -5  -1  149.39   13.10
 -18   5  -1  151.68   18.30
 -18  -5   1  183.38   15.00
 -18  -5   1  176.78   13.10
  18  -5  -1  165.58   20.50
   0  -6  -1 2696.23   66.29
   0  -6   1 2583.84   66.09
   0  -6  -1 2687.13   66.29
   0  -6   1 2646.14   66.29
   0  -6  -1 2711.33   65.39
   0  -6  -1 2624.64   66.59
   0  -6   1 2661.33   66.39
   0  -6   1 2646.04   66.59
   0  -6  -1 2493.85   65.39
   0  -6  -1 2645.94   66.09
   1  -6   1 2747.53   68.39
  -1  -6  -1 2722.73   68.39
   1  -6   1 2735.83   68.19
  -1   6   1 2650.23   67.59
   1  -6   1 2826.92   67.49
   1  -6   1 2740.83   67.89
   1  -6   1 2596.24   67.39
  -1  -6  -1 2732.13   67.99
  -1   6   1 2807.52   67.59
  -1  -6  -1 2710.63   68.59
  -1  -6  -1 2659.13   68.59
  -1   6  -1 2663.93   68.39
   1  -6  -1 2828.92   68.69
   1  -6  -1 2736.53   68.49
   1  -6  -1 2610.44   68.59
  -1  -6   1 2804.32   69.89
   1  -6  -1 2752.72   68.99
  -1   6  -1 2740.23   69.79
  -1  -6   1 2823.32   69.49
  -1   6  -1 2905.91   68.49
   1  -6  -1 2755.22   68.99
  -1  -6   1 2780.12   69.39
   1  -6  -1 2762.12   68.49
   1  -6  -1 2759.32   69.59
  -1  -6   1 2755.52   69.39
  -2  -6  -1  294.57    9.00
  -2   6   1  283.57    8.00
  -2  -6  -1  286.77    7.50
   2  -6   1  289.47    7.80
  -2  -6  -1  274.37    8.80
  -2  -6  -1  282.57    8.40
   2  -6   1  285.27    8.40
  -2  -6  -1  266.87    7.50
   2  -6   1  273.57    7.70
   2  -6   1  273.87    7.90
  -2   6   1  277.27    8.00
   2  -6   1  286.27    7.90
  -2   6   1  287.67    9.40
   2  -6   1  286.97    8.50
   2  -6  -1  320.87    8.80
   2   6   1  303.07    8.10
   2  -6  -1  301.07    8.70
   2  -6  -1  316.57    8.70
  -2   6  -1  322.77    8.50
  -2  -6   1  302.97    9.30
  -2  -6   1  308.17    9.90
  -2   6  -1  306.47    8.50
  -2   6  -1  326.47    9.90
   2  -6  -1  303.37    8.50
  -2  -6   1  306.97    9.30
   2  -6  -1  299.07    8.60
  -2  -6   1  316.97    9.40
   2  -6  -1  318.17    9.00
   3  -6   1  568.64   15.20
  -3   6   1  580.34   16.70
  -3  -6  -1  573.84   14.70
   3  -6   1  546.05   15.30
   3   6  -1  558.04   14.60
   3  -6   1  575.24   15.30
  -3  -6  -1  555.64   14.70
  -3  -6  -1  565.94   16.00
  -3   6   1  579.84   15.30
  -3  -6  -1  579.34   14.80
  -3  -6  -1  556.94   14.70
   3   6  -1  597.54   14.60
   3   6  -1  582.94   16.40
   3  -6   1  565.44   15.20
   3  -6   1  567.14   15.70
  -3   6   1  570.84   15.30
   3  -6   1  546.95   15.10
   3   6   1  505.35   13.40
  -3  -6   1  521.55   14.60
   3   6   1  550.14   13.50
  -3   6  -1  513.75   13.80
  -3  -6   1  523.85   14.60
   3   6   1  521.25   14.60
   3  -6  -1  511.85   14.00
  -3  -6   1  475.65   13.20
   3  -6  -1  484.75   13.80
  -3  -6   1  538.65   13.30
   3  -6  -1  519.65   14.10
  -3   6  -1  502.45   13.80
  -3   6  -1  514.55   15.10
   3  -6  -1  511.75   14.00
  -3  -6   1  525.65   15.30
   3  -6  -1  509.85   14.10
  -4  -6  -1 1110.39   28.90
   4   6  -1 1171.78   30.70
  -4   6   1 1114.09   29.40
  -4  -6  -1 1156.48   29.00
  -4  -6  -1 1159.08   28.90
   4  -6   1 1146.39   29.10
   4  -6   1 1163.88   29.50
   4   6  -1 1104.49   28.80
   4  -6   1 1074.39   29.20
  -4   6   1 1121.19   30.90
  -4   6   1 1138.19   29.40
   4  -6   1 1112.09   29.60
   4   6  -1 1146.39   29.20
  -4  -6  -1 1129.59   29.00
   4   6  -1 1192.68   28.80
   4  -6   1 1091.09   29.50
  -4  -6  -1 1131.69   30.00
   4  -6   1 1154.58   29.70
  -4  -6  -1 1118.19   30.30
   4   6   1 1079.19   27.80
   4  -6  -1 1117.99   28.50
  -4  -6   1 1107.39   27.80
   4  -6  -1 1104.09   28.50
   4  -6  -1 1076.99   28.70
  -4   6  -1 1079.89   28.30
   4   6   1 1118.49   27.90
   4   6   1 1131.59   29.30
  -4  -6   1 1091.49   29.00
  -4  -6   1 1105.39   27.80
  -4  -6   1 1115.99   29.70
  -4  -6   1 1068.29   29.00
   4  -6  -1 1059.19   28.30
  -4   6  -1 1085.29   30.30
  -4   6  -1 1099.39   28.30
  -4   6  -1 1116.59   29.80
   4  -6  -1 1113.59   31.20
  -4  -6   1 1036.20   27.70
  -4  -6   1 1058.39   27.80
  -5   6   1 2453.35   62.39
  -5  -6  -1 2515.65   61.89
   5   6  -1 2496.55   63.79
   5   6  -1 2516.75   61.99
   5  -6   1 2416.16   62.59
   5   6  -1 2434.56   61.79
   5  -6   1 2443.66   62.59
   5  -6   1 2463.45   62.49
   5  -6   1 2495.75   61.89
  -5  -6  -1 2467.25   63.19
  -5  -6  -1 2500.25   61.99
   5  -6   1 2410.36   62.19
  -5   6   1 2486.95   64.09
   5   6  -1 2499.05   61.79
   5  -6   1 2411.26   65.69
  -5  -6  -1 2480.65   62.99
  -5  -6  -1 2412.96   61.99
  -5   6   1 2465.25   62.39
  -5  -6  -1 2429.36   61.79
  -5  -6   1 2869.61   70.89
  -5   6  -1 2860.91   73.39
   5   6   1 2788.92   70.89
  -5  -6   1 2698.13   70.79
   5  -6  -1 2760.72   71.39
   5  -6  -1 2787.72   71.79
  -5  -6   1 2909.31   70.99
  -5  -6   1 2822.02   72.09
   5   6   1 2929.91   72.69
  -5  -6   1 2828.32   72.09
  -5  -6   1 2819.72   72.89
  -5   6  -1 2861.11   71.39
  -5   6  -1 2904.01   73.19
   5  -6  -1 2829.72   71.49
  -5   6  -1 2844.52   71.39
   5   6   1 2914.91   70.99
   5  -6  -1 2737.73   74.59
  -5  -6   1 2814.72   70.99
  -6  -6  -1 1016.80   28.30
   6   6  -1 1036.10   27.10
  -6  -6  -1 1019.80   27.20
   6  -6   1 1038.90   27.80
   6  -6   1 1037.40   28.10
  -6  -6  -1 1047.20   27.20
   6   6  -1 1063.29   27.00
  -6   6   1 1029.90   27.70
  -6   6   1 1033.60   29.50
  -6   6   1 1059.29   27.80
  -6  -6  -1 1039.70   27.30
   6  -6   1 1018.60   27.60
   6   6  -1 1037.90   29.60
   6  -6   1 1062.39   31.60
   6   6  -1 1087.29   27.20
  -6  -6  -1 1019.50   27.50
  -6   6   1 1061.09   29.80
  -6  -6  -1 1018.80   28.60
  -6  -6   1 1012.70   28.20
   6  -6  -1 1054.39   27.80
  -6   6  -1 1040.90   27.50
   6   6   1 1028.60   27.00
   6   6   1 1075.69   29.30
   6  -6  -1 1051.69   31.50
  -6  -6   1 1033.40   27.40
  -6  -6   1 1039.40   27.20
  -6  -6   1 1023.20   28.30
   6  -6  -1 1035.30   27.60
  -6   6  -1 1030.20   27.50
  -6  -6   1 1006.50   27.00
  -6   6  -1 1073.99   29.80
  -6   6  -1 1032.00   29.60
   6   6   1 1054.99   27.10
  -6  -6   1 1037.90   27.10
   6  -6  -1 1024.20   27.70
   6  -6  -1 1007.30   28.10
   7   6  -1  387.36   11.50
  -7  -6  -1  392.16   11.60
   7  -6   1  386.16   12.10
  -7  -6  -1  403.76   12.90
  -7   6   1  411.46   12.30
   7  -6   1  396.96   16.50
   7  -6   1  383.36   12.30
   7  -6   1  396.36   12.30
   7  -6   1  376.16   12.70
  -7   6   1  388.86   12.20
  -7   6   1  391.56   14.20
  -7  -6  -1  381.86   11.60
   7   6  -1  391.06   11.60
  -7   6   1  381.96   14.50
  -7  -6  -1  377.66   12.10
  -7  -6  -1  377.06   13.20
  -7   6   1  384.76   12.00
   7   6  -1  374.56   14.20
  -7  -6   1  369.46   11.40
   7  -6  -1  365.36   11.60
   7   6   1  363.56   10.80
  -7   6  -1  357.26   13.90
   7  -6  -1  369.36   11.70
   7  -6  -1  347.97   11.30
   7  -6  -1  358.16   15.60
   7   6   1  358.06   10.90
  -7   6  -1  355.76   13.80
  -7  -6   1  350.36   10.90
  -7  -6   1  342.37   12.30
  -7  -6   1  350.16   12.10
  -7   6  -1  365.76   11.40
  -7   6  -1  365.46   11.40
  -7  -6   1  357.16   10.80
   7  -6  -1  357.56   12.10
  -7  -6   1  348.67   10.80
   7   6   1  343.27   13.30
  -8   6   1   54.99    4.00
  -8  -6  -1   48.60    3.70
  -8   6   1   44.30    5.60
  -8  -6  -1   46.90    3.50
  -8   6   1   40.10    6.00
  -8  -6  -1   47.40    5.10
   8  -6   1   40.10    3.90
  -8  -6  -1   40.40    4.50
   8   6  -1   50.69    3.70
   8   6  -1   50.99    3.60
   8   6  -1   60.29    6.50
  -8   6   1   57.99    4.40
   8  -6   1   45.80    4.70
   8  -6   1   50.99    4.20
  -8  -6  -1   45.30    4.30
  -8   6   1   56.09    4.40
   8  -6   1   58.79    4.70
   8  -6   1   51.69    7.80
   8   6   1   41.30    3.50
  -8  -6   1   37.30    4.70
  -8   6  -1   37.10    3.80
   8   6   1   40.20    3.30
   8  -6  -1   37.90    4.00
  -8   6  -1   36.50    5.80
  -8   6  -1   30.30    5.30
  -8  -6   1   41.80    3.40
  -8  -6   1   37.80    3.20
   8   6   1   37.20    5.50
   8  -6  -1   39.00    3.90
   8  -6  -1   32.10    6.50
  -8  -6   1   41.50    4.50
  -8   6  -1   38.40    3.70
   8  -6  -1   42.60    4.60
  -8  -6   1   43.50    4.10
  -9   6   1  345.67   11.80
  -9   6   1  331.67   10.30
   9   6  -1  338.97   10.90
  -9  -6  -1  314.17   13.00
  -9  -6  -1  343.87   13.70
   9   6  -1  330.77   11.00
   9  -6   1  323.47   11.60
  -9   6   1  314.07   13.90
   9  -6   1  325.87   11.90
   9   6  -1  340.97   15.10
  -9   6   1  331.67   15.30
  -9  -6  -1  355.86   12.20
   9  -6   1  334.27   11.80
  -9  -6  -1  339.87   11.00
  -9   6   1  339.17   11.80
  -9  -6  -1  336.87   11.10
   9  -6   1  323.67   12.60
  -9  -6  -1  348.57   12.60
   9  -6   1  284.97   16.20
  -9   6  -1  265.87   13.40
   9  -6  -1  258.97    9.80
  -9  -6   1  245.48    9.10
  -9   6  -1  262.47    9.90
  -9  -6   1  252.97    9.10
   9  -6  -1  270.87   11.10
  -9  -6   1  234.68   11.30
   9  -6  -1  253.57   10.20
   9   6   1  275.37    9.40
   9   6   1  240.88   12.90
  -9   6  -1  249.38   12.60
  -9  -6   1  269.47   10.80
  -9   6  -1  254.17    7.80
  -9   6  -1  254.77    9.70
   9  -6  -1  265.47   15.50
  -9  -6   1  260.77   10.40
   9   6   1  249.97    9.00
 -10   6   1  591.54   22.50
 -10  -6  -1  574.44   17.70
 -10  -6  -1  610.04   18.80
 -10   6   1  608.14   18.50
  10  -6   1  601.44   19.30
  10  -6   1  578.44   18.10
  10   6  -1  602.04   22.60
  10  -6   1  573.64   18.50
 -10  -6  -1  611.84   20.40
  10  -6   1  604.04   24.70
 -10   6   1  596.74   20.70
  10  -6   1  547.95   18.30
 -10  -6  -1  581.14   18.90
 -10   6   1  608.54   16.90
 -10  -6  -1  584.74   20.10
 -10   6   1  603.54   20.10
  10  -6  -1  603.54   18.70
  10   6   1  642.94   21.50
 -10   6  -1  601.44   22.50
 -10  -6   1  578.74   18.90
 -10   6  -1  616.94   18.30
  10  -6  -1  584.94   19.40
 -10  -6   1  556.44   17.60
  10  -6  -1  573.14   24.60
 -10  -6   1  600.44   18.80
  10   6   1  586.14   21.90
 -10  -6   1  586.74   20.00
 -10   6  -1  571.34   21.20
  10  -6  -1  591.14   18.30
 -11  -6  -1  895.11   28.50
 -11  -6  -1  932.11   28.70
 -11   6   1  883.41   26.60
  11  -6   1  854.31   33.20
  11  -6   1  952.20   27.80
  11  -6   1  926.51   27.00
  11  -6   1  914.71   26.60
 -11  -6  -1  946.21   27.30
 -11  -6  -1  900.21   27.20
  11   6  -1  928.21   31.40
 -11   6   1  884.71   25.00
 -11   6   1  956.80   29.50
 -11   6   1  930.01   31.30
 -11   6  -1  951.80   30.10
 -11  -6   1  922.11   28.80
 -11   6  -1  907.71   26.80
  11  -6  -1  956.60   27.10
 -11  -6   1  938.21   27.50
 -11   6  -1  927.51   31.10
  11  -6  -1  944.71   28.00
 -11  -6   1  936.91   27.50
  11   6   1  908.01   31.30
  11  -6  -1  896.01   33.90
  12  -6   1  173.08   10.70
  12  -6   1  197.38   11.80
 -12   6   1  177.78   14.80
  12   6  -1  196.48   15.10
  12  -6   1  207.68   12.70
  12  -6   1  153.88   14.80
 -12  -6  -1  179.78   10.90
 -12  -6  -1  180.18   13.00
 -12   6   1  195.58   13.70
 -12  -6  -1  178.88   10.70
  12  -6  -1  198.98   10.40
 -12  -6   1  217.28   11.70
  12   6   1  197.58   15.40
  12  -6  -1  213.58   17.90
  12  -6  -1  226.58   12.30
 -12  -6   1  198.68   13.10
 -12   6  -1  213.38   14.30
 -12   6  -1  209.98   15.10
 -12  -6   1  190.28   11.10
  13  -6   1    8.80    5.60
  13   6  -1    1.40    7.80
 -13  -6  -1    1.70    6.70
 -13  -6  -1   -5.50    5.00
  13  -6   1   -0.40    5.50
  13  -6   1    8.20    9.40
 -13   6   1    5.60    8.40
 -13   6   1    5.40    6.70
 -13  -6  -1    1.50    5.20
 -13  -6   1   -0.30    6.40
 -13   6  -1   -7.10    8.30
  13  -6  -1    5.60    5.50
  13   6   1    3.80    7.80
 -13   6  -1  -10.90    7.10
 -13  -6   1    0.10    5.40
 -13  -6   1    0.00    5.10
  13  -6  -1    5.00    9.10
 -14   6   1   71.59   10.00
  14  -6   1   83.49    9.00
 -14  -6  -1   84.99    8.60
  14  -6   1   95.39    8.70
 -14  -6  -1   77.69    9.70
  14   6  -1   73.29   12.20
  14  -6   1   66.79   13.00
 -14   6   1   49.10   11.50
 -14  -6  -1   82.69    8.40
  14  -6  -1   83.29   13.80
 -14  -6   1   93.39   10.10
 -14  -6   1   98.69    9.30
 -14   6  -1   85.39   12.70
 -14   6  -1   89.69   11.20
  14  -6  -1   98.49    9.90
  14   6   1   89.89   12.40
 -14  -6   1   97.79    8.70
 -15   6   1  284.57   18.20
 -15   6   1  308.87   21.40
 -15  -6  -1  342.17   18.20
  15  -6   1  225.68   23.00
 -15  -6  -1  297.17   15.60
 -15  -6  -1  341.07   17.10
  15  -6   1  305.27   15.50
  15   6  -1  315.77   22.00
  15  -6  -1  289.77   24.00
 -15  -6   1  298.57   15.80
 -15  -6   1  296.87   17.40
 -15   6  -1  295.27   19.00
 -15  -6   1  283.47   16.50
  15   6   1  320.27   22.10
 -15   6  -1  266.97   19.60
  15  -6  -1  318.17   15.90
  16  -6   1  139.99   18.70
 -16   6   1  113.89   15.60
 -16  -6  -1  152.18   12.00
 -16  -6  -1  145.49   13.30
  16  -6   1  151.28   11.90
  16   6  -1  156.08   17.10
 -16   6   1  149.19   15.60
 -16  -6  -1  170.78   13.50
  16  -6  -1  166.88   18.90
  16   6   1  142.59   16.60
 -16  -6   1  182.28   15.30
 -16  -6   1  201.38   16.50
 -16  -6   1  159.28   12.00
  16  -6  -1  147.39   11.90
 -16   6  -1  167.88   17.50
 -16   6  -1  192.98   17.80
 -17  -6  -1  235.78   18.10
  17   6  -1  214.48   20.50
 -17   6   1  192.08   18.90
 -17  -6  -1  223.48   15.60
 -17  -6  -1  206.68   16.80
  17  -6   1  205.08   14.20
  17  -6   1  191.18   21.60
  17  -6  -1  181.58   13.50
 -17  -6   1  180.68   13.70
 -17  -6   1  195.48   15.30
 -17  -6   1  210.38   17.80
  17   6   1  174.08   18.70
 -17   6  -1  157.28   18.30
 -17   6  -1  182.28   18.50
  17  -6  -1  145.29   19.50
  18  -6   1   34.70   15.40
  18   6  -1   32.70   13.90
 -18   6   1   41.90   14.70
 -18  -6  -1   19.70    9.50
 -18  -6  -1   26.20    9.00
 -18  -6  -1   25.80   11.00
  18  -6   1   25.60    9.90
  18   6   1   22.80   13.50
 -18  -6   1   27.20    9.80
  18  -6  -1   30.80   10.00
  18  -6  -1   19.80   14.60
 -18  -6   1   18.20   10.50
 -18  -6   1   24.30    9.20
 -18   6  -1   20.00   14.10
   0  -7  -1  256.37    8.40
   0  -7   1  248.08    8.40
   0  -7   1  259.57    8.10
   0  -7  -1  259.77    7.80
   0  -7  -1  264.07    8.10
   0  -7   1  253.97    8.10
   0  -7   1  259.67    7.90
   0  -7  -1  244.28    6.80
  -1  -7  -1  627.74   17.00
   1  -7   1  619.54   16.40
  -1  -7  -1  599.64   17.20
  -1   7   1  588.24   15.80
   1  -7   1  616.74   17.00
  -1   7   1  640.24   16.00
  -1  -7  -1  630.54   17.20
  -1  -7  -1  613.54   16.50
  -1  -7   1  524.75   15.00
   1  -7  -1  539.35   14.60
   1  -7  -1  545.05   14.70
   1  -7  -1  516.05   14.00
  -1  -7   1  548.65   15.00
   1  -7  -1  555.44   14.20
  -1  -7   1  547.05   15.60
  -1   7  -1  537.45   15.50
   1  -7  -1  545.85   14.00
   1  -7  -1  536.25   15.40
  -1  -7   1  565.44   15.20
  -2   7   1 1876.11   46.00
  -2   7   1 1829.12   45.90
   2  -7   1 1875.11   45.90
   2  -7   1 1768.42   45.70
  -2  -7  -1 1857.31   46.90
   2  -7   1 1775.02   45.80
  -2   7   1 1809.62   47.60
   2  -7   1 1829.52   46.60
   2  -7   1 1837.12   45.80
  -2  -7  -1 1827.62   46.40
  -2  -7  -1 1823.52   46.90
   2  -7  -1 1867.81   46.60
  -2   7  -1 1775.82   46.00
  -2  -7   1 1836.32   47.10
  -2  -7   1 1844.82   47.00
   2  -7  -1 1788.52   46.20
   2  -7  -1 1792.62   46.20
  -2  -7   1 1868.01   47.00
   2  -7  -1 1878.11   46.30
  -2  -7   1 1842.32   47.70
  -2   7  -1 1922.51   46.10
   2  -7  -1 1822.52   46.20
   2  -7  -1 1844.92   46.30
  -2   7  -1 1830.22   47.60
  -3  -7  -1 1184.98   30.30
   3  -7   1 1209.58   31.00
  -3   7   1 1233.38   30.90
  -3  -7  -1 1220.58   31.80
   3  -7   1 1200.68   31.10
   3  -7   1 1153.58   30.70
   3  -7   1 1226.68   31.40
  -3   7   1 1192.28   30.90
   3  -7   1 1209.18   30.90
   3  -7   1 1180.28   30.80
   3   7  -1 1195.48   32.10
  -3   7   1 1214.58   32.60
  -3  -7  -1 1240.48   30.30
  -3  -7  -1 1248.18   30.40
  -3  -7  -1 1196.18   31.80
  -3  -7  -1 1169.18   30.30
   3  -7  -1  962.90   24.70
   3   7   1  926.11   23.70
   3   7   1  940.41   25.20
   3  -7  -1  960.00   24.60
   3  -7  -1  875.61   24.30
  -3   7  -1  948.71   25.80
   3  -7  -1  925.31   24.60
  -3  -7   1  957.60   25.20
  -3   7  -1  966.30   24.30
  -3  -7   1  917.71   25.00
   3  -7  -1  925.01   23.90
   3   7   1  973.80   23.80
   3  -7  -1  948.41   24.50
  -3  -7   1  959.90   25.90
  -3   7  -1  903.91   24.20
  -4   7   1  595.54   16.80
   4  -7   1  628.94   16.70
  -4  -7  -1  636.44   16.20
   4  -7   1  606.54   16.80
   4   7  -1  625.54   18.10
  -4  -7  -1  623.64   17.70
  -4   7   1  601.74   18.40
   4   7  -1  597.14   16.00
   4  -7   1  641.94   17.30
  -4  -7  -1  630.14   16.30
   4  -7   1  603.34   16.60
   4   7  -1  615.24   16.90
   4  -7   1  618.94   17.10
  -4   7   1  623.54   16.80
   4   7  -1  655.43   16.10
   4  -7   1  623.64   16.90
  -4  -7  -1  610.34   16.40
  -4  -7  -1  601.94   16.20
  -4  -7   1  635.64   17.10
  -4  -7   1  676.03   17.10
  -4   7  -1  659.53   19.30
   4  -7  -1  649.74   18.00
   4  -7  -1  682.43   18.10
   4   7   1  649.93   17.20
  -4  -7   1  668.03   18.70
  -4  -7   1  652.43   18.70
  -4   7  -1  657.13   17.70
  -4  -7   1  667.53   19.40
   4   7   1  683.13   18.90
   4  -7  -1  653.13   18.00
  -4  -7   1  660.93   17.10
  -4   7  -1  650.73   20.00
   4  -7  -1  662.83   18.30
   4   7   1  690.73   17.30
   4  -7  -1  636.54   17.80
  -4   7  -1  677.13   17.80
  -4  -7   1  644.34   17.20
   5   7  -1  264.07   10.00
   5  -7   1  260.07    8.50
   5  -7   1  254.37    8.90
  -5  -7  -1  254.17    7.70
  -5  -7  -1  259.87    8.10
  -5  -7  -1  250.27    9.30
   5   7  -1  252.57    7.60
   5  -7   1  253.47    8.00
  -5  -7  -1  259.67    7.90
  -5  -7  -1  276.67    7.80
  -5   7   1  270.77   10.40
   5   7  -1  263.07    8.10
  -5  -7  -1  254.67    9.60
  -5   7   1  266.97    8.50
   5   7  -1  271.07    7.70
   5  -7   1  257.77    8.30
  -5   7   1  252.27    8.40
   5  -7   1  250.77    8.80
  -5   7  -1  236.68    7.60
  -5  -7   1  234.58    8.70
   5  -7  -1  230.08   11.10
  -5  -7   1  221.68    6.90
   5  -7  -1  233.18    8.30
  -5   7  -1  216.98    9.90
  -5  -7   1  216.58    8.50
   5  -7  -1  218.68    7.60
  -5  -7   1  237.28    7.00
   5  -7  -1  222.38    8.20
  -5   7  -1  249.38    9.70
   5   7   1  233.08    7.10
   5   7   1  229.98    6.90
  -5   7  -1  219.58    7.50
   5   7   1  234.58    6.80
  -5  -7   1  227.18    9.50
   5   7   1  221.48    9.00
   5  -7  -1  221.58    7.90
  -5  -7   1  227.58    7.00
  -5  -7   1  221.78    7.20
   5  -7  -1  236.08    7.90
  -6  -7  -1  418.16   12.00
   6  -7   1  419.16   13.10
  -6   7   1  420.36   12.50
  -6  -7  -1  412.26   11.80
  -6   7   1  421.16   14.70
  -6  -7  -1  405.46   12.20
   6  -7   1  407.86   11.90
   6   7  -1  411.36   11.80
  -6   7   1  423.46   12.50
   6   7  -1  422.16   11.80
   6  -7   1  404.56   12.90
   6  -7   1  417.16   12.90
  -6   7   1  408.36   14.70
   6   7  -1  419.36   14.50
  -6  -7  -1  410.96   13.60
  -6  -7  -1  411.86   11.80
   6  -7   1  390.56   12.20
   6   7  -1  412.56   11.70
  -6  -7   1  443.16   13.20
   6  -7  -1  472.75   14.00
  -6   7  -1  476.45   14.00
  -6  -7   1  486.65   14.90
  -6   7  -1  487.55   16.20
   6   7   1  483.95   13.40
  -6  -7   1  484.25   13.50
   6  -7  -1  474.75   14.20
  -6   7  -1  475.55   16.60
  -6  -7   1  484.95   13.40
  -6  -7   1  463.75   14.90
   6  -7  -1  481.45   14.70
   6   7   1  491.65   15.70
  -6  -7   1  468.55   13.70
  -6   7  -1  495.35   14.00
   6  -7  -1  504.15   18.20
   6   7   1  469.75   13.30
  -7   7   1 1189.48   30.80
   7   7  -1 1174.58   30.10
  -7   7   1 1139.99   33.10
   7  -7   1 1131.79   32.30
  -7  -7  -1 1138.09   30.10
  -7  -7  -1 1158.28   30.00
  -7   7   1 1149.19   30.70
   7   7  -1 1179.38   33.00
   7   7  -1 1111.79   29.80
   7  -7   1 1135.19   30.00
  -7  -7  -1 1121.79   30.50
   7  -7   1 1130.29   30.90
   7  -7   1 1127.59   30.60
  -7  -7  -1 1169.58   31.60
  -7  -7  -1 1145.79   30.30
   7  -7   1 1140.39   35.20
   7  -7   1 1153.68   31.30
  -7  -7  -1 1131.49   31.90
  -7   7   1 1152.98   33.20
   7   7  -1 1132.89   30.00
   7   7   1 1107.29   33.30
  -7   7  -1 1232.38   34.20
   7  -7  -1 1138.69   31.40
  -7  -7   1 1160.28   32.50
  -7   7  -1 1172.98   31.30
  -7  -7   1 1156.88   31.10
  -7   7  -1 1169.98   33.80
   7   7   1 1176.88   30.60
  -7  -7   1 1168.98   30.90
   7   7   1 1221.48   30.80
  -7  -7   1 1228.88   30.70
  -7   7  -1 1178.28   31.20
   7  -7  -1 1170.08   31.30
   7  -7  -1 1126.29   35.80
   7  -7  -1 1197.88   31.60
  -7  -7   1 1156.08   32.00
  -7  -7   1 1154.78   30.60
   7  -7  -1 1158.58   32.00
   8  -7   1 1227.08   33.80
  -8   7   1 1206.58   33.50
   8  -7   1 1235.98   38.70
   8  -7   1 1252.17   34.30
   8  -7   1 1261.67   33.50
   8   7  -1 1264.27   32.90
  -8  -7  -1 1236.98   35.00
   8   7  -1 1213.08   32.80
  -8   7   1 1273.87   32.40
  -8   7   1 1261.37   36.00
  -8  -7  -1 1230.68   32.90
  -8   7   1 1275.57   36.70
  -8  -7  -1 1222.98   32.90
   8  -7   1 1290.47   33.80
  -8   7   1 1278.67   33.70
  -8  -7  -1 1242.48   33.60
   8   7  -1 1268.57   36.40
  -8  -7  -1 1240.78   34.40
  -8   7  -1 1280.97   34.30
  -8  -7   1 1263.27   35.10
  -8   7  -1 1305.17   34.30
   8   7   1 1264.17   33.60
   8  -7  -1 1281.77   35.20
   8  -7  -1 1249.07   34.30
  -8  -7   1 1321.67   33.70
   8  -7  -1 1268.27   34.50
  -8   7  -1 1348.17   37.60
   8  -7  -1 1226.68   39.50
   8   7   1 1304.77   33.80
  -8   7  -1 1275.47   37.20
  -8  -7   1 1259.67   35.60
  -8  -7   1 1238.88   33.60
   8  -7  -1 1288.57   34.70
  -8  -7   1 1267.77   34.30
   8   7   1 1336.57   37.00
  -9  -7  -1  334.17   14.60
   9  -7   1  379.46   12.90
  -9   7   1  370.96   13.00
   9   7  -1  386.46   12.20
  -9   7   1  376.36   13.00
  -9   7   1  394.56   15.80
  -9  -7  -1  387.16   13.30
  -9  -7  -1  373.86   12.20
  -9  -7  -1  387.66   12.20
  -9  -7  -1  394.56   14.10
   9   7  -1  382.26   12.00
   9  -7   1  373.56   18.60
   9  -7   1  390.86   13.50
  -9   7   1  391.66   11.50
   9  -7   1  382.56   13.10
  -9   7   1  391.96   16.30
   9   7  -1  402.76   16.50
   9  -7   1  387.26   14.00
  -9  -7   1  335.97   12.20
  -9   7  -1  333.77   15.60
   9  -7  -1  322.67   11.80
  -9  -7   1  337.97   11.10
   9   7   1  330.07   11.20
  -9  -7   1  343.47   13.60
  -9  -7   1  325.17   11.10
  -9   7  -1  345.37   11.90
   9  -7  -1  350.16   13.20
   9  -7  -1  325.67   12.40
  -9   7  -1  355.76   15.20
  -9  -7   1  354.26   12.90
   9  -7  -1  332.67   17.70
   9   7   1  357.66   15.40
  -9   7  -1  331.37   11.80
   9  -7  -1  355.06   12.40
   9   7   1  345.87   11.00
  10  -7   1   42.60    5.60
 -10  -7  -1   39.70    6.50
  10  -7   1   45.10    5.30
 -10   7   1   37.20    7.50
 -10  -7  -1   42.70    5.10
 -10   7   1   46.90    7.10
 -10  -7  -1   46.70    5.70
  10  -7   1   41.50    4.70
 -10   7   1   52.59    5.00
  10   7  -1   49.30    7.50
 -10   7   1   38.90    3.70
  10  -7   1   44.70    8.60
 -10  -7   1   49.99    5.70
 -10  -7   1   32.90    5.90
  10  -7  -1   43.80    9.00
  10  -7  -1   34.30    5.30
  10  -7  -1   45.50    4.80
  10   7   1   53.49    7.70
 -10   7  -1   48.70    7.30
 -10  -7   1   54.59    5.40
 -10   7  -1   48.40    4.80
  10  -7  -1   47.80    5.70
 -10   7  -1   34.20    7.50
 -11   7   1   42.60    8.50
  11  -7   1   40.70    9.40
 -11  -7  -1   43.90    5.70
 -11  -7  -1   53.59    6.30
 -11  -7  -1   47.80    7.10
 -11   7   1   55.99    7.90
  11  -7   1   44.00    6.00
  11   7  -1   45.40    8.40
  11  -7   1   42.50    5.80
 -11  -7   1   27.10    6.40
 -11  -7   1   17.20    4.90
  11  -7  -1   16.70    5.40
  11   7   1   24.80    7.20
  11  -7  -1   20.30    8.80
 -11  -7   1   23.70    5.30
 -11   7  -1   14.50    7.10
  11  -7  -1   22.20    4.90
 -11   7  -1   17.70    7.80
  11  -7  -1   11.00    5.10
  12   7  -1  518.35   22.60
 -12  -7  -1  495.55   18.10
 -12   7   1  494.55   20.80
 -12  -7  -1  500.25   19.70
  12  -7   1  519.25   18.80
  12  -7   1  505.75   25.30
  12  -7   1  488.85   18.00
 -12   7   1  480.85   21.90
 -12  -7  -1  501.75   18.10
 -12  -7   1  480.35   17.50
  12  -7  -1  449.06   17.80
 -12   7  -1  462.75   20.30
  12  -7  -1  433.66   24.30
  12  -7  -1  441.86   17.40
  12   7   1  495.95   21.80
 -12  -7   1  486.85   19.10
 -12   7  -1  434.46   21.40
 -12  -7   1  477.45   17.50
  13  -7   1  384.56   24.10
  13  -7   1  419.26   17.60
  13  -7   1  407.46   16.80
 -13   7   1  405.36   19.20
 -13  -7  -1  414.16   16.70
 -13  -7  -1  424.86   19.00
  13   7  -1  428.96   21.70
 -13  -7  -1  414.46   17.00
 -13   7   1  404.56   21.60
 -13   7  -1  516.45   24.00
  13   7   1  480.75   23.20
  13  -7  -1  452.65   26.10
 -13   7  -1  479.65   22.10
  13  -7  -1  463.15   18.60
 -13  -7   1  507.95   20.60
 -13  -7   1  486.85   18.70
 -13  -7   1  507.45   18.80
  13  -7  -1  511.65   19.30
  14   7  -1  252.47   19.30
 -14  -7  -1  258.97   16.20
  14  -7   1  240.68   15.00
 -14   7   1  231.08   19.00
 -14  -7  -1  259.27   14.30
  14  -7   1  229.38   21.30
 -14  -7  -1  219.08   14.30
  14  -7   1  235.48   13.80
 -14   7   1  252.97   16.80
 -14  -7   1  222.88   14.20
  14  -7  -1  230.08   14.30
  14   7   1  239.28   18.60
 -14   7  -1  195.18   18.40
 -14  -7   1  225.88   14.10
 -14  -7   1  224.78   15.40
 -14   7  -1  208.28   16.80
  14  -7  -1  228.78   21.60
  14  -7  -1  225.98   14.30
  15  -7   1   99.49    9.80
 -15   7   1   81.49   13.80
  15   7  -1   99.69   14.30
 -15  -7  -1   92.29    9.90
 -15  -7  -1  106.09   11.80
 -15  -7  -1  102.99    9.60
  15  -7   1   74.49   14.90
 -15   7   1   84.79   11.40
 -15  -7   1   67.59    8.90
 -15   7  -1   67.19   11.40
  15  -7  -1   52.99   14.20
  15  -7  -1   62.99    9.30
 -15  -7   1   58.29    9.80
 -15   7  -1   52.99   12.70
  15   7   1   61.69   12.30
 -15  -7   1   76.99    9.20
 -16   7   1    7.70    9.20
  16   7  -1    1.10   10.90
 -16   7   1   -5.60   11.50
 -16  -7  -1   10.60    9.20
  16  -7   1    1.00    7.70
  16  -7   1   -3.00   11.70
 -16  -7  -1    7.70    7.70
 -16  -7  -1    2.40    7.20
 -16  -7   1   13.00    9.10
  16  -7  -1    3.20    7.90
 -16  -7   1    6.10    7.60
  16  -7  -1   -5.30   11.80
 -16   7  -1  -17.40   10.80
  16   7   1    1.30   10.60
 -16  -7   1    3.60    7.50
 -16   7  -1   -2.80    9.20
 -17   7   1   94.19   15.80
  17   7  -1  105.89   16.30
  17  -7   1   76.79   16.40
 -17  -7  -1  122.49   13.60
 -17  -7  -1   98.99   10.90
 -17  -7  -1  119.59   12.10
  17  -7   1  114.69   11.50
  17  -7  -1   86.69   17.90
 -17  -7   1   96.29   11.40
  17   7   1   89.59   15.20
  17  -7  -1   96.09   11.30
 -17   7  -1  116.19   14.00
 -17  -7   1  111.59   12.90
 -17  -7   1  102.09   11.00
 -17   7  -1   87.99   15.90
  18   7  -1  222.78   22.00
 -18  -7  -1  218.98   17.50
  18  -7   1  193.78   22.10
  18  -7   1  253.07   18.30
 -18  -7  -1  240.98   19.30
 -18  -7  -1  228.28   17.00
 -18   7   1  194.98   20.30
  18  -7  -1  216.18   23.50
  18   7   1  217.78   21.50
 -18  -7   1  230.08   17.50
 -18   7  -1  185.48   20.10
 -18  -7   1  244.08   18.90
 -18  -7   1  224.48   19.20
  18  -7  -1  233.28   15.90
   0  -8   1 3087.49   78.09
   0  -8  -1 3121.09   78.09
   0  -8   1 3094.59   77.49
   0  -8   1 3057.99   77.69
   0  -8  -1 3074.99   77.39
   0  -8   1 3065.29   77.69
   0  -8  -1 3088.89   77.69
  -1   8   1 1006.50   24.30
  -1  -8  -1  955.00   25.50
   1  -8   1  947.61   25.50
  -1  -8  -1  959.80   25.00
  -1  -8  -1  928.21   25.70
   1  -8   1  946.21   25.50
  -1   8   1  921.61   24.10
  -1  -8  -1  957.80   25.70
   1  -8   1  967.90   25.00
  -1  -8   1  919.61   25.00
   1  -8  -1  906.51   24.90
   1  -8  -1  907.21   24.10
   1  -8  -1  929.61   23.20
   1  -8  -1  909.41   23.20
  -1  -8   1  943.91   24.50
  -1  -8   1  923.71   24.50
  -1  -8   1  933.21   24.50
   1  -8  -1  873.31   23.20
  -1   8  -1  912.31   25.10
   1  -8  -1  932.91   23.40
  -2   8   1  158.18    5.10
  -2  -8  -1  159.88    6.60
   2  -8   1  156.08    6.00
   2  -8   1  163.38    5.00
  -2   8   1  154.08    6.90
   2  -8   1  153.78    4.90
   2  -8   1  158.58    5.90
   2  -8   1  143.89    4.70
  -2  -8  -1  160.38    6.40
   2  -8   1  152.08    5.00
  -2  -8  -1  149.09    5.70
  -2   8   1  150.58    5.00
  -2   8  -1  235.08    6.50
  -2  -8   1  218.58    7.80
   2  -8  -1  220.68    6.90
   2  -8  -1  227.48    7.30
  -2   8  -1  223.68    6.50
   2  -8  -1  232.58    6.80
  -2   8  -1  217.58    8.30
  -2  -8   1  220.78    7.70
   2  -8  -1  217.78    6.70
   2  -8  -1  222.08    6.70
  -2  -8   1  215.18    8.50
   2  -8  -1  214.08    6.60
  -2  -8   1  223.08    7.80
   3  -8   1   37.10    2.70
  -3   8   1   43.10    2.90
   3  -8   1   39.00    2.60
  -3   8   1   31.80    3.80
  -3   8   1   41.20    2.90
   3  -8   1   41.30    3.30
   3  -8   1   36.80    2.90
   3  -8   1   38.50    2.80
  -3  -8  -1   32.90    3.40
  -3  -8  -1   45.20    3.80
  -3  -8   1   60.19    4.50
   3  -8  -1   62.49    3.00
   3  -8  -1   63.39    3.50
  -3   8  -1   63.89    4.90
   3   8   1   57.49    4.20
  -3   8  -1   59.49    3.10
   3  -8  -1   62.59    3.70
   3  -8  -1   59.99    3.40
   3  -8  -1   59.99    3.90
  -3   8  -1   58.59    3.10
  -3  -8   1   63.09    5.00
  -3  -8   1   65.19    4.30
  -3  -8   1   63.89    4.40
   3  -8  -1   57.59    3.10
   3   8   1   57.59    2.30
  -4  -8  -1  824.12   21.00
  -4  -8  -1  819.92   20.90
  -4  -8  -1  839.12   22.80
  -4  -8  -1  795.62   20.80
  -4  -8  -1  796.22   22.60
   4  -8   1  814.72   21.70
   4  -8   1  821.42   22.20
  -4   8   1  830.92   21.60
  -4   8   1  803.72   21.60
   4  -8   1  789.32   21.60
  -4  -8  -1  797.42   21.00
   4  -8   1  771.32   21.30
   4   8  -1  805.12   23.00
   4  -8   1  786.62   21.60
   4  -8   1  798.02   21.90
   4   8  -1  838.52   21.90
  -4   8   1  812.12   23.60
   4   8  -1  868.61   20.80
  -4   8  -1  920.61   24.50
   4  -8  -1  951.60   25.00
  -4   8  -1  934.91   26.50
  -4   8  -1  969.00   24.50
  -4  -8   1  965.90   23.80
  -4   8  -1  931.41   27.10
   4  -8  -1  924.61   24.80
   4  -8  -1  891.21   24.70
  -4  -8   1  978.00   26.50
  -4  -8   1  930.81   25.40
  -4  -8   1  907.01   23.70
   4  -8  -1  926.01   25.00
   4   8   1  989.50   24.00
   4   8   1  907.01   23.80
   4  -8  -1  897.71   24.50
  -4  -8   1  926.31   25.60
   4   8   1  934.31   25.70
  -5   8   1 1442.56   38.80
  -5   8   1 1401.36   36.70
   5   8  -1 1488.85   35.90
   5   8  -1 1477.35   36.60
  -5  -8  -1 1403.56   35.90
   5   8  -1 1392.96   35.80
   5  -8   1 1440.76   36.80
   5  -8   1 1344.47   36.40
   5   8  -1 1366.26   38.30
   5  -8   1 1380.96   36.30
  -5  -8  -1 1454.85   36.00
  -5  -8  -1 1415.46   37.70
   5  -8   1 1382.96   37.00
  -5  -8  -1 1412.66   36.10
  -5  -8  -1 1407.56   36.20
  -5   8   1 1415.36   36.70
   5  -8   1 1437.96   37.10
   5  -8   1 1367.76   36.80
  -5  -8   1 1663.83   43.30
  -5   8  -1 1643.94   45.00
   5  -8  -1 1608.64   42.20
   5   8   1 1605.74   41.50
  -5  -8   1 1577.14   44.20
  -5  -8   1 1662.33   43.40
   5  -8  -1 1628.34   42.50
  -5  -8   1 1641.04   41.60
   5  -8  -1 1640.44   42.80
   5  -8  -1 1636.14   42.50
  -5  -8   1 1647.94   41.50
  -5  -8   1 1607.24   41.70
  -5   8  -1 1609.94   42.20
  -5   8  -1 1676.63   42.20
  -5  -8   1 1593.34   41.40
   5   8   1 1675.23   43.60
   5   8   1 1729.33   41.70
  -5   8  -1 1702.03   44.30
  -6  -8  -1 1446.56   36.60
   6   8  -1 1477.85   36.60
   6  -8   1 1411.06   37.80
  -6   8   1 1451.95   39.80
   6  -8   1 1424.56   37.20
  -6  -8  -1 1368.56   36.90
   6   8  -1 1438.46   39.30
  -6  -8  -1 1409.76   36.60
   6  -8   1 1394.46   36.70
   6   8  -1 1409.76   36.50
  -6  -8  -1 1436.06   36.90
   6   8  -1 1416.56   36.80
  -6  -8  -1 1428.46   38.80
  -6   8   1 1475.05   37.40
   6  -8   1 1387.16   38.20
  -6  -8  -1 1410.76   38.30
   6  -8   1 1452.85   37.80
   6  -8   1 1465.25   37.50
  -6   8   1 1419.26   37.40
  -6   8  -1 1468.15   40.30
  -6  -8   1 1473.65   37.10
  -6  -8   1 1400.46   37.00
   6  -8  -1 1464.85   38.20
  -6   8  -1 1451.45   40.70
  -6   8  -1 1454.15   37.90
   6  -8  -1 1424.26   38.50
   6   8   1 1462.75   39.60
  -6  -8   1 1470.15   38.90
   6  -8  -1 1472.95   42.20
   6   8   1 1507.25   37.30
  -6  -8   1 1446.46   37.30
   6  -8  -1 1433.66   38.20
  -6  -8   1 1444.96   39.10
  -6  -8   1 1443.86   37.50
   6  -8  -1 1396.36   37.80
   6   8   1 1438.06   37.10
  -6   8  -1 1468.05   37.80
   7  -8   1  242.38    8.40
   7  -8   1  239.18    8.90
   7   8  -1  250.47    8.20
  -7  -8  -1  263.67    8.40
  -7  -8  -1  249.48    8.50
  -7   8   1  250.87   12.20
  -7  -8  -1  255.87    9.10
   7  -8   1  246.88    9.70
  -7   8   1  265.87   12.10
   7   8  -1  254.57    8.30
   7   8  -1  243.68   11.30
   7  -8   1  241.18   10.00
  -7  -8  -1  241.38   10.60
  -7  -8  -1  251.17    8.30
  -7   8   1  275.37    9.30
   7  -8   1  270.27    9.60
  -7  -8  -1  254.97   10.30
  -7   8   1  258.37    9.20
   7   8   1  252.27    8.20
   7  -8  -1  231.58    9.30
  -7  -8   1  232.88    8.20
  -7  -8   1  226.68   10.00
   7   8   1  256.77   11.10
  -7  -8   1  250.47    8.90
   7   8   1  248.18    8.00
   7  -8  -1  231.68    8.80
  -7   8  -1  246.28   11.50
   7  -8  -1  258.87   13.70
  -7  -8   1  240.28   10.20
  -7  -8   1  256.47    8.10
  -7   8  -1  242.88    8.80
  -7   8  -1  240.28   12.00
   7  -8  -1  236.28    9.80
  -7  -8   1  224.98    7.90
  -7   8  -1  245.08    8.80
  -8  -8  -1   52.49    5.40
  -8   8   1   50.59    4.40
  -8   8   1   53.49    4.20
  -8   8   1   45.80    6.70
   8  -8   1   41.60    4.80
   8  -8   1   47.40    6.40
   8   8  -1   48.90    6.30
   8   8  -1   47.70    3.60
  -8   8   1   50.09    4.40
   8  -8   1   47.50    7.90
   8  -8   1   55.49    5.20
  -8  -8  -1   49.99    3.60
  -8   8   1   52.79    6.70
  -8  -8  -1   47.40    4.40
   8   8  -1   43.10    3.40
  -8  -8  -1   41.80    5.50
   8  -8   1   52.89    4.30
   8  -8   1   46.50    3.80
  -8  -8  -1   47.30    3.60
  -8  -8   1   37.90    4.00
   8  -8  -1   39.50    4.50
  -8  -8   1   28.40    4.50
  -8  -8   1   39.60    5.40
  -8   8  -1   38.40    6.70
  -8  -8   1   31.20    3.10
   8  -8  -1   40.00    4.20
   8   8   1   36.30    3.10
  -8  -8   1   39.40    3.30
  -8   8  -1   31.60    6.00
  -8   8  -1   32.20    3.70
   8  -8  -1   42.50    4.00
   8   8   1   41.80    3.40
   8   8   1   40.80    5.70
  -8   8  -1   32.40    3.70
   8  -8  -1   37.70    7.30
   8  -8  -1   38.90    4.90
  -9  -8  -1  332.07   13.90
   9  -8   1  326.77   12.70
  -9   8   1  333.57   10.40
  -9   8   1  356.66   15.40
  -9   8   1  324.57   12.00
   9  -8   1  342.07   17.60
   9  -8   1  336.97   13.20
  -9  -8  -1  337.87   12.20
  -9  -8  -1  352.16   13.30
   9   8  -1  325.27   15.30
   9  -8   1  314.27   11.10
  -9   8   1  356.76   16.20
   9  -8   1  329.57   11.70
  -9  -8   1  311.07   12.60
   9  -8  -1  292.47   11.20
   9  -8  -1  295.07   12.50
  -9  -8   1  299.47   11.60
   9  -8  -1  314.37   17.60
  -9   8  -1  308.97   11.20
   9   8   1  321.47   14.40
   9  -8  -1  285.97   12.00
  -9   8  -1  317.47   15.20
  -9  -8   1  305.07   13.40
  -9  -8   1  333.07   11.90
  -9   8  -1  331.17   15.30
 -10  -8  -1  805.32   24.70
 -10   8   1  805.32   27.00
 -10   8   1  804.12   27.50
  10  -8   1  797.42   24.10
 -10  -8  -1  778.22   25.60
 -10  -8  -1  792.92   23.90
  10  -8   1  774.22   30.10
  10   8  -1  831.12   27.50
  10  -8   1  832.72   25.00
 -10   8  -1  751.12   26.60
 -10   8  -1  786.62   26.50
 -10  -8   1  724.93   24.70
 -10  -8   1  786.52   23.90
  10  -8  -1  778.12   23.30
 -10  -8   1  788.12   23.10
  10  -8  -1  786.82   24.10
  10  -8  -1  756.72   29.80
  10   8   1  723.13   26.40
  11  -8   1  614.84   27.60
  11  -8   1  657.03   21.90
 -11  -8  -1  661.63   21.70
 -11   8   1  663.73   24.10
 -11  -8  -1  647.44   23.10
  11   8  -1  682.73   25.30
 -11  -8  -1  677.23   21.20
 -11   8   1  646.44   25.30
  11  -8   1  650.03   21.30
 -11   8  -1  716.03   27.10
  11  -8  -1  689.53   29.70
  11   8   1  736.53   26.50
 -11   8  -1  719.83   26.00
  11  -8  -1  746.73   22.80
  11  -8  -1  722.03   23.60
 -11  -8   1  734.93   22.60
 -11  -8   1  694.73   23.00
 -11  -8   1  673.53   24.20
 -12   8   1  231.38   16.40
 -12  -8  -1  270.97   13.00
 -12  -8  -1  251.47   15.40
  12   8  -1  274.47   17.60
  12  -8   1  291.37   13.90
  12  -8   1  247.88   13.10
  12  -8   1  238.38   19.40
 -12  -8  -1  273.27   13.40
 -12   8   1  275.37   16.40
 -12  -8   1  280.07   13.60
 -12  -8   1  272.97   15.10
 -12  -8   1  273.67   13.40
  12  -8  -1  280.97   14.10
 -12   8  -1  276.27   16.90
 -12   8  -1  279.47   17.70
  12  -8  -1  296.77   13.80
  12  -8  -1  249.48   20.30
  12   8   1  285.87   17.40
  13  -8   1   17.50    6.50
  13  -8   1   26.60    6.80
 -13  -8  -1   28.10    8.30
 -13   8   1    7.40    8.00
  13  -8   1   17.60   10.50
 -13   8   1    9.50    9.70
 -13  -8  -1   20.30    6.20
  13   8  -1   24.40    9.20
 -13  -8  -1   24.90    6.70
 -13   8  -1   21.10    8.70
 -13  -8   1   23.70    8.10
 -13  -8   1   28.50    6.70
 -13  -8   1   26.90    6.80
  13  -8  -1   18.80    6.70
  13   8   1   14.70    8.70
 -13   8  -1   24.00   10.10
  13  -8  -1   29.50   11.40
  13  -8  -1   25.20    6.80
 -14  -8  -1   71.89    8.60
 -14  -8  -1   53.59    8.00
 -14   8   1   57.29   10.20
 -14  -8  -1   63.29   10.70
  14  -8   1   48.00    8.20
  14  -8   1   50.09    8.20
  14   8  -1   53.29   11.70
  14  -8   1   73.49   13.70
 -14   8   1   64.79   12.50
  14   8   1   66.49   11.30
  14  -8  -1   65.09   14.10
 -14  -8   1   50.99    8.20
 -14  -8   1   62.59   10.10
  14  -8  -1   77.89    9.10
 -14   8  -1   60.89   10.80
 -14  -8   1   58.29    8.10
 -14   8  -1   81.09   12.90
  14  -8  -1   57.79    8.40
 -15  -8  -1  311.87   17.00
  15  -8   1  298.57   24.50
  15   8  -1  235.38   21.20
  15  -8   1  275.97   16.00
 -15  -8  -1  309.17   16.40
 -15   8   1  265.77   18.70
 -15   8   1  271.67   21.60
 -15  -8  -1  265.77   18.40
  15  -8  -1  267.17   16.30
  15   8   1  262.47   20.90
 -15   8  -1  250.07   19.90
 -15  -8   1  301.87   16.40
 -15   8  -1  265.37   21.10
 -15  -8   1  314.67   16.50
  15  -8  -1  253.77   25.10
 -15  -8   1  239.48   17.40
 -16  -8  -1  308.07   20.80
 -16   8   1  320.27   20.80
 -16  -8  -1  346.87   18.20
 -16   8   1  301.07   23.40
  16   8  -1  359.26   24.80
 -16  -8  -1  360.66   18.90
  16  -8   1  289.07   26.00
  16  -8   1  329.87   17.70
  16   8   1  281.27   22.70
 -16   8  -1  273.87   20.70
  16  -8  -1  241.98   16.60
 -16  -8   1  264.67   16.40
 -16  -8   1  254.07   18.50
  16  -8  -1  216.58   21.80
 -16   8  -1  274.57   22.20
 -16  -8   1  247.28   17.20
  17  -8   1  146.99   12.70
 -17  -8  -1  152.38   15.20
 -17  -8  -1  155.08   13.30
  17  -8   1  137.19   19.30
 -17   8   1  161.68   18.00
  17   8  -1  170.98   18.70
 -17  -8  -1  148.89   12.60
 -17  -8   1  148.69   13.10
  17  -8  -1  172.38   13.70
 -17   8  -1  149.88   15.40
 -17   8  -1  154.78   18.00
  17   8   1  129.59   16.70
 -17  -8   1  162.68   13.40
 -17  -8   1  141.89   14.40
  17  -8  -1  145.89   20.70
  18   8  -1   -4.50   12.50
 -18   8   1   18.40   14.20
 -18   8  -1   16.20   14.00
   0  -9  -1   86.39    5.20
   0  -9   1   89.79    5.00
   0  -9  -1   85.19    4.50
   0  -9   1   90.89    5.10
   0  -9  -1   88.99    4.80
   0  -9   1   93.69    4.60
   0  -9   1   89.29    4.90
  -1  -9  -1  679.53   19.00
  -1   9   1  639.84   17.30
  -1  -9  -1  677.23   18.50
  -1   9   1  731.93   17.50
  -1  -9  -1  679.83   19.30
  -1  -9  -1  679.63   19.30
   1  -9   1  680.43   19.00
   1  -9   1  651.63   19.00
   1  -9   1  683.53   18.40
   1  -9  -1  682.43   17.50
   1  -9  -1  678.03   18.50
   1  -9  -1  667.73   19.30
   1  -9  -1  676.93   18.60
  -1  -9   1  671.43   18.90
  -1  -9   1  676.03   19.00
   1  -9  -1  690.53   17.50
   1  -9  -1  691.23   17.50
  -1   9  -1  689.33   19.70
  -1  -9   1  647.14   18.90
  -1  -9   1  691.73   19.60
  -2  -9  -1 2273.57   57.89
  -2   9   1 2393.56   57.09
  -2  -9  -1 2298.37   58.69
  -2  -9  -1 2292.37   58.49
   2  -9   1 2293.97   56.99
  -2   9   1 2216.48   56.99
   2  -9   1 2155.88   56.79
   2  -9   1 2265.87   58.09
   2  -9   1 2243.38   57.09
   2  -9   1 2351.86   57.09
  -2   9   1 2288.87   59.49
   2  -9  -1 2088.29   51.59
  -2  -9   1 2018.80   52.69
   2  -9  -1 1978.00   51.59
  -2   9  -1 2129.19   51.29
  -2   9  -1 2032.00   53.49
   2  -9  -1 2086.19   52.19
  -2  -9   1 2090.39   53.59
  -2  -9   1 2089.09   52.89
   2  -9  -1 2044.10   51.89
   2  -9  -1 1972.30   51.39
   2  -9  -1 2080.09   51.59
  -2  -9   1 2051.39   52.79
  -2   9  -1 2014.50   51.29
   3  -9   1 1035.20   28.50
   3  -9   1 1046.00   27.70
   3  -9   1 1050.19   28.80
   3  -9   1 1100.99   28.00
  -3   9   1 1150.48   28.00
  -3   9   1 1104.79   30.30
  -3  -9  -1 1103.19   29.40
   3  -9   1 1061.89   28.10
   3  -9   1 1080.69   27.90
  -3  -9  -1 1084.69   29.40
  -3   9   1 1073.39   27.90
   3  -9  -1  988.70   25.00
   3  -9  -1  971.90   25.40
  -3  -9   1  941.11   26.80
   3   9   1  955.20   26.00
   3  -9  -1  952.40   25.20
  -3  -9   1  925.21   25.90
   3  -9  -1  926.61   24.70
  -3  -9   1  951.80   26.00
   3  -9  -1  953.70   25.00
  -3   9  -1 1029.40   24.70
   3  -9  -1  930.21   24.70
  -3   9  -1  921.01   24.60
  -3  -9   1  934.11   26.00
  -3   9  -1  965.60   26.90
   4  -9   1  749.03   20.70
   4  -9   1  784.52   20.50
   4  -9   1  741.73   20.40
  -4  -9  -1  765.42   19.70
   4  -9   1  718.93   20.10
  -4  -9  -1  753.32   21.70
  -4   9   1  801.12   20.40
  -4   9   1  743.33   20.30
  -4  -9  -1  742.03   19.70
  -4  -9  -1  767.82   21.80
   4  -9   1  777.92   21.10
   4   9  -1  769.92   22.10
  -4   9   1  750.92   22.60
   4  -9  -1  772.92   20.80
   4   9   1  735.93   19.60
   4   9   1  787.22   21.80
   4  -9  -1  741.53   20.40
  -4   9  -1  760.42   23.40
  -4  -9   1  769.02   22.60
   4  -9  -1  790.42   21.10
   4  -9  -1  746.23   20.70
   4   9   1  794.72   19.70
  -4   9  -1  760.22   20.40
  -4   9  -1  764.12   22.60
  -4   9  -1  776.62   20.30
  -4  -9   1  784.42   21.90
  -4  -9   1  761.62   21.60
   4  -9  -1  735.43   21.00
  -5  -9  -1  153.68    5.40
   5   9  -1  159.38    5.00
  -5  -9  -1  145.39    5.70
  -5   9   1  144.29    8.30
   5  -9   1  158.58    6.30
   5  -9   1  148.29    6.00
   5  -9   1  153.38    6.70
  -5  -9  -1  155.08    7.60
  -5  -9  -1  141.59    7.40
  -5   9   1  163.18    6.20
  -5  -9  -1  158.18    5.20
   5   9  -1  159.88    6.20
   5  -9   1  146.29    6.20
  -5  -9  -1  145.39    5.10
   5   9  -1  156.18    8.00
   5  -9   1  159.58    7.20
  -5   9   1  145.39    6.10
   5  -9   1  144.59    5.80
   5   9  -1  157.08    5.00
   5   9   1  190.28    6.10
   5  -9  -1  188.08    7.90
  -5  -9   1  187.18    5.90
  -5   9  -1  195.98   10.60
   5  -9  -1  198.38    7.00
  -5  -9   1  205.28    8.70
   5   9   1  210.48    8.70
   5   9   1  201.48    6.20
   5  -9  -1  190.48    7.30
  -5   9  -1  195.48    7.00
   5  -9  -1  194.58    7.40
  -5  -9   1  213.68    6.10
  -5   9  -1  196.98    9.30
  -5  -9   1  196.68    8.40
  -5   9  -1  200.28    7.00
   5  -9  -1  185.98    7.80
  -5  -9   1  200.48    6.30
  -5  -9   1  193.18    6.50
  -5  -9   1  190.78    9.60
  -6   9   1  439.16   13.30
  -6  -9  -1  420.76   12.90
   6  -9   1  428.56   13.10
   6  -9   1  446.86   13.50
  -6   9   1  444.76   13.30
  -6  -9  -1  445.06   12.70
   6  -9   1  442.06   14.00
  -6   9   1  444.96   16.10
   6  -9   1  434.26   12.80
   6   9  -1  451.15   12.90
   6   9  -1  454.75   15.40
   6   9  -1  454.75   12.30
  -6  -9  -1  441.86   14.60
  -6  -9  -1  449.66   12.40
  -6  -9  -1  432.36   12.40
   6   9  -1  439.86   12.20
   6  -9   1  431.36   14.00
   6  -9  -1  393.76   13.40
  -6   9  -1  416.76   16.10
  -6  -9   1  419.56   11.60
   6   9   1  397.16   11.60
  -6  -9   1  395.06   14.10
   6  -9  -1  398.36   12.50
  -6  -9   1  425.96   11.70
   6  -9  -1  430.96   13.00
  -6  -9   1  405.66   14.00
  -6   9  -1  439.36   12.60
  -6   9  -1  406.66   12.50
   6   9   1  421.06   11.80
   6   9   1  407.76   11.60
   6  -9  -1  416.36   13.20
   6   9   1  423.56   14.60
  -6  -9   1  410.16   12.20
  -6   9  -1  403.26   15.20
  -6  -9   1  415.66   11.90
   7  -9   1  479.95   14.70
   7   9  -1  495.45   17.50
   7  -9   1  479.85   15.50
   7   9  -1  504.75   14.20
  -7  -9  -1  498.65   14.00
   7   9  -1  499.05   13.90
  -7   9   1  506.85   18.30
   7  -9   1  492.05   15.20
  -7  -9  -1  494.65   14.80
  -7  -9  -1  490.35   16.30
  -7  -9  -1  497.05   16.90
  -7   9   1  502.45   15.00
   7  -9   1  488.95   15.70
  -7  -9  -1  490.35   14.00
  -7   9   1  481.45   18.30
  -7   9   1  499.65   15.00
   7   9  -1  511.35   14.00
   7  -9   1  467.05   14.20
   7   9   1  413.36   11.90
   7   9   1  415.06   14.90
  -7  -9   1  440.56   14.40
  -7  -9   1  398.56   12.50
   7   9   1  397.06   11.70
   7  -9  -1  408.46   13.10
  -7   9  -1  419.46   15.90
  -7   9  -1  401.26   12.70
   7  -9  -1  390.46   13.70
  -7   9  -1  388.96   16.30
  -7  -9   1  381.86   11.70
  -7  -9   1  393.26   12.00
   7  -9  -1  380.36   13.20
   7  -9  -1  388.66   12.60
  -7   9  -1  399.56   12.60
  -7  -9   1  404.06   14.60
  -7  -9   1  410.86   11.80
  -8  -9  -1 1225.38   33.70
   8  -9   1 1199.38   33.30
   8  -9   1 1144.79   32.10
   8  -9   1 1147.69   32.80
  -8  -9  -1 1171.88   34.40
  -8   9   1 1214.98   35.70
  -8   9   1 1209.98   32.50
   8   9  -1 1220.68   31.50
   8  -9   1 1135.69   31.30
  -8  -9  -1 1180.28   31.40
   8   9  -1 1206.88   35.10
  -8   9   1 1245.58   35.90
  -8  -9  -1 1211.58   32.30
   8  -9  -1 1101.69   30.60
  -8   9  -1 1179.78   34.30
   8  -9  -1 1123.89   31.20
  -8  -9   1 1134.89   32.40
   8   9   1 1097.39   33.20
   8  -9  -1 1130.69   36.40
  -8  -9   1 1082.39   31.80
  -8   9  -1 1131.79   34.10
  -8   9  -1 1152.88   31.40
   8   9   1 1131.09   29.80
   8  -9  -1 1117.69   31.70
  -8  -9   1 1100.49   30.50
  -8  -9   1 1122.89   29.70
  -9   9   1  336.27   16.00
   9  -9   1  339.37   13.30
  -9  -9  -1  313.87   12.10
  -9  -9  -1  307.47   14.00
   9   9  -1  310.77   14.90
  -9   9   1  325.27   15.30
  -9  -9  -1  313.17   13.30
   9  -9   1  349.17   12.80
   9  -9  -1  325.37   12.90
   9   9   1  342.67   15.30
  -9   9  -1  356.36   15.80
  -9  -9   1  332.47   12.30
   9  -9  -1  316.17   18.10
   9  -9  -1  339.47   13.50
  -9   9  -1  334.67   16.30
  -9  -9   1  324.37   14.10
  -9  -9   1  336.87   13.60
 -10  -9  -1  257.27   13.40
 -10  -9  -1  260.67   12.50
 -10   9   1  249.38   14.70
 -10   9   1  259.27   14.90
  10   9  -1  259.97   14.70
 -10  -9  -1  272.87   11.50
  10  -9   1  263.67   12.40
  10  -9   1  233.88   11.90
 -10  -9   1  238.48   11.00
 -10   9  -1  248.48   15.20
 -10  -9   1  221.98   13.00
 -10  -9   1  256.37   12.00
  10  -9  -1  256.47   11.90
  10  -9  -1  233.38   17.20
 -10   9  -1  256.77   14.60
  10   9   1  265.67   14.60
  10  -9  -1  251.47   12.30
 -11  -9  -1   51.69    7.90
 -11  -9  -1   48.20    6.00
 -11   9   1   44.00    8.90
  11  -9   1   36.10    6.30
 -11   9   1   44.90    8.40
  11  -9   1   60.99   10.90
  11   9  -1   42.80    8.30
 -11  -9  -1   39.60    6.40
  11  -9   1   48.30    6.80
 -11  -9   1   52.49    6.80
 -11  -9   1   47.80    7.70
 -11   9  -1   48.70    9.50
  11  -9  -1   46.60    6.50
  11  -9  -1   45.40    6.90
  11  -9  -1   45.80   10.30
 -11   9  -1   52.19    9.10
 -11  -9   1   49.00    6.00
  11   9   1   44.80    8.50
  12  -9   1  477.55   18.70
 -12  -9  -1  474.75   20.20
  12  -9   1  477.95   25.50
  12  -9   1  489.55   19.00
 -12   9   1  501.95   21.90
 -12  -9  -1  493.45   18.80
  12   9  -1  470.75   22.70
 -12   9   1  491.45   23.10
 -12  -9  -1  505.65   18.20
 -12   9  -1  493.35   22.70
  12   9   1  549.35   23.10
 -12  -9   1  499.75   18.60
 -12  -9   1  520.95   19.50
  12  -9  -1  531.45   19.20
 -12   9  -1  464.45   22.80
  12  -9  -1  497.75   26.20
 -12  -9   1  501.85   20.60
  12  -9  -1  520.25   19.60
 -13  -9  -1  242.58   14.60
 -13   9   1  235.88   17.60
 -13  -9  -1  254.87   16.20
 -13   9   1  262.27   17.30
  13  -9   1  287.17   22.20
  13  -9   1  250.77   14.30
  13  -9   1  233.88   14.80
 -13  -9  -1  258.37   14.10
  13   9  -1  255.07   18.00
  13  -9  -1  243.98   22.00
 -13  -9   1  277.67   14.50
 -13  -9   1  285.07   16.60
 -13   9  -1  284.47   18.20
  13  -9  -1  278.97   15.40
 -13  -9   1  287.27   15.30
  13   9   1  281.97   19.10
  13  -9  -1  291.17   15.20
 -13   9  -1  281.07   18.20
  14   9  -1  420.26   23.80
  14  -9   1  411.16   18.80
  14  -9   1  412.86   27.20
 -14  -9  -1  450.85   19.00
 -14   9   1  462.85   21.80
  14  -9   1  424.56   19.50
 -14   9   1  412.66   23.30
 -14  -9  -1  455.35   19.30
 -14  -9  -1  440.66   21.60
  14  -9  -1  412.96   27.40
 -14   9  -1  432.26   24.00
  14  -9  -1  450.75   19.60
 -14  -9   1  424.66   18.70
  14  -9  -1  456.65   19.20
 -14  -9   1  441.16   21.60
 -14  -9   1  454.85   19.80
  14   9   1  444.86   24.10
 -14   9  -1  419.56   22.80
 -15  -9  -1   46.90   10.80
 -15   9   1   28.20   12.20
 -15  -9  -1   26.80    8.10
 -15   9   1   19.10   10.00
  15  -9   1   33.70    8.60
  15  -9   1   10.60    8.40
  15  -9   1   22.20   12.90
 -15  -9  -1   29.00    8.20
  15   9  -1   34.50   11.70
  15  -9  -1   31.20    8.60
 -15  -9   1   28.30   10.10
 -15  -9   1   47.40    8.70
  15  -9  -1   32.20    8.80
 -15   9  -1   21.70   12.40
 -15   9  -1   46.90   11.60
  15  -9  -1   28.80   13.30
  15   9   1   53.69   12.10
 -15  -9   1   39.80    9.00
 -16   9   1    7.10   10.20
 -16  -9  -1   18.30    8.40
  16  -9   1    5.60    8.80
 -16  -9  -1    3.50    9.80
  16  -9   1   -7.10   12.60
  16   9  -1    2.20   10.90
 -16   9   1   13.50   12.80
 -16  -9  -1    9.30    8.30
 -16  -9   1   19.40    8.50
 -16   9  -1    5.90   12.40
 -16  -9   1   14.30    8.70
 -16   9  -1    7.10   10.80
  16   9   1  -10.80   10.20
 -16  -9   1    3.00    9.40
  16  -9  -1    3.90    8.70
  16  -9  -1    1.60   13.30
 -17  -9  -1   77.49   12.80
  17  -9   1   62.99   17.00
 -17  -9  -1   52.49   10.20
 -17  -9  -1   54.39   10.50
  17  -9   1   63.29   11.20
 -17   9   1   65.59   15.50
  17   9  -1   63.09   14.80
 -17   9   1   49.40   12.50
 -17   9  -1   38.20   12.40
 -17  -9   1   71.59   11.00
  17   9   1   44.70   13.40
  17  -9  -1   44.60   15.60
 -17   9  -1   41.40   14.10
 -17  -9   1   62.09   12.10
 -17  -9   1   63.59   10.50
  17  -9  -1   47.70   10.20
   0 -10  -1 2476.85   64.19
   0 -10   1 2547.84   64.49
   0 -10   1 2524.15   63.89
   0 -10  -1 2535.35   63.89
   0 -10  -1 2490.85   64.59
   0 -10   1 2495.55   64.19
   0 -10   1 2512.45   64.19
   1 -10   1  331.07   10.60
  -1 -10  -1  315.47   11.10
   1 -10   1  310.57   10.60
  -1 -10  -1  319.77   10.70
  -1 -10  -1  326.47   10.90
  -1 -10  -1  308.97   10.00
   1 -10  -1  368.36   11.30
   1 -10  -1  340.17   12.00
  -1 -10   1  368.96   11.60
   1 -10  -1  374.96   10.00
  -1 -10   1  363.36   11.90
  -1 -10   1  370.96   11.70
  -1  10  -1  371.76   12.50
   1 -10  -1  370.36   11.40
  -1 -10   1  350.86   12.20
   2 -10   1  459.65   12.70
  -2  10   1  488.35   15.60
  -2 -10  -1  460.95   13.70
   2 -10   1  472.65   14.30
  -2 -10  -1  473.75   14.70
  -2  10   1  455.05   12.50
   2 -10   1  444.26   12.30
  -2  10   1  510.55   12.70
  -2 -10  -1  468.25   14.40
   2 -10   1  470.75   12.60
   2 -10   1  447.56   14.00
   2 -10  -1  475.95   12.50
  -2  10  -1  461.25   14.80
  -2 -10   1  465.25   14.80
   2 -10  -1  456.95   12.60
  -2 -10   1  449.06   14.00
   2 -10  -1  440.26   12.30
  -2 -10   1  462.35   13.90
   2 -10  -1  467.95   13.10
   2 -10  -1  440.56   12.60
  -2 -10   1  454.65   14.10
   3 -10   1   12.50    2.30
   3 -10   1    8.80    2.50
  -3  10   1    9.30    1.80
  -3  10   1   14.50    2.00
   3 -10   1   12.30    2.00
  -3 -10  -1   11.00    3.20
  -3  10   1   10.20    3.50
  -3 -10  -1   14.10    3.30
   3 -10   1   11.20    1.70
   3 -10   1   12.10    2.00
   3 -10   1   12.20    2.90
   3 -10  -1   23.90    2.40
  -3  10  -1   21.10    2.00
  -3  10  -1   23.40    2.10
   3 -10  -1   20.20    2.30
   3 -10  -1   16.40    1.90
  -3  10  -1   14.10    3.60
   3 -10  -1   21.00    2.40
  -3 -10   1   20.60    3.90
   3  10   1   24.50    3.30
  -3 -10   1   17.10    3.20
   3 -10  -1   20.30    2.60
   3 -10  -1   17.80    2.80
  -3 -10   1   17.90    3.30
  -3 -10   1   21.80    3.40
   4 -10   1  975.60   26.70
  -4 -10  -1 1017.50   28.00
  -4 -10  -1  988.00   28.00
   4 -10   1  990.80   27.30
  -4  10   1  979.10   26.40
   4 -10   1  966.80   26.10
  -4 -10  -1 1023.30   25.70
  -4  10   1 1020.00   29.10
   4 -10   1  987.50   26.50
   4 -10   1  991.20   26.80
  -4  10   1 1041.10   26.40
   4 -10   1 1034.80   26.50
   4  10  -1 1025.10   28.40
   4 -10  -1 1145.09   30.10
  -4 -10   1 1117.19   30.90
  -4  10  -1 1099.19   29.30
   4 -10  -1 1063.49   29.70
  -4  10  -1 1186.28   29.30
   4  10   1 1143.59   30.90
   4 -10  -1 1100.69   30.00
  -4 -10   1 1127.19   31.90
  -4  10  -1 1166.08   32.00
   4 -10  -1 1087.79   29.30
   4 -10  -1 1161.28   29.80
  -4 -10   1 1154.48   30.90
  -5 -10  -1  277.77   10.90
  -5  10   1  284.77    9.10
  -5  10   1  269.57   12.00
   5 -10   1  279.77    9.30
  -5 -10  -1  264.07   10.80
   5 -10   1  260.27    9.60
  -5 -10  -1  267.17    7.90
   5  10  -1  290.47   11.30
   5 -10   1  262.17    8.70
   5 -10   1  270.57    9.80
   5  10  -1  280.97    9.30
  -5 -10  -1  269.47    8.30
  -5 -10  -1  265.97    8.60
  -5  10   1  276.67    9.00
   5 -10   1  266.97   10.10
  -5 -10  -1  288.87    8.00
   5 -10  -1  361.06   11.20
  -5  10  -1  367.96   10.70
   5  10   1  361.16   12.40
  -5 -10   1  349.87    9.90
  -5 -10   1  352.16   12.50
  -5 -10   1  336.17   12.20
  -5  10  -1  362.06   13.30
  -5  10  -1  343.57   14.40
   5 -10  -1  318.47   10.50
   5 -10  -1  331.77   11.50
   5 -10  -1  351.96   11.70
  -5 -10   1  342.37   10.10
  -5  10  -1  331.57   10.60
  -5 -10   1  343.77   13.50
  -6  10   1 1705.53   43.60
   6 -10   1 1707.53   44.40
  -6  10   1 1675.23   46.40
   6 -10   1 1644.54   43.30
   6  10  -1 1694.93   43.30
   6  10  -1 1708.33   45.80
   6 -10   1 1681.03   44.30
  -6 -10  -1 1693.13   43.20
  -6  10   1 1629.64   43.50
   6 -10   1 1587.54   42.90
  -6 -10  -1 1648.44   43.00
  -6 -10  -1 1683.83   45.10
  -6 -10  -1 1731.03   42.60
   6  10  -1 1749.12   42.40
   6 -10   1 1680.03   43.70
   6  10  -1 1654.43   42.30
  -6 -10  -1 1596.64   42.50
  -6 -10  -1 1679.63   45.00
  -6 -10   1 1857.01   46.00
   6 -10  -1 1831.12   47.40
  -6 -10   1 1820.72   48.30
   6  10   1 1912.51   46.20
  -6  10  -1 1799.12   47.00
   6 -10  -1 1757.12   46.90
  -6 -10   1 1767.82   45.90
  -6 -10   1 1800.52   48.60
  -6  10  -1 1804.02   50.69
   6  10   1 1825.72   46.10
   6 -10  -1 1796.92   47.90
  -6 -10   1 1769.92   46.50
  -6 -10   1 1831.62   46.40
  -6  10  -1 1860.31   47.00
   6  10   1 1819.72   49.00
   6  10   1 1790.92   46.30
   6 -10  -1 1812.52   47.60
  -6  10  -1 1907.51   50.09
  -7  10   1  156.08   10.60
   7 -10   1  148.89    7.70
  -7  10   1  146.89   10.80
  -7 -10  -1  145.19    8.90
   7 -10   1  138.89    7.50
  -7 -10  -1  139.99    5.90
   7 -10   1  153.78    8.20
   7  10  -1  137.99    5.60
  -7 -10  -1  144.69    7.00
   7  10  -1  147.49    6.20
  -7 -10  -1  141.99    5.70
   7  10  -1  150.28    9.70
   7 -10   1  144.69    7.90
  -7  10  -1   81.49    8.10
  -7 -10   1   75.59    6.50
  -7 -10   1   79.19    4.40
  -7 -10   1   84.59    4.40
  -7 -10   1   83.19    5.70
   7 -10  -1   87.09    5.70
  -7 -10   1   98.49    7.80
   7  10   1   86.69    4.50
   7 -10  -1   98.69    6.90
   7  10   1   84.39    7.70
   7 -10  -1   93.49    8.20
  -7  10  -1   91.49    8.80
   7 -10  -1   83.49    7.00
   8 -10   1   28.70    4.70
  -8  10   1   31.60    6.60
  -8 -10  -1   28.50    5.80
   8  10  -1   38.30    3.30
  -8 -10  -1   32.60    3.20
  -8 -10  -1   30.90    5.30
   8  10  -1   29.70    5.70
  -8  10   1   26.60    6.60
   8 -10   1   27.90    4.90
  -8 -10  -1   31.70    4.20
  -8 -10   1   45.50    4.50
  -8  10  -1   41.10    7.30
  -8 -10   1   42.90    5.90
   8  10   1   43.60    6.00
  -8 -10   1   41.70    3.30
  -8 -10   1   47.70    6.40
  -8  10  -1   49.50    7.30
   8 -10  -1   45.30    5.30
   8 -10  -1   37.80    5.00
  -9 -10  -1  122.69    7.90
  -9  10   1  124.69   11.80
   9 -10   1  135.79    8.90
  -9 -10  -1  121.09    9.20
   9  10  -1  122.59   10.70
  -9 -10  -1  126.39    9.80
   9 -10   1  127.99    9.20
  -9  10   1  123.19   12.10
   9 -10  -1   79.09    7.10
   9  10   1   78.89    8.10
  -9 -10   1   79.39    6.00
  -9 -10   1   83.29    8.10
  -9  10  -1   69.09    9.00
  -9  10  -1   79.39    9.20
   9 -10  -1   72.09    6.60
  -9 -10   1   77.89    7.40
  10 -10   1 1101.39   32.40
  10  10  -1 1184.68   35.90
 -10  10   1 1110.99   36.30
  10 -10   1 1139.19   33.10
 -10 -10  -1 1106.09   31.80
 -10 -10  -1 1105.79   34.40
 -10  10   1 1128.89   35.80
 -10 -10  -1 1144.79   33.30
 -10 -10   1 1139.69   34.30
 -10 -10   1 1191.38   35.10
 -10  10  -1 1179.88   37.00
  10 -10  -1 1122.79   39.70
 -10  10  -1 1160.58   36.90
  10 -10  -1 1189.98   34.10
  10  10   1 1154.28   36.20
 -10 -10   1 1165.98   32.70
  10 -10  -1 1154.18   33.40
  11 -10   1  217.38   12.70
 -11  10   1  184.58   15.20
  11  10  -1  214.28   15.20
 -11 -10  -1  194.18   11.10
 -11  10   1  208.28   15.40
 -11 -10  -1  195.38   13.70
  11 -10   1  206.28   11.90
 -11 -10  -1  219.88   12.70
 -11  10  -1  211.98   15.90
 -11 -10   1  196.38   13.60
 -11 -10   1  190.88   11.20
  11 -10  -1  200.78   12.20
  11 -10  -1  215.38   12.80
 -11 -10   1  204.78   12.80
  11  10   1  205.08   14.80
  11 -10  -1  209.38   18.00
 -11  10  -1  211.98   14.90
  12 -10   1  386.66   16.80
 -12 -10  -1  358.96   15.50
 -12  10   1  348.77   19.80
 -12 -10  -1  367.46   16.70
 -12 -10  -1  379.36   18.70
 -12  10   1  356.96   19.20
  12  10  -1  398.36   20.50
  12 -10   1  369.16   16.10
 -12 -10   1  362.26   18.50
 -12 -10   1  369.86   17.00
  12  10   1  409.16   20.10
  12 -10  -1  373.26   23.60
 -12  10  -1  351.16   20.50
  12 -10  -1  407.96   17.30
 -12 -10   1  373.86   15.80
  12 -10  -1  396.56   16.90
 -12  10  -1  408.96   20.80
  13 -10   1   10.50    6.80
 -13  10   1   13.70    9.10
 -13 -10  -1    9.50    8.00
  13  10  -1   21.20    9.20
 -13 -10  -1   14.90    7.00
 -13  10   1   -0.60    9.80
 -13 -10  -1   13.00    6.30
  13 -10   1    6.60    6.60
 -13 -10   1    2.80    6.10
 -13 -10   1   11.90    7.00
 -13  10  -1    4.60    9.00
  13 -10  -1    7.60   11.20
 -13 -10   1    9.20    8.10
  13  10   1    8.80    8.60
 -13  10  -1    7.10    9.60
  13 -10  -1   15.60    7.30
  13 -10  -1    8.40    7.10
 -14 -10  -1  162.08   12.10
  14 -10   1  168.78   12.30
 -14 -10  -1  159.28   13.60
  14 -10   1  146.59   12.10
  14  10  -1  138.59   14.90
 -14 -10  -1  177.28   14.60
 -14  10   1  137.79   13.90
 -14  10   1  188.08   18.20
 -14 -10   1  144.89   11.70
 -14  10  -1  147.59   14.40
 -14 -10   1  139.49   13.20
 -14 -10   1  157.68   11.30
  14  10   1  130.79   14.40
 -14  10  -1  149.99   15.90
  14 -10  -1  132.79   11.50
  14 -10  -1  136.39   11.30
  14 -10  -1  116.99   16.70
 -15 -10  -1  128.29   11.10
 -15 -10  -1  136.59   13.70
 -15 -10  -1  108.49   11.40
  15  10  -1   93.99   14.60
  15 -10   1  118.59   11.70
 -15  10   1  114.39   13.40
  15 -10   1  104.79   11.00
 -15  10   1  118.59   15.70
  15 -10  -1  128.39   12.00
 -15 -10   1  135.69   12.10
  15  10   1  118.89   14.70
  15 -10  -1  117.39   11.60
 -15  10  -1  115.29   15.70
 -15  10  -1  107.59   14.10
  15 -10  -1   97.99   17.10
 -15 -10   1  117.39   13.20
 -15 -10   1  123.29   11.10
 -16  10   1  362.06   25.80
 -16  10   1  411.96   24.30
 -16 -10  -1  457.95   21.20
  16 -10   1  441.76   21.10
 -16 -10  -1  455.95   21.40
  16  10  -1  396.46   26.90
 -16 -10  -1  456.65   24.40
 -16  10  -1  388.66   24.90
 -16 -10   1  392.96   22.60
  16 -10  -1  394.56   21.10
 -16 -10   1  442.76   21.20
 -16 -10   1  464.35   21.50
  16 -10  -1  368.16   29.70
 -16  10  -1  400.96   25.60
  16  10   1  391.06   25.60
 -17  10   1   69.99   15.80
 -17 -10  -1   69.99   12.90
  17  10  -1   48.60   14.00
 -17 -10  -1   66.99   11.20
 -17  10   1   70.29   13.40
 -17 -10  -1   77.09   11.40
  17 -10   1   49.90   10.80
 -17 -10   1   76.19   13.00
 -17 -10   1   57.89   10.70
  17  10   1   66.69   14.70
  17 -10  -1   92.99   12.30
 -17 -10   1   70.99   11.30
  17 -10  -1   40.20   17.00
 -17  10  -1   59.49   15.30
 -17  10  -1   63.99   13.80
   0 -11  -1   58.49    4.70
   0 -11   1   54.99    4.70
   0 -11  -1   67.99    5.10
   0 -11  -1   57.79    4.90
   0 -11   1   56.49    4.50
   0 -11   1   52.69    4.50
   0 -11   1   60.29    4.70
   1 -11   1  176.68    7.50
  -1 -11  -1  171.88    8.00
  -1 -11  -1  164.38    7.00
   1 -11   1  173.68    7.60
  -1  11   1  168.98    8.80
  -1 -11   1  186.68    8.20
   1 -11  -1  212.78    7.80
  -1 -11   1  197.08    7.90
  -1 -11   1  183.68    7.90
  -1  11  -1  195.38    8.90
  -1 -11   1  210.98    8.80
   1 -11  -1  188.28    7.60
  -2 -11  -1 2131.79   55.29
   2 -11   1 2034.90   53.19
  -2 -11  -1 2134.19   54.99
  -2  11   1 2297.77   52.99
  -2  11   1 1983.30   52.79
   2 -11   1 2131.89   54.89
  -2 -11  -1 2075.79   54.19
   2 -11   1 2110.89   53.09
  -2  11   1 2117.69   56.19
   2 -11   1 2106.19   54.49
   2 -11  -1 2301.57   56.09
   2 -11  -1 2189.18   56.39
  -2 -11   1 2257.07   58.59
  -2 -11   1 2199.48   57.69
  -2  11  -1 2286.27   58.89
  -2 -11   1 2253.87   57.99
   2 -11  -1 2218.08   57.49
   2 -11  -1 2248.77   56.39
  -2 -11   1 2226.68   57.89
   2 -11  -1 2249.38   56.99
   2 -11  -1 2160.98   55.89
  -3  11   1  293.17    8.90
   3 -11   1  287.17    8.60
   3 -11   1  288.97    9.40
  -3  11   1  322.47    9.00
   3 -11   1  285.67   10.10
  -3  11   1  297.97   12.20
  -3 -11  -1  301.07   11.40
   3 -11   1  296.97    9.10
  -3 -11  -1  300.77   11.10
   3 -11   1  313.57    9.00
   3 -11  -1  341.47   10.20
  -3 -11   1  312.17   11.40
  -3  11  -1  315.57    9.40
   3 -11  -1  342.47   10.80
  -3  11  -1  341.17    9.40
  -3  11  -1  336.57   12.60
   3  11   1  343.37   11.50
  -3 -11   1  320.17   11.60
  -3 -11   1  331.67   12.50
   3 -11  -1  328.27   10.00
  -3 -11   1  321.77   11.60
   3 -11  -1  309.37    9.50
   3 -11  -1  336.87    9.80
   3 -11  -1  306.87   10.20
  -4 -11  -1  960.90   24.20
  -4  11   1  997.60   24.90
   4  11  -1  926.61   27.10
   4 -11   1  896.11   24.50
   4 -11   1  947.81   25.40
   4 -11   1  927.51   25.10
  -4 -11  -1  934.81   26.80
   4 -11   1  968.40   25.00
  -4  11   1  902.31   24.80
  -4 -11  -1  933.21   24.30
   4 -11   1  905.21   25.40
   4 -11   1  955.40   26.10
  -4  11   1  953.70   28.00
  -4 -11  -1  945.11   26.80
   4 -11  -1  830.42   23.30
   4 -11  -1  876.11   23.20
  -4  11  -1  842.72   22.80
   4 -11  -1  831.02   22.80
   4 -11  -1  857.01   22.60
   4 -11  -1  867.91   23.70
  -4  11  -1  928.51   22.80
  -4  11  -1  846.32   25.60
   4  11   1  886.71   24.70
  -4 -11   1  862.21   24.80
   4 -11  -1  864.51   23.80
  -4 -11   1  823.02   25.80
  -4 -11   1  868.21   24.70
   5  11  -1   23.50    3.30
   5 -11   1   18.70    2.90
  -5 -11  -1   24.30    4.50
   5 -11   1   20.60    4.00
  -5 -11  -1   22.90    2.70
  -5  11   1   20.00    2.90
   5 -11   1   19.20    3.00
  -5 -11  -1   22.70    4.50
   5 -11   1   19.80    3.40
  -5 -11  -1   21.50    2.40
  -5  11   1   18.80    4.70
   5 -11   1   23.70    2.60
  -5  11   1   22.70    2.80
   5  11  -1   24.60    4.40
   5 -11  -1   15.80    3.40
  -5 -11   1   18.10    4.80
   5 -11  -1   17.50    2.90
  -5  11  -1   21.30    5.70
  -5  11  -1   14.60    2.50
   5 -11  -1   17.20    3.50
   5 -11  -1    9.40    2.30
  -5  11  -1   17.80    4.60
  -5 -11   1   22.30    4.20
  -5  11  -1   18.40    2.60
   5  11   1   22.00    3.90
  -5 -11   1   18.60    4.10
  -6 -11  -1   86.69    4.60
   6  11  -1   92.99    7.90
   6 -11   1   81.59    5.60
   6  11  -1   76.79    5.30
   6 -11   1   86.39    6.00
  -6 -11  -1   91.29    7.00
   6 -11   1   86.29    6.40
   6 -11   1   72.69    5.30
  -6 -11  -1   85.69    5.30
  -6 -11  -1   90.99    6.80
  -6 -11  -1   78.09    3.90
  -6 -11  -1   85.79    4.00
  -6  11   1   85.89    8.30
  -6  11  -1  149.09    9.70
  -6  11  -1  158.38    7.90
   6 -11  -1  132.89    7.80
  -6 -11   1  142.59    8.90
   6 -11  -1  142.49    7.00
   6 -11  -1  148.39    8.00
   6  11   1  161.88    5.40
  -6 -11   1  138.99    8.60
  -6 -11   1  143.89    6.30
   6  11   1  145.09    8.60
  -6 -11   1  152.38    5.80
  -6  11  -1  145.59   11.30
   7 -11   1  140.89    8.10
  -7  11   1  133.69   10.70
   7  11  -1  143.79    9.50
  -7  11   1  143.49   11.80
  -7 -11  -1  143.99    9.40
   7  11  -1  140.99    5.40
  -7 -11  -1  122.79    6.90
  -7 -11  -1  143.79    9.40
   7 -11   1  125.59    8.20
  -7 -11   1  127.59    8.80
  -7 -11   1  127.79    6.60
  -7 -11   1  119.49    5.10
  -7  11  -1  116.09   11.30
   7 -11  -1  118.09    8.00
  -7  11  -1  124.39   10.30
   7  11   1  127.79    5.30
   7  11   1  130.29    9.00
  -7 -11   1  115.39    8.90
   7 -11  -1  112.69    7.80
  -8 -11  -1 1294.87   34.60
  -8  11   1 1273.27   39.10
  -8 -11  -1 1271.67   36.60
  -8  11   1 1302.87   38.70
   8 -11   1 1245.38   35.60
  -8 -11  -1 1261.07   36.50
   8 -11   1 1267.07   35.80
   8  11  -1 1356.86   38.10
  -8  11  -1 1265.97   39.70
   8 -11  -1 1319.77   36.30
   8 -11  -1 1305.07   36.70
  -8 -11   1 1284.57   35.30
  -8  11  -1 1329.77   39.30
  -8 -11   1 1340.67   37.50
   8  11   1 1359.06   38.40
   9  11  -1   57.39    7.70
   9 -11   1   59.29    6.40
   9 -11   1   53.59    6.20
  -9  11   1   50.99    8.60
  -9 -11  -1   58.89    5.50
  -9 -11  -1   58.49    7.10
  -9  11   1   56.69    8.60
  -9 -11   1  121.49   10.30
   9  11   1  109.89   10.80
   9 -11  -1   92.59    7.70
  -9  11  -1  110.99   10.60
  -9 -11   1  114.49    8.70
  -9 -11   1  111.49    7.70
  -9  11  -1   86.59    9.80
   9 -11  -1  104.19    7.70
 -10 -11  -1  113.99    8.70
  10  11  -1  116.59   10.50
  10 -11   1  100.59    8.00
 -10  11   1  106.29   11.40
 -10 -11  -1  116.79   10.30
 -10 -11  -1  115.59    9.10
  10 -11   1  109.59    8.50
 -10  11   1  107.99   10.90
  10 -11  -1  124.59    8.80
  10  11   1  102.29    9.90
 -10  11  -1  118.19   11.40
 -10 -11   1  112.69    9.00
 -10  11  -1  117.09   11.40
 -10 -11   1  117.89   10.20
 -10 -11   1   97.59    8.50
  10 -11  -1  119.89    9.00
 -11 -11  -1    6.10    6.10
 -11 -11  -1   -4.90    6.60
  11 -11   1   -2.50    5.50
 -11 -11  -1   -0.50    4.70
  11  11  -1   -3.50    6.70
  11 -11   1    3.60    5.80
 -11  11   1    5.90    8.20
 -11  11   1  -11.30    7.40
 -11 -11   1   -2.00    5.80
  11  11   1   14.20    7.00
 -11  11  -1    5.60    8.40
 -11 -11   1    9.20    5.00
 -11  11  -1   10.50    8.30
  11 -11  -1    1.00    5.70
 -11 -11   1   -3.70    6.60
  11 -11  -1    5.90    5.80
 -12 -11  -1  505.75   22.60
  12 -11   1  516.35   19.80
 -12 -11  -1  519.35   20.70
  12 -11   1  572.94   21.00
  12  11  -1  549.74   24.30
 -12  11   1  532.95   23.80
 -12 -11  -1  530.95   19.30
 -12  11   1  506.85   24.30
  12 -11  -1  464.25   18.70
 -12 -11   1  493.05   18.30
  12 -11  -1  498.85   19.70
 -12  11  -1  453.45   23.20
  12  11   1  514.75   22.70
 -12 -11   1  507.45   20.10
 -12 -11   1  452.55   21.30
 -12  11  -1  458.65   23.00
 -13 -11  -1   98.59   10.20
 -13 -11  -1   84.49   11.20
 -13  11   1   84.99   13.40
 -13 -11  -1   86.69    8.80
 -13  11   1   92.39   12.10
  13  11  -1   84.69   12.00
  13 -11   1   78.79    9.50
  13 -11   1   89.09    9.30
 -13 -11   1   75.69    8.40
 -13 -11   1   80.69    9.60
  13 -11  -1   69.99    9.10
  13  11   1   76.99   11.40
 -13  11  -1   74.69   12.20
  13 -11  -1   63.29    9.10
 -13 -11   1   88.89   11.00
 -13  11  -1   87.09   13.20
 -14  11   1  539.85   25.70
  14 -11   1  554.94   22.30
 -14 -11  -1  565.14   25.30
 -14 -11  -1  573.34   22.20
  14  11  -1  543.45   26.80
 -14 -11  -1  560.34   22.90
 -14  11   1  543.55   27.30
  14 -11   1  562.94   23.10
 -14 -11   1  550.94   23.00
 -14  11  -1  598.84   26.90
 -14 -11   1  597.54   22.30
  14 -11  -1  598.24   23.60
 -14 -11   1  543.25   24.80
  14 -11  -1  598.24   23.10
 -14  11  -1  540.25   26.90
  14  11   1  525.45   26.60
 -15  11   1   18.40   12.70
  15 -11   1   19.50    8.80
 -15 -11  -1   35.80    8.60
  15  11  -1   28.80   12.10
 -15 -11  -1   24.20    9.20
 -15 -11  -1   35.50   11.00
  15 -11   1   31.00    9.00
 -15  11   1   29.30   11.10
  15 -11  -1   30.00    9.10
  15 -11  -1    0.30    8.10
 -15 -11   1   24.30    8.10
 -15 -11   1   38.40   10.70
 -15 -11   1   25.60    9.10
 -15  11  -1   13.40   11.30
 -15  11  -1   15.00   12.70
  15  11   1   20.30   11.00
 -16  11   1    6.70   10.60
 -16  11   1    9.10   13.10
  16  11  -1    3.10   11.20
 -16 -11  -1   13.10    9.20
 -16 -11  -1   -2.10   10.60
  16 -11   1   -7.80    8.20
 -16 -11  -1   -4.70    8.40
 -16 -11   1    3.40   10.10
 -16  11  -1    2.40   11.30
  16 -11  -1   -3.90    8.80
 -16  11  -1   10.80   13.20
 -16 -11   1    7.90    9.20
 -16 -11   1    2.80    8.20
  16  11   1  -12.00   11.00
   0 -12  -1 2583.64   65.49
   0 -12  -1 2569.44   66.39
   0 -12   1 2533.85   65.89
   0 -12   1 2530.05   66.09
   0 -12   1 2579.74   65.59
   0 -12   1 2544.05   66.29
  -1 -12  -1   51.59    4.30
   1 -12   1   51.09    4.70
  -1 -12  -1   51.79    5.20
  -1  12   1   50.99    5.60
   1 -12   1   47.80    4.70
  -1  12  -1   44.80    5.20
  -1 -12   1   51.29    4.50
   1 -12  -1   43.90    3.30
  -1 -12   1   49.99    4.50
   1 -12  -1   45.70    4.20
  -1 -12   1   51.39    5.00
   1 -12  -1   50.49    3.30
  -1 -12   1   46.90    4.60
   2 -12   1  158.38    5.60
   2 -12   1  162.38    7.90
  -2 -12  -1  167.48    8.20
   2 -12   1  159.38    5.90
  -2 -12  -1  154.58    8.40
  -2 -12  -1  153.48    7.10
   2 -12   1  151.18    7.30
  -2  12   1  161.08    8.90
  -2 -12   1  155.08    8.30
  -2  12  -1  156.48    8.60
   2 -12  -1  145.29    5.70
  -2 -12   1  136.19    7.60
   2 -12  -1  142.09    5.80
  -2 -12   1  142.49    7.60
  -2 -12   1  142.09    7.20
   2 -12  -1  149.49    7.30
   2 -12  -1  157.78    6.70
  -3  12   1    3.70    4.00
  -3  12   1    8.30    1.80
  -3 -12  -1    1.00    3.60
   3 -12   1    5.30    2.50
   3 -12   1    5.10    1.90
   3 -12   1    6.20    2.20
  -3 -12  -1   -0.50    3.40
  -3  12   1    5.60    1.70
   3 -12   1    5.30    3.40
   3 -12   1    7.00    2.80
   3 -12   1    4.50    1.50
   3  12   1    3.60    3.10
  -3 -12   1    4.60    3.40
  -3 -12   1    5.70    3.30
  -3 -12   1    1.80    3.30
  -3  12  -1    0.10    3.60
   3 -12  -1    3.20    1.90
  -3 -12   1    5.60    4.00
  -3  12  -1    4.50    1.60
   3 -12  -1    2.70    2.10
   3 -12  -1    1.50    1.60
   3 -12  -1    3.60    2.60
   3 -12  -1    4.00    2.40
   4 -12   1  721.03   20.90
   4 -12   1  680.93   20.10
  -4  12   1  762.62   19.40
  -4  12   1  729.03   23.00
   4 -12   1  712.53   19.50
   4 -12   1  709.33   20.10
   4 -12   1  664.53   19.10
  -4 -12  -1  703.33   21.90
  -4 -12  -1  733.13   21.80
   4  12  -1  736.63   22.10
   4 -12  -1  796.62   21.90
  -4  12  -1  770.42   20.40
   4 -12  -1  760.12   21.30
  -4 -12   1  750.12   23.90
  -4 -12   1  774.52   22.80
   4 -12  -1  758.42   21.60
   4  12   1  768.02   22.60
   4 -12  -1  780.22   20.90
  -4 -12   1  743.33   22.80
  -4  12  -1  757.32   23.80
   5 -12   1  127.89    8.10
  -5  12   1  149.79   10.10
   5 -12   1  140.29    7.00
   5  12  -1  157.08    9.20
   5 -12   1  150.08    7.40
  -5  12   1  158.08    7.40
  -5 -12  -1  145.99    9.00
  -5 -12  -1  141.99    9.10
  -5 -12  -1  152.78    5.70
   5  12  -1  147.19    7.30
   5 -12   1  148.59    6.60
  -5 -12  -1  143.89    6.00
  -5 -12   1  185.88    9.70
  -5  12  -1  187.08   10.60
   5 -12  -1  183.98    7.60
   5  12   1  177.78    9.10
  -5 -12   1  173.78    9.20
   5 -12  -1  175.68    8.40
  -5  12  -1  189.38    6.90
   5 -12  -1  171.88    8.40
  -5  12  -1  183.18   12.30
   6  12  -1 1209.78   34.50
   6  12  -1 1191.98   32.00
  -6 -12  -1 1192.08   34.00
  -6 -12  -1 1172.68   31.40
  -6 -12  -1 1176.68   34.00
   6 -12   1 1198.48   32.80
  -6  12   1 1199.68   35.40
   6 -12   1 1188.28   33.00
  -6 -12   1 1326.07   33.80
   6 -12  -1 1295.87   35.50
  -6  12  -1 1300.17   38.00
  -6 -12   1 1275.37   33.90
   6  12   1 1340.97   36.90
   6 -12  -1 1298.37   35.70
  -6  12  -1 1300.67   39.30
  -6 -12   1 1305.97   36.70
  -6 -12   1 1295.77   36.50
  -7 -12  -1   38.00    6.20
  -7  12   1   30.30    7.30
  -7  12   1   33.90    6.80
  -7 -12  -1   35.80    2.70
   7 -12   1   30.60    4.80
  -7 -12  -1   29.70    5.90
  -7 -12  -1   33.50    4.10
   7  12  -1   31.80    5.80
   7 -12   1   25.80    4.90
  -7 -12   1    9.10    5.00
   7 -12  -1   15.10    4.50
   7  12   1   13.00    4.80
  -7 -12   1   15.70    3.40
  -7  12  -1   10.30    5.90
   7  12   1   11.90    2.20
  -7 -12   1   17.90    5.00
   7 -12  -1   13.60    4.40
  -7  12  -1   16.70    6.70
  -8  12   1   10.20    7.00
   8 -12   1   13.60    4.50
  -8  12   1    7.50    6.50
   8 -12   1    3.00    4.70
   8  12  -1    4.90    5.30
  -8 -12  -1   11.20    5.30
  -8 -12  -1   14.10    3.80
  -8 -12  -1   -5.10    5.10
  -8  12  -1    4.70    6.30
   8 -12  -1    2.70    4.50
  -8  12  -1    4.90    6.50
   8 -12  -1    8.70    4.50
  -8 -12   1    7.00    5.10
   8  12   1    4.20    5.00
  -8 -12   1    6.80    5.10
  -8 -12   1    5.90    3.50
   9 -12   1   58.99    6.50
  -9 -12  -1   53.69    7.40
  -9 -12  -1   59.39    5.60
  -9  12   1   48.90    8.70
  -9 -12  -1   66.59    7.70
   9 -12   1   46.70    6.30
  -9  12   1   46.60    9.00
   9  12  -1   61.49    8.10
   9 -12  -1   34.00    5.90
  -9 -12   1   49.50    6.90
  -9 -12   1   47.30    7.00
   9 -12  -1   48.30    6.40
   9  12   1   45.90    7.10
  -9  12  -1   56.59    8.80
  -9  12  -1   41.90    8.90
  -9 -12   1   49.70    5.30
 -10  12   1  921.61   32.00
 -10 -12  -1  893.61   28.90
  10 -12   1  890.91   27.80
  10 -12   1  902.21   28.10
 -10 -12  -1  916.21   26.70
  10  12  -1  866.81   30.50
 -10  12   1  928.51   31.60
 -10 -12   1  943.01   29.70
  10 -12  -1  947.11   29.20
 -10  12  -1  946.71   32.30
  10  12   1  956.80   31.30
 -10 -12   1  902.51   27.30
  10 -12  -1  943.21   28.40
 -10  12  -1  920.01   32.80
 -11 -12  -1   41.40    6.20
  11 -12   1   30.30    7.10
 -11 -12  -1   33.40    7.60
 -11  12   1   40.50    9.90
  11  12  -1   40.00    8.70
 -11  12   1   34.20   10.00
  11 -12   1   29.60    6.90
  11 -12  -1   45.10    7.30
 -11  12  -1   24.30    9.30
 -11  12  -1   29.20    9.80
 -11 -12   1   30.10    5.80
 -11 -12   1   32.00    7.30
  11 -12  -1   38.30    7.30
 -11 -12   1   38.10    8.30
  11  12   1   45.50    8.80
 -12 -12  -1  257.47   13.50
  12  12  -1  251.17   17.80
  12 -12   1  246.28   15.10
 -12 -12  -1  229.48   17.10
  12 -12   1  257.87   14.80
 -12 -12  -1  254.27   15.60
 -12  12   1  282.17   19.00
 -12  12   1  268.77   18.80
 -12  12  -1  178.48   17.40
 -12 -12   1  201.38   12.60
 -12  12  -1  198.18   17.90
 -12 -12   1  208.58   15.70
 -12 -12   1  218.38   14.50
  12 -12  -1  196.88   14.10
  12  12   1  195.08   16.60
  12 -12  -1  205.78   13.20
  13 -12   1   -4.30    7.30
 -13 -12  -1    0.80    7.50
 -13  12   1    0.80   10.80
 -13 -12  -1    2.50    8.80
 -13 -12  -1   -7.10    6.00
 -13  12   1    3.40    9.70
  13 -12   1   -7.40    6.80
  13  12  -1    4.40    8.70
  13 -12  -1   -5.20    6.80
 -13  12  -1    0.30   10.70
  13  12   1   -2.70    8.50
 -13 -12   1   -0.70    6.20
 -13 -12   1    8.60    7.70
 -13  12  -1   -4.60   10.00
  13 -12  -1    3.90    7.00
 -13 -12   1   -0.70    8.10
  14  12  -1  146.09   15.10
 -14 -12  -1  136.69   12.30
  14 -12   1  137.09   12.30
 -14  12   1  120.19   15.90
 -14  12   1  165.58   15.70
 -14 -12  -1  160.88   14.60
 -14 -12  -1  149.69   11.30
  14 -12   1  125.79   11.90
 -14  12  -1  182.88   17.30
  14  12   1  178.38   16.50
  14 -12  -1  165.78   12.90
 -14 -12   1  177.58   14.20
 -14 -12   1  159.38   13.10
 -14  12  -1  158.38   16.00
  14 -12  -1  186.88   13.10
 -14 -12   1  176.38   15.00
  15  12  -1    3.50   10.20
 -15  12   1   -5.70   12.20
 -15 -12  -1    3.60    8.00
  15 -12   1    1.40    8.30
 -15 -12  -1   -4.10    8.60
  15 -12   1   -7.10    8.40
 -15  12   1   -4.20   10.70
 -15 -12  -1   12.20   10.30
 -15 -12   1    7.50    7.80
 -15 -12   1   13.50   10.50
 -15  12  -1   13.00   12.50
 -15  12  -1   20.80   11.60
 -15 -12   1    2.50    8.80
  15 -12  -1    2.10    8.30
  15 -12  -1   13.90    9.00
  16  12  -1  415.86   26.50
 -16 -12  -1  367.16   20.90
 -16  12   1  351.16   23.50
 -16 -12  -1  342.97   23.60
  16 -12   1  381.06   20.80
 -16  12   1  362.16   25.70
 -16 -12   1  369.36   20.90
 -16  12  -1  333.37   24.50
 -16  12  -1  317.97   24.80
 -16 -12   1  371.36   23.80
  16 -12  -1  364.66   19.80
   0 -13   1   29.60    4.50
   0 -13   1   40.20    4.80
   0 -13   1   37.20    4.50
   0 -13  -1   40.40    4.20
   0 -13  -1   40.20    5.20
  -1 -13  -1   21.50    4.60
   1 -13   1   18.30    4.00
   1 -13   1   28.40    4.30
  -1  13   1   27.50    5.20
  -1 -13  -1   18.60    3.70
   1 -13  -1   20.50    3.80
  -1  13  -1   23.20    4.80
  -1 -13   1   24.90    4.50
   1 -13  -1   24.90    2.50
   1 -13  -1   19.40    2.50
  -1 -13   1   22.20    4.10
  -1 -13   1   19.10    3.90
  -1 -13   1   23.90    4.30
  -2 -13  -1 1779.82   46.30
   2 -13   1 1751.02   46.10
  -2 -13  -1 1726.03   46.80
  -2  13   1 1751.02   47.80
   2 -13   1 1703.33   44.10
   2 -13   1 1731.53   44.00
   2 -13   1 1673.03   45.70
  -2 -13  -1 1728.73   45.40
  -2 -13   1 2046.70   54.09
   2 -13  -1 2022.40   52.59
  -2  13  -1 2107.09   55.79
   2 -13  -1 2023.80   52.49
   2 -13  -1 2080.59   53.99
  -2 -13   1 2095.19   55.29
  -2 -13   1 2092.59   54.39
  -2 -13   1 2084.79   54.59
   3 -13   1  127.49    7.90
  -3 -13  -1  119.09    8.50
   3 -13   1  116.19    6.70
  -3  13   1  138.89    4.90
  -3  13   1  133.59    9.50
  -3 -13  -1  146.19    8.80
   3 -13   1  120.69    5.70
   3 -13   1  117.39    6.10
  -3  13  -1  144.89    9.20
   3 -13  -1  142.89    7.80
  -3 -13   1  132.89    8.40
  -3 -13   1  136.99    8.40
   3  13   1  151.58    8.10
  -3 -13   1  140.69    9.40
   3 -13  -1  150.78    5.50
  -3 -13   1  129.79    8.00
   3 -13  -1  145.99    6.90
   4 -13   1 1140.99   29.20
  -4 -13  -1 1103.19   31.70
   4  13  -1 1129.69   32.10
   4 -13   1 1027.10   30.10
  -4  13   1 1115.09   33.10
   4 -13   1 1090.59   29.90
  -4 -13  -1 1112.29   31.90
  -4  13   1 1175.48   29.10
   4 -13  -1 1140.99   31.90
   4 -13  -1 1171.88   30.80
   4  13   1 1194.08   33.00
   4 -13  -1 1145.19   31.70
  -4  13  -1 1209.38   30.40
  -4  13  -1 1161.18   34.30
  -4 -13   1 1196.18   33.10
  -4 -13   1 1128.59   33.20
  -4  13  -1 1193.78   35.90
  -4 -13   1 1204.78   34.40
  -5 -13  -1   17.90    2.40
  -5 -13  -1   17.50    4.80
  -5  13   1   23.10    5.70
   5 -13   1   23.40    4.60
  -5 -13  -1   18.40    5.10
   5  13  -1   23.60    3.80
   5 -13   1   15.60    3.70
   5  13  -1   23.50    5.00
  -5 -13  -1   20.50    2.80
   5 -13  -1   26.00    4.20
   5  13   1   21.10    4.50
  -5  13  -1   26.10    6.80
  -5 -13   1   18.60    4.80
  -5 -13   1   31.60    5.50
   5 -13  -1   17.80    4.10
  -5  13  -1   19.90    5.50
   6 -13   1  534.45   17.10
   6 -13   1  530.65   17.70
  -6 -13  -1  513.25   18.60
  -6  13   1  547.85   19.90
  -6 -13  -1  536.95   18.60
  -6 -13  -1  535.65   15.70
   6  13  -1  559.84   19.10
  -6 -13   1  481.25   17.40
  -6 -13   1  500.35   17.70
  -6 -13   1  484.95   14.40
   6 -13  -1  478.75   16.20
  -6  13  -1  483.65   20.50
   6  13   1  511.55   17.50
   6 -13  -1  503.35   16.30
  -6  13  -1  507.55   19.20
   7 -13   1   44.70    5.40
  -7 -13  -1   37.00    6.40
   7  13  -1   40.60    6.50
  -7  13   1   46.40    8.60
  -7 -13  -1   44.80    4.40
  -7 -13  -1   26.80    6.00
   7 -13   1   38.50    5.70
  -7  13   1   37.60    7.50
  -7  13  -1   38.20    8.10
  -7 -13   1   36.10    6.20
  -7 -13   1   41.20    4.20
   7  13   1   36.10    5.80
   7 -13  -1   37.20    5.50
  -7  13  -1   32.50    7.20
  -7 -13   1   26.10    6.00
   7 -13  -1   29.30    5.20
  -8 -13  -1 1405.86   41.30
  -8 -13  -1 1427.96   41.10
   8  13  -1 1428.66   42.10
  -8 -13  -1 1418.86   38.40
  -8  13   1 1440.86   43.40
  -8  13   1 1452.85   44.20
   8 -13   1 1444.96   39.90
   8 -13   1 1448.66   39.90
  -8 -13   1 1277.17   38.60
  -8 -13   1 1356.66   38.70
   8 -13  -1 1317.67   37.40
  -8 -13   1 1360.76   36.00
   8 -13  -1 1317.07   37.70
  -8  13  -1 1356.66   40.60
   8  13   1 1360.16   39.40
  -8  13  -1 1360.86   41.90
  -9 -13  -1   50.69    7.90
  -9  13   1   50.69    9.10
   9 -13   1   41.40    6.70
   9  13  -1   66.79    8.50
  -9 -13  -1   50.59    5.50
  -9 -13  -1   61.59    7.90
  -9  13   1   45.20    9.60
   9 -13   1   48.40    6.70
   9  13   1   41.40    7.40
   9 -13  -1   38.10    6.40
  -9 -13   1   38.10    7.10
  -9  13  -1   41.50    9.50
  -9 -13   1   45.20    5.40
   9 -13  -1   45.40    6.50
  -9 -13   1   41.00    7.20
  -9  13  -1   40.90    8.70
 -10 -13  -1   88.99    9.50
  10 -13   1   97.19    8.70
 -10  13   1   94.69   11.60
  10 -13   1  100.59    8.90
  10  13  -1   87.59   10.00
 -10 -13  -1  109.39    9.00
 -10  13   1   93.29   11.60
 -10 -13  -1   92.89    9.40
 -10  13  -1  113.99   12.60
 -10 -13   1  111.79    9.10
 -10 -13   1  102.39    9.60
  10  13   1  138.09   12.70
 -10 -13   1  104.59    9.60
 -10  13  -1  114.59   12.00
  10 -13  -1  128.09    9.60
  10 -13  -1  116.29    9.40
  11 -13   1   10.60    6.50
 -11 -13  -1   -2.20    6.80
 -11 -13  -1    8.30    5.30
  11 -13   1    2.00    6.60
  11  13  -1    3.00    7.30
 -11  13   1    8.30    8.90
 -11  13   1    8.70    9.70
 -11 -13  -1   18.50    7.70
  11 -13  -1   19.00    6.80
  11  13   1   14.80    7.90
 -11 -13   1   23.50    7.50
  11 -13  -1   14.30    6.80
 -11 -13   1   24.60    7.50
 -11 -13   1   19.50    5.60
 -11  13  -1   18.80    9.40
 -11  13  -1   19.00   10.00
  12 -13   1  441.96   19.60
  12  13  -1  507.45   23.40
 -12  13   1  482.95   24.00
 -12  13   1  494.25   24.20
 -12 -13  -1  451.75   20.70
 -12 -13  -1  486.35   18.70
 -12 -13  -1  478.95   21.20
  12 -13   1  470.95   20.30
 -12  13  -1  442.36   23.70
  12 -13  -1  434.66   18.60
  12 -13  -1  470.75   19.80
 -12  13  -1  428.46   23.20
 -12 -13   1  452.45   17.60
  12  13   1  378.96   22.80
 -12 -13   1  421.96   19.70
 -13 -13  -1    0.90    8.10
 -13  13   1   24.30   11.30
 -13  13   1    1.20   11.00
  13  13  -1   11.40    9.10
  13 -13   1    8.20    7.70
 -13 -13  -1   19.30    7.10
  13 -13   1   18.90    8.10
 -13  13  -1   25.10   11.60
  13 -13  -1   26.60    8.50
  13 -13  -1   28.10    8.40
 -13 -13   1   16.50    6.80
 -13 -13   1   10.70    8.20
 -13  13  -1   29.80   12.00
 -14  13   1  340.17   22.60
  14 -13   1  354.56   19.50
 -14  13   1  330.87   23.40
 -14 -13  -1  364.26   20.10
  14  13  -1  358.86   22.90
 -14 -13  -1  353.86   17.90
  14 -13   1  346.17   18.90
 -14 -13   1  384.16   20.10
  14 -13  -1  354.26   18.60
 -14 -13   1  336.17   17.70
 -14  13  -1  341.87   22.70
 -14  13  -1  349.27   23.50
  14 -13  -1  364.36   19.80
 -15 -13  -1   19.80    9.60
 -15  13   1   17.00   13.10
  15  13  -1    9.70   11.10
  15 -13   1    1.80    8.90
 -15 -13  -1   11.70    8.60
 -15  13   1   16.60   11.70
  15 -13   1   17.30    9.20
  15 -13  -1   12.90    9.20
 -15 -13   1   32.10    9.90
 -15  13  -1   24.10   13.30
 -15  13  -1   14.20   12.20
  15 -13  -1   13.10    9.10
 -15 -13   1   16.00    8.30
   0 -14   1 1776.72   47.60
   0 -14  -1 1830.12   48.40
   0 -14  -1 1791.52   47.10
   0  14  -1 1796.92   49.10
   0 -14   1 1750.82   47.90
   1 -14   1   65.69    5.70
   1 -14   1   51.69    5.60
  -1 -14  -1   57.19    6.00
  -1  14   1   52.59    6.60
  -1 -14  -1   66.09    5.20
  -1  14  -1   48.40    6.00
  -1 -14   1   63.29    6.20
  -1 -14   1   55.59    5.60
   1 -14  -1   48.50    4.10
  -1 -14   1   54.59    5.50
   1 -14  -1   48.80    3.90
   1 -14  -1   55.49    5.20
  -1 -14   1   53.59    5.20
  -2  14   1  190.88   11.10
   2 -14   1  192.48    6.90
   2 -14   1  201.28    9.40
   2 -14   1  206.28    7.30
  -2 -14  -1  198.78   10.30
   2 -14   1  184.18    8.90
  -2 -14  -1  184.48    8.70
  -2 -14   1  175.18    9.20
  -2 -14   1  169.68    9.30
  -2 -14   1  176.38    8.90
   2 -14  -1  164.98    7.00
  -2 -14   1  189.68   10.30
   2 -14  -1  175.38    8.60
  -2  14  -1  189.48   10.40
  -3 -14  -1    4.30    4.50
  -3  14   1    3.10    4.70
   3 -14   1    4.60    2.80
  -3 -14  -1    2.50    4.20
   3 -14   1    4.20    4.20
   3 -14   1   -3.90    3.30
   3 -14  -1    3.20    3.10
  -3 -14   1    4.80    4.10
  -3 -14   1   -5.40    3.80
  -3 -14   1    1.90    4.60
   3  14   1   -0.30    3.50
  -3  14  -1    5.00    4.60
  -3 -14   1    2.60    3.90
   3 -14  -1   -5.00    3.60
  -4  14   1  921.31   28.50
   4 -14   1  888.51   23.60
   4 -14   1  871.11   26.40
   4 -14   1  884.11   24.90
   4  14  -1  911.51   27.10
  -4 -14  -1  893.41   26.90
  -4 -14  -1  893.71   27.00
  -4  14  -1  945.11   30.90
  -4 -14   1  968.30   28.20
  -4  14  -1  954.80   29.40
   4 -14  -1  988.20   27.60
   4 -14  -1  928.81   26.60
   4  14   1  969.40   27.90
  -4 -14   1  926.91   28.00
  -5 -14  -1   12.70    5.20
  -5 -14  -1    4.50    2.60
   5 -14   1    9.20    3.80
   5  14  -1    3.30    3.60
   5  14  -1    6.70    4.70
  -5 -14  -1    6.10    5.10
  -5  14   1    4.70    5.50
  -5  14  -1    4.70    5.50
   5  14   1    1.00    4.00
  -5 -14   1    2.00    4.50
  -5  14  -1    4.00    6.50
   5 -14  -1    1.40    3.60
   5 -14  -1   13.00    4.30
  -5 -14   1   14.90    5.20
   6 -14   1 1018.40   29.70
  -6  14   1 1077.19   34.70
   6 -14   1 1096.49   30.50
  -6 -14  -1 1008.00   31.50
   6  14  -1 1052.39   31.90
  -6 -14  -1 1060.59   28.40
  -6  14   1 1077.89   33.30
  -6 -14  -1 1088.09   31.70
  -6  14  -1 1137.09   34.20
  -6 -14   1 1093.09   32.50
  -6  14  -1 1109.59   35.80
   6 -14  -1 1140.09   31.40
   6  14   1 1127.69   32.60
   6 -14  -1 1061.29   31.20
  -6 -14   1 1045.70   32.60
  -6 -14   1 1131.79   29.30
  -7 -14  -1    7.80    5.50
   7 -14   1    5.10    4.40
  -7  14   1   14.40    6.90
  -7 -14  -1   15.20    3.80
   7 -14   1    7.90    5.00
   7  14  -1    9.20    5.40
  -7 -14  -1    9.70    6.00
  -7  14   1   16.40    7.90
   7 -14  -1   10.70    5.00
   7 -14  -1   16.60    4.90
  -7 -14   1    7.30    5.40
  -7  14  -1   16.70    7.90
  -7 -14   1    6.60    3.40
   7  14   1   15.50    5.50
  -7 -14   1    4.80    5.70
  -7  14  -1   12.60    6.70
  -8 -14  -1   30.20    6.90
  -8  14   1   12.00    7.70
   8 -14   1   27.90    6.10
  -8 -14  -1   21.10    6.40
   8 -14   1   14.60    5.20
   8  14  -1   16.30    6.20
  -8 -14  -1   17.00    4.20
  -8  14   1   18.20    8.20
  -8 -14   1   14.70    6.10
  -8 -14   1    9.10    6.10
   8 -14  -1   17.50    5.50
   8  14   1   16.00    5.90
  -8  14  -1   13.10    7.50
  -8 -14   1   16.80    4.20
   8 -14  -1   12.20    5.50
  -8  14  -1   17.60    8.30
  -9 -14  -1   11.50    6.80
   9  14  -1    4.70    6.20
  -9  14   1    2.90    8.20
  -9 -14  -1    5.20    6.40
   9 -14   1   14.30    6.20
   9 -14   1   13.90    5.70
  -9 -14  -1    6.20    4.40
  -9  14   1    7.00    7.80
  -9  14  -1   12.00    8.80
   9 -14  -1    9.00    5.70
   9 -14  -1    9.60    5.80
  -9 -14   1   13.50    6.90
  -9 -14   1   12.90    6.90
   9  14   1    8.00    6.40
  -9 -14   1    9.30    4.50
  -9  14  -1    5.30    7.80
 -10 -14  -1  679.13   25.40
  10  14  -1  716.63   27.00
 -10 -14  -1  715.73   25.30
 -10 -14  -1  696.83   22.40
  10 -14   1  738.83   24.40
  10 -14   1  705.53   23.70
 -10  14   1  735.93   29.10
 -10  14   1  690.63   27.40
 -10  14  -1  765.72   30.40
 -10 -14   1  742.73   26.90
 -10 -14   1  777.42   23.50
  10 -14  -1  731.63   24.80
 -10  14  -1  729.43   28.70
 -10 -14   1  761.52   26.50
  10 -14  -1  772.92   25.50
  11 -14   1    1.30    6.70
 -11  14   1    4.10   10.00
 -11 -14  -1   -4.90    7.30
 -11 -14  -1   -2.70    5.20
 -11  14   1   -5.90    9.20
 -11 -14  -1  -17.10    6.70
  11 -14   1   -0.30    6.50
  11  14  -1    7.10    7.60
  11 -14  -1    1.50    6.70
 -11 -14   1   -7.10    6.90
  11 -14  -1  -12.50    6.30
 -11  14  -1    2.20    9.40
 -11 -14   1    3.20    5.30
 -11 -14   1   -3.70    7.20
 -11  14  -1    3.50   10.20
  12 -14   1  390.16   18.30
 -12  14   1  337.57   22.00
 -12 -14  -1  411.76   17.10
 -12  14   1  450.85   23.90
  12  14  -1  425.96   21.80
 -12 -14  -1  377.26   19.30
  12 -14   1  396.16   18.90
 -12 -14  -1  383.76   20.00
  12 -14  -1  438.36   19.50
 -12  14  -1  373.26   22.30
 -12 -14   1  426.56   17.30
 -12  14  -1  402.16   23.80
 -12 -14   1  453.05   20.30
 -12 -14   1  387.66   19.60
  12 -14  -1  384.16   18.60
 -13  14   1    6.70   11.20
 -13  14   1   10.50   11.70
 -13 -14  -1   12.90    9.30
  13 -14   1   10.60    8.30
  13 -14   1    6.20    8.10
  13  14  -1   16.00    9.70
 -13 -14  -1    3.40    6.80
 -13 -14  -1    9.60    8.40
  13 -14  -1    1.40    8.00
 -13 -14   1   -1.20    6.40
 -13 -14   1    9.70    8.90
 -13  14  -1    5.30   11.40
  13 -14  -1    5.70    8.10
 -13 -14   1    3.70    8.50
 -13  14  -1    1.30   11.30
  14 -14   1  125.09   12.30
 -14 -14  -1  121.29   13.30
 -14 -14  -1  116.99   12.30
 -14 -14  -1  143.09   11.50
 -14  14   1  115.59   15.60
 -14  14   1  100.79   15.90
  14 -14   1  106.69   11.90
 -14 -14   1  128.69   11.00
  14 -14  -1  124.59   12.50
 -14  14  -1  124.79   15.90
  14 -14  -1  114.89   12.30
 -14  14  -1   95.19   15.60
 -14 -14   1  109.79   12.60
 -14 -14   1   99.49   12.30
 -15 -14  -1   13.40   10.20
 -15 -14   1    2.50    9.60
   0 -15  -1    7.40    3.70
   0 -15   1   -0.80    4.20
   0  15   1    1.40    5.10
   0 -15   1   -5.60    3.80
   0  15  -1   -2.90    4.60
  -1  15   1   10.80    5.40
  -1 -15  -1   13.00    5.10
   1 -15   1   12.20    4.40
  -1 -15  -1   11.50    4.00
   1 -15   1   19.50    4.90
  -1 -15   1   23.10    5.10
  -1 -15   1   22.30    5.20
   1 -15  -1   19.20    4.40
  -1 -15   1   20.20    4.60
   1 -15  -1   21.60    4.00
   1 -15  -1   21.60    3.00
  -1  15  -1   17.40    5.30
   2 -15   1 1338.07   36.30
  -2  15   1 1334.87   38.30
  -2 -15  -1 1294.67   35.50
   2 -15   1 1219.78   35.60
   2 -15   1 1268.17   33.80
  -2 -15  -1 1331.07   36.90
   2 -15  -1 1339.47   35.70
   2 -15  -1 1358.76   37.30
  -2 -15   1 1353.36   37.50
  -2 -15   1 1334.57   37.80
  -2  15  -1 1391.36   39.50
  -2 -15   1 1391.56   38.90
  -2 -15   1 1361.56   38.00
   3 -15   1   18.40    4.90
  -3 -15  -1   21.60    5.60
  -3  15   1   22.00    6.20
   3 -15   1   17.50    3.50
  -3 -15   1   25.30    5.40
   3  15   1   17.80    4.60
   3 -15  -1   20.00    3.90
  -3  15  -1   24.30    5.90
  -3 -15   1   20.10    5.20
   3 -15  -1   26.80    4.90
  -4 -15  -1  738.83   23.70
   4  15  -1  750.32   23.70
  -4  15   1  728.73   25.10
   4 -15   1  726.63   21.30
  -4 -15  -1  742.23   24.00
   4 -15   1  750.82   23.20
   4  15   1  695.63   22.00
   4 -15  -1  704.43   21.70
   4 -15  -1  697.33   20.70
  -4  15  -1  705.13   25.80
  -4 -15   1  693.73   22.30
  -4 -15   1  716.33   22.50
  -4  15  -1  667.33   23.50
   5  15  -1   13.50    5.30
  -5  15   1    5.90    6.20
   5 -15   1    6.10    3.90
  -5 -15  -1    9.40    2.80
   5 -15   1    4.10    5.00
  -5 -15  -1   21.60    5.90
   5  15  -1    9.70    4.40
  -5 -15  -1    5.80    5.40
  -5  15  -1   17.60    6.30
  -5 -15   1   16.10    5.60
  -5  15  -1    8.70    7.40
   5  15   1   11.20    4.70
  -5 -15   1   10.10    5.40
   5 -15  -1   14.30    4.30
   6 -15   1  157.68    9.40
   6  15  -1  181.88   11.30
  -6  15   1  177.08   15.20
  -6 -15  -1  184.18   12.20
  -6  15   1  170.08   12.70
  -6 -15  -1  170.98    7.70
  -6 -15  -1  164.98   11.70
   6 -15  -1  201.68   10.50
  -6 -15   1  222.28   12.40
  -6  15  -1  218.08   13.70
   6  15   1  216.18   11.70
   6 -15  -1  216.58   10.80
  -6  15  -1  215.68   15.10
  -6 -15   1  193.88   12.00
  -7  15   1   52.39    9.90
   7 -15   1   51.99    6.80
   7 -15   1   50.29    6.30
  -7 -15  -1   61.69    8.20
   7  15  -1   58.19    7.60
  -7 -15  -1   55.99    5.00
  -7 -15  -1   50.69    7.70
  -7  15   1   49.90    8.80
   7 -15  -1   37.20    6.10
  -7 -15   1   47.50    7.50
  -7 -15   1   49.40    7.20
  -7  15  -1   40.20    8.40
   7 -15  -1   42.80    6.20
  -7 -15   1   46.10    4.50
  -7  15  -1   39.50    9.40
   8  15  -1  933.01   30.50
   8 -15   1  931.71   28.40
   8 -15   1  917.71   28.10
  -8 -15  -1  921.61   26.30
  -8 -15  -1  893.81   29.70
  -8  15   1  938.31   32.80
  -8  15   1  895.31   31.90
  -8 -15  -1  933.31   29.80
  -8 -15   1  903.91   29.70
  -8 -15   1  943.21   26.30
   8 -15  -1  908.61   28.40
  -8  15  -1  934.71   31.50
   8 -15  -1  972.10   28.40
  -8 -15   1  907.61   30.20
  -8  15  -1  935.11   33.60
  -9 -15  -1   15.80    7.40
  -9  15   1    8.90    8.60
  -9 -15  -1    8.30    7.10
   9 -15   1   16.20    6.20
  -9 -15  -1   23.30    5.10
   9 -15   1   22.00    6.70
   9  15  -1   19.90    7.00
  -9  15   1    2.70    9.40
  -9 -15   1   14.90    6.90
  -9  15  -1   21.60    9.90
  -9  15  -1   11.60    8.80
   9 -15  -1   17.90    6.50
  -9 -15   1   15.60    7.60
  -9 -15   1    8.20    4.60
   9 -15  -1   17.00    6.30
 -10 -15  -1  150.08   10.40
 -10 -15  -1  149.79   11.90
 -10  15   1  139.69   13.90
 -10 -15  -1  141.89   11.90
  10 -15   1  151.08   11.00
  10 -15   1  136.69   10.60
  10  15  -1  145.29   14.10
 -10  15   1  157.28   14.70
 -10  15  -1  118.69   13.40
 -10 -15   1  120.79   11.30
  10 -15  -1  124.99   10.40
 -10  15  -1  113.19   13.60
 -10 -15   1  137.59   11.50
 -10 -15   1  121.89    9.90
  10 -15  -1  119.99    9.90
 -11  15   1   -6.60    9.60
  11 -15   1   -6.90    6.90
 -11 -15  -1   -7.20    7.80
 -11  15   1   -2.40   10.50
 -11 -15  -1    5.40    5.60
 -11 -15  -1    3.50    7.70
  11  15  -1   -3.00    7.90
  11 -15   1   -1.70    6.70
 -11 -15   1    7.80    8.10
 -11 -15   1   -0.60    5.50
 -11  15  -1    6.00   10.70
 -11 -15   1  -10.40    7.40
 -11  15  -1    5.30    9.80
  11 -15  -1    1.60    6.90
  11 -15  -1   11.60    7.40
 -12 -15  -1  366.56   19.30
 -12  15   1  380.56   23.60
 -12 -15  -1  369.76   16.40
  12 -15   1  389.56   19.00
 -12  15   1  322.47   22.00
 -12 -15  -1  322.87   19.50
  12 -15   1  342.77   18.10
  12 -15  -1  341.37   18.10
 -12 -15   1  348.47   20.20
 -12  15  -1  322.57   21.70
  12 -15  -1  394.36   19.10
 -12 -15   1  358.66   19.70
 -12  15  -1  362.16   23.70
 -12 -15   1  390.06   16.60
 -13 -15  -1   -1.10    9.30
 -13  15   1   16.90   12.30
 -13 -15  -1   10.90    7.10
 -13 -15  -1    8.50    9.10
  13 -15   1    9.50    8.70
 -13  15   1    8.30   11.80
  13 -15   1   28.80    8.90
 -13  15  -1   29.70   12.50
 -13 -15   1    1.70    7.10
 -13 -15   1   25.00    9.50
  13 -15  -1   28.20    9.30
 -13 -15   1   12.70    9.20
 -13  15  -1   23.20   12.70
  13 -15  -1    4.70    8.80
 -14 -15  -1  276.87   19.50
 -14  15   1  273.97   22.90
 -14  15   1  262.27   23.10
 -14 -15  -1  268.47   19.10
 -14 -15   1  298.77   20.40
 -14  15  -1  293.87   22.90
 -14  15  -1  318.47   25.40
 -14 -15   1  252.47   19.60
   0 -16   1 1205.38   33.40
   0 -16   1 1116.29   33.60
   0 -16  -1 1133.49   32.70
   0  16  -1 1188.18   35.20
   0  16   1 1206.28   35.70
   1  16  -1   21.60    6.10
  -1  16   1   27.20    6.30
   1 -16   1   22.10    5.20
  -1 -16  -1   39.50    6.20
   1 -16   1   23.80    5.50
  -1 -16  -1   25.60    4.90
  -1  16  -1   29.90    6.30
  -1 -16   1   30.50    5.30
  -1 -16   1   38.00    6.00
   1 -16  -1   29.70    5.00
   1 -16  -1   28.30    3.50
   2 -16   1  128.89    9.40
   2 -16   1  131.29    6.60
  -2 -16  -1  145.09    8.70
  -2 -16  -1  145.69   10.30
  -2  16   1  156.68   11.50
  -2  16  -1  173.08   11.60
   2 -16  -1  188.88    9.90
  -2 -16   1  191.68   10.10
   2 -16  -1  192.18    8.10
  -2 -16   1  168.88   10.50
  -3 -16  -1   -4.90    5.00
  -3  16   1    3.60    6.00
   3 -16   1    1.00    3.20
   3 -16   1    5.90    4.80
   3  16  -1   -5.40    4.50
  -3 -16   1   13.40    5.10
  -3 -16   1    8.00    5.10
  -3  16  -1    5.40    7.00
  -3  16  -1    3.10    5.50
   3 -16  -1    7.00    4.60
   3 -16  -1    4.80    3.70
   3  16   1    9.30    4.50
   4  16  -1  562.44   19.80
  -4  16   1  560.84   21.40
   4 -16   1  563.24   19.30
   4 -16   1  545.85   17.20
  -4 -16  -1  562.24   20.30
  -4  16  -1  619.34   22.10
   4 -16  -1  597.94   19.80
   4 -16  -1  602.34   18.70
  -4 -16   1  628.84   20.90
  -4 -16   1  565.64   20.50
  -4  16  -1  587.24   24.20
  -5 -16  -1   44.30    7.30
  -5 -16  -1   57.19    7.60
   5 -16   1   44.10    6.70
  -5  16   1   47.40    8.40
   5  16  -1   54.19    7.20
   5 -16   1   50.09    5.70
  -5 -16   1   68.89    7.50
   5 -16  -1   70.19    7.10
  -5 -16   1   71.49    7.80
   5 -16  -1   62.39    6.10
  -5  16  -1   57.49    8.30
  -5  16  -1   32.80    9.00
  -6 -16  -1  909.21   24.90
  -6  16   1  921.61   32.70
  -6 -16  -1  939.71   29.20
   6  16  -1  887.21   28.90
   6 -16   1  918.61   26.80
  -6 -16  -1  881.31   29.00
   6 -16   1  893.81   28.20
  -6  16   1  915.21   30.80
  -6  16  -1  875.71   31.10
  -6  16  -1  834.12   28.70
  -6 -16   1  840.32   26.90
   6 -16  -1  836.92   25.40
  -6 -16   1  825.12   27.40
  -7  16   1   48.30    9.10
  -7  16   1   47.00   10.20
  -7 -16  -1   46.80    8.00
   7 -16   1   43.90    6.10
   7  16  -1   34.30    6.90
  -7 -16  -1   48.00    4.80
  -7 -16  -1   49.70    8.00
  -7 -16   1   64.39    8.10
   7 -16  -1   59.59    7.10
   7 -16  -1   55.39    6.80
  -7  16  -1   61.79    9.50
  -7  16  -1   61.39   11.00
  -7 -16   1   59.19    5.00
  -7 -16   1   59.29    8.10
  -8 -16  -1   19.50    4.70
  -8 -16  -1    7.90    7.40
   8 -16   1   12.80    5.90
   8  16  -1   20.30    6.90
  -8  16   1   -1.50    8.20
  -8 -16  -1    4.30    7.00
   8 -16   1    9.90    6.30
  -8  16   1   18.00    9.60
  -8 -16   1    6.90    4.10
  -8  16  -1   21.40    8.70
  -8  16  -1   14.70    9.40
   8 -16  -1   13.20    5.90
  -8 -16   1   12.50    6.90
  -8 -16   1    5.10    6.80
   8 -16  -1   18.70    6.20
  -9  16   1   24.40   10.60
   9 -16   1   26.60    7.20
   9  16  -1   20.80    7.70
  -9 -16  -1   32.90    8.20
  -9  16   1   -1.10    9.00
  -9 -16  -1   19.40    5.30
  -9 -16  -1   16.40    7.90
   9 -16   1   18.30    6.50
   9 -16  -1   30.60    7.20
  -9 -16   1   13.10    7.90
  -9  16  -1   18.80    9.40
  -9  16  -1   25.60   10.60
  -9 -16   1   32.00    5.30
  -9 -16   1   36.90    8.20
   9 -16  -1   26.10    7.00
 -10 -16  -1  709.33   25.90
 -10 -16  -1  640.14   25.60
 -10  16   1  632.24   27.40
  10 -16   1  602.84   23.20
 -10  16   1  658.03   29.30
  10 -16   1  629.24   23.60
 -10 -16  -1  689.43   21.70
 -10  16  -1  674.03   30.30
 -10 -16   1  715.73   26.50
  10 -16  -1  646.14   23.80
 -10 -16   1  688.13   25.80
 -10  16  -1  664.53   28.30
 -10 -16   1  693.73   22.00
  10 -16  -1  692.23   24.70
 -11  16   1    1.80   10.60
 -11 -16  -1   15.90    8.60
 -11  16   1   15.90   11.70
  11 -16   1    4.50    7.20
  11 -16   1   13.00    7.70
 -11 -16  -1   10.00    6.00
 -11 -16  -1   15.80    8.60
 -11 -16   1   10.30    6.00
  11 -16  -1   -3.70    7.40
 -11  16  -1   13.50   10.30
 -11 -16   1   16.70    9.10
 -11 -16   1   15.90    8.60
  11 -16  -1   -5.20    7.20
 -11  16  -1   16.80   11.80
 -12 -16  -1  211.78   16.80
  12 -16   1  214.28   14.40
  12 -16   1  211.58   16.30
 -12 -16  -1  193.38   15.30
 -12 -16  -1  227.28   13.90
 -12  16   1  227.68   19.80
 -12  16   1  235.38   21.60
 -12 -16   1  270.67   14.50
  12 -16  -1  228.48   15.90
 -12 -16   1  236.28   17.70
 -12  16  -1  236.68   22.00
  12 -16  -1  243.88   17.00
 -12 -16   1  235.98   17.90
 -12  16  -1  238.78   20.90
 -13  16   1   10.10   12.50
 -13 -16  -1    0.20    6.70
 -13 -16  -1    4.30    9.30
  13 -16   1    1.20    8.60
 -13  16   1    2.50   12.00
  13 -16   1   -7.80    8.50
 -13 -16  -1    0.50    9.60
 -13  16  -1  -10.70   12.40
 -13 -16   1    6.10    9.40
 -13 -16   1   12.60    9.50
  13 -16  -1    7.40    8.70
  13 -16  -1   11.00    8.80
 -13  16  -1   13.90   12.60
 -13 -16   1   -0.10    6.90
   0  17   1   10.20    6.30
   0 -17  -1    5.20    4.30
   0  17  -1    1.00    5.50
   0 -17   1    4.30    5.00
  -1  17   1   22.50    6.70
   1  17  -1   21.60    6.30
   1 -17   1   17.30    5.20
  -1  17  -1   20.60    6.30
   1 -17  -1   20.50    5.00
   1  17   1   16.50    6.80
   1 -17  -1   23.70    3.60
  -1 -17   1   17.90    5.30
  -2  17   1  804.42   27.10
   2 -17   1  779.42   24.70
  -2 -17  -1  799.62   25.80
   2 -17   1  764.62   21.70
   2 -17  -1  823.32   25.30
  -2 -17   1  814.82   25.70
   2 -17  -1  841.02   23.60
  -2  17  -1  897.41   28.40
  -2 -17   1  835.82   26.40
  -3  17   1  133.99   12.20
  -3 -17  -1  140.39   10.10
   3 -17   1  128.09    9.30
   3  17  -1  115.79   10.20
   3 -17   1  139.99    7.50
  -3  17  -1  118.79   11.70
  -3  17  -1  120.79   11.60
   3 -17  -1  116.99    9.30
   3 -17  -1  103.59    7.80
  -3 -17   1  101.69    8.40
  -4 -17  -1  452.75   18.70
   4 -17   1  471.25   17.50
   4  17  -1  457.65   18.10
  -4  17   1  487.75   20.30
   4 -17   1  479.95   15.60
   4 -17  -1  536.55   17.40
  -4 -17   1  538.15   19.70
  -4  17  -1  515.75   23.50
   4 -17  -1  520.35   18.50
  -4 -17   1  529.35   19.40
  -4  17  -1  538.25   21.30
   5  17  -1    4.00    5.70
   5 -17   1    2.30    5.80
  -5  17   1    2.10    7.10
   5 -17   1    5.00    4.50
  -5 -17  -1    9.60    6.60
  -5  17   1    2.30    8.60
  -5 -17   1    4.80    5.90
   5 -17  -1    3.80    4.70
   5 -17  -1    4.90    5.40
  -5  17  -1    2.00    6.90
  -5  17  -1    7.30    8.60
  -5 -17   1    2.90    5.90
   6  17  -1   79.79    8.50
  -6 -17  -1   81.19    9.10
  -6  17   1   84.39   10.30
  -6 -17  -1   82.69    6.50
   6 -17   1   85.49    7.20
  -6 -17  -1   84.19    9.40
   6 -17   1   81.89    8.50
  -6  17   1   68.89   11.40
  -6 -17   1   88.69    8.80
  -6  17  -1   77.69   10.10
   6 -17  -1   80.69    8.10
   6 -17  -1   76.79    7.20
  -6  17  -1   86.39   11.60
  -6 -17   1   87.59    8.90
  -7 -17  -1   39.00    8.10
   7 -17   1   46.30    6.50
  -7  17   1   44.40   10.90
  -7  17   1   43.30    9.80
   7 -17   1   59.49    8.20
  -7 -17  -1   46.30    8.30
  -7 -17  -1   46.30    5.00
  -7  17  -1   15.20   10.00
  -7 -17   1   29.70    4.30
   7 -17  -1   30.00    6.30
  -7  17  -1   28.50    9.00
  -7 -17   1   28.00    7.20
  -7 -17   1   18.00    7.30
  -8 -17  -1  689.63   25.70
  -8  17   1  693.13   28.00
  -8 -17  -1  710.73   21.40
   8 -17   1  679.23   23.60
  -8 -17  -1  722.23   26.10
  -8  17   1  727.93   29.80
  -8 -17   1  698.23   25.40
  -8 -17   1  660.73   20.40
  -8  17  -1  707.43   29.00
   8 -17  -1  663.23   23.30
  -8 -17   1  682.43   24.80
  -8  17  -1  687.53   27.30
   9 -17   1   42.70    7.60
  -9 -17  -1   46.20    9.60
  -9  17   1   37.00   11.70
  -9 -17  -1   62.49    9.90
   9 -17   1   55.39    8.20
  -9  17   1   47.30   11.20
  -9 -17  -1   52.59    6.30
  -9  17  -1   46.60   11.00
   9 -17  -1   65.29    8.60
  -9 -17   1   58.89    9.40
   9 -17  -1   39.60    7.80
  -9 -17   1   49.90    6.00
  -9 -17   1   44.70    9.20
  -9  17  -1   54.39   12.30
  10 -17   1   87.49    9.70
 -10  17   1   64.89   12.30
  10 -17   1   85.29   10.00
 -10 -17  -1   80.49    7.70
 -10 -17  -1   66.39   10.40
 -10  17   1   96.89   14.30
 -10 -17  -1   90.69   11.30
 -10 -17   1  118.29   11.80
 -10 -17   1   92.89   11.20
  10 -17  -1   92.09   10.00
  10 -17  -1   95.99   10.10
 -10  17  -1   88.29   14.10
 -10  17  -1   71.39   12.70
 -10 -17   1  100.09    8.00
 -11 -17  -1   17.90    6.50
 -11 -17  -1    6.20    8.90
  11 -17   1   11.90    7.80
 -11  17   1   11.30   11.50
 -11  17   1    2.00   11.70
  11 -17   1   13.60    8.20
 -11 -17  -1   14.10    9.20
 -11 -17   1    9.70    6.30
 -11  17  -1   12.40   12.10
 -11  17  -1    2.00   10.70
  11 -17  -1    5.30    7.90
 -11 -17   1   16.20    8.90
 -11 -17   1    7.20    8.90
  11 -17  -1   13.30    8.10
  12 -17   1  302.77   18.40
  12 -17   1  256.87   17.50
 -12  17   1  307.97   24.90
 -12  17   1  256.17   21.30
 -12 -17  -1  297.07   19.50
 -12 -17  -1  300.57   19.60
 -12 -17  -1  299.67   15.60
  12 -17  -1  234.68   16.80
 -12 -17   1  268.77   19.10
 -12 -17   1  221.78   17.80
 -12  17  -1  238.58   23.10
 -12  17  -1  261.87   20.80
  12 -17  -1  264.87   17.80
 -12 -17   1  241.28   14.60
   0 -18   1  940.21   29.30
   0  18  -1  991.80   31.70
   0  18   1 1025.00   32.60
   1 -18   1  103.79    8.40
  -1  18   1  104.59   10.20
   1  18  -1  115.19   10.20
  -1  18  -1  105.19    9.90
   1  18   1  105.79   10.40
   1 -18  -1   94.59    6.70
  -1 -18   1  106.19    8.20
  -2 -18  -1   80.29    8.50
   2  18  -1   84.09    9.30
   2 -18   1   77.79    5.30
   2 -18   1   76.49    7.70
  -2  18   1   78.19    9.60
   2 -18  -1   87.99    6.10
  -2 -18   1   98.59    8.10
  -2  18  -1   86.49   10.90
  -2  18  -1   91.19    9.60
   3 -18   1   20.00    4.30
   3 -18   1   16.60    6.20
  -3 -18  -1   16.70    6.40
  -3  18   1   20.60    7.60
   3  18  -1   22.20    6.40
   3 -18  -1   13.20    6.50
  -3  18  -1   15.40    7.10
   3 -18  -1   23.30    4.70
  -3 -18   1   15.80    6.20
  -3  18  -1   15.70    8.80
   4 -18   1  460.35   17.80
   4 -18   1  444.86   15.30
  -4  18   1  449.56   20.40
  -4 -18  -1  433.46   18.50
  -4  18  -1  440.86   19.90
  -4  18  -1  417.86   22.00
   4 -18  -1  443.86   15.40
   4 -18  -1  422.56   16.70
  -4 -18   1  420.56   17.60
  -5  18   1   91.29   11.00
  -5 -18  -1  108.79   10.10
   5 -18   1   92.79    7.20
   5 -18   1   92.29    8.90
  -5  18   1   88.09   12.30
  -5  18  -1   79.09   10.20
  -5 -18   1   77.59    8.50
  -5 -18   1   81.59    9.20
  -5  18  -1   81.39   11.80
   5 -18  -1   73.89    8.10
   5 -18  -1   94.19    7.50
  -6 -18  -1  730.03   26.40
   6 -18   1  723.03   23.20
  -6  18   1  765.32   28.20
   6 -18   1  737.03   25.30
  -6  18   1  707.73   30.20
  -6  18  -1  667.43   26.20
  -6  18  -1  687.43   28.90
  -6 -18   1  699.43   24.70
  -6 -18   1  681.73   25.00
   6 -18  -1  663.23   23.40
   6 -18  -1  699.73   22.50
  -7  18   1   67.19   11.30
   7 -18   1   58.99    8.80
  -7  18   1   67.99   12.30
  -7 -18  -1   77.29    5.90
  -7 -18  -1   74.09    9.90
   7 -18   1   81.49    7.80
  -7  18  -1   58.99   10.70
   7 -18  -1   63.29    7.60
  -7 -18   1   62.09    9.00
   7 -18  -1   72.09    8.70
  -7  18  -1   74.69   12.40
  -7 -18   1   71.19    9.10
  -8  18   1   17.30    9.90
  -8 -18  -1   13.10    8.30
   8 -18   1   12.20    7.40
  -8 -18  -1    8.10    4.80
   8 -18   1   12.10    6.30
  -8  18   1   10.90   10.60
  -8 -18  -1    5.70    7.90
   8 -18  -1   -0.40    6.10
   8 -18  -1    6.10    7.00
  -8 -18   1   10.10    8.10
  -8  18  -1    3.10   10.50
  -8 -18   1    1.60    4.50
  -8 -18   1   10.20    7.30
  -8  18  -1    5.30    9.30
  -9  18   1   25.70   11.70
  -9 -18  -1   31.90    9.20
  -9 -18  -1   27.60    8.90
   9 -18   1   23.00    7.30
  -9 -18  -1   33.30    6.00
  -9  18   1   34.50   11.10
  -9 -18   1   35.90    5.90
  -9  18  -1   35.20   12.30
  -9 -18   1   19.50    8.30
  -9 -18   1   39.80    9.40
  -9  18  -1   31.40   11.20
   9 -18  -1   32.10    7.70
 -10  18   1  413.86   24.10
 -10 -18  -1  461.45   22.60
 -10  18   1  449.76   26.50
 -10 -18  -1  479.05   22.60
 -10 -18  -1  453.75   17.50
  10 -18   1  484.05   20.40
  10 -18  -1  519.35   21.30
 -10 -18   1  448.06   22.00
 -10 -18   1  487.55   22.80
 -10  18  -1  480.35   24.60
 -10  18  -1  466.45   27.00
 -10 -18   1  484.05   17.80
  10 -18  -1  479.65   20.30
 -11 -18  -1  117.19   12.90
 -11  18   1  103.89   15.80
 -11  18   1  124.09   15.50
 -11  18  -1  123.79   16.20
 -11 -18   1  124.89   12.70
 -11  18  -1  106.69   14.30
   0  19   1   16.20    7.50
   0  19  -1    6.20    6.70
   0 -19   1   10.00    6.40
   1 -19   1   99.29    8.90
  -1  19   1  128.19   11.50
   1  19  -1  119.29   10.60
   1 -19  -1  157.38    8.10
  -1  19  -1  137.39   12.90
  -1  19  -1  155.68   13.00
   1  19   1  143.59   13.40
   2 -19   1  569.54   17.30
  -2  19   1  578.74   23.50
   2  19  -1  600.44   22.90
   2 -19   1  559.94   20.40
  -2  19  -1  557.24   22.30
   2 -19  -1  555.34   17.40
  -2  19  -1  556.64   24.70
   2  19   1  555.14   22.80
  -3 -19  -1  207.48   14.20
  -3  19   1  207.58   15.40
   3 -19   1  212.98   10.10
   3 -19   1  239.18   13.20
  -3  19  -1  220.38   15.40
  -3  19  -1  229.68   18.80
   3 -19  -1  208.48   10.50
  -3 -19   1  243.08   14.00
   4 -19   1  437.06   15.30
  -4  19   1  424.36   23.40
  -4 -19  -1  440.16   18.80
   4 -19   1  429.66   18.20
  -4  19   1  436.96   20.80
   4 -19  -1  342.77   14.20
  -4 -19   1  363.86   16.90
  -4  19  -1  371.66   19.10
  -4  19  -1  371.06   21.50
  -5 -19  -1   26.30    7.60
  -5  19   1    5.70   10.00
   5 -19   1   21.90    5.50
   5 -19   1   16.50    7.20
  -5  19   1   16.30    9.00
  -5  19  -1   29.20   10.20
   5 -19  -1   12.80    5.60
  -5 -19   1   12.60    7.00
  -5  19  -1   15.20    8.40
  -6  19   1  168.38   15.90
  -6 -19  -1  171.08   12.90
   6 -19   1  186.28   11.50
   6 -19   1  180.18   13.30
  -6  19   1  171.08   16.30
   6 -19  -1  176.08   12.00
  -6  19  -1  189.48   19.10
  -6  19  -1  174.58   16.00
  -6 -19   1  192.88   13.90
  -6 -19   1  193.48   14.90
  -7  19   1  145.99   15.50
   7 -19   1  149.59   11.90
   7 -19   1  177.48   13.60
  -7  19   1  166.88   16.20
  -7 -19  -1  149.49    8.90
  -7 -19  -1  152.68   12.80
  -7 -19   1  161.58   12.70
  -7  19  -1  161.48   15.80
  -7  19  -1  150.68   14.10
  -7 -19   1  163.68   12.70
   7 -19  -1  177.98   12.50
  -8  19   1  417.16   25.00
   8 -19   1  398.16   19.30
   8 -19   1  433.16   17.80
  -8 -19  -1  409.06   20.90
  -8 -19  -1  408.66   15.00
  -8  19   1  406.76   22.60
  -8 -19   1  414.26   20.80
  -8 -19   1  453.45   15.00
  -8  19  -1  421.36   25.20
  -8  19  -1  411.46   22.00
  -8 -19   1  424.36   20.30
   8 -19  -1  393.46   18.10
   9 -19   1  105.09   10.10
  -9 -19  -1  113.49    8.20
   9 -19   1  105.69   11.30
  -9  19   1  128.29   14.60
  -9  19   1  106.89   15.10
  -9 -19  -1  113.89   12.50
  -9 -19   1  108.59   12.30
  -9  19  -1  134.29   14.80
  -9 -19   1  118.89   11.90
  -9  19  -1  110.39   15.70
   9 -19  -1  129.79   11.20
  -9 -19   1  115.29    9.80
   0  20   1  457.35   21.50
   0  20  -1  448.16   22.70
   0  20  -1  446.26   20.50
   1  20  -1  190.88   14.70
  -1  20   1  184.98   15.40
  -1  20  -1  233.28   15.80
   1  20   1  207.68   16.10
  -1  20  -1  207.18   17.50
   2 -20   1   74.69    5.60
   2  20  -1   69.99    9.80
  -2  20   1   78.09   11.00
  -2  20  -1   51.59   10.80
  -2  20  -1   63.69    9.60
   2  20   1   57.99   10.20
   2 -20  -1   61.89    5.80
   3 -20   1   20.40    4.70
  -3  20   1    8.80    9.90
  -3  20   1   13.30    8.70
   3  20  -1   21.10    8.20
   3  20   1   28.10    9.10
  -3  20  -1   26.50   10.20
  -3  20  -1   38.90    9.20
   3 -20  -1   28.10    5.40
   4 -20   1  177.58   10.30
  -4  20   1  178.48   16.30
  -4  20   1  200.78   16.90
  -4 -20  -1  165.18   12.80
  -4 -20   1  165.88   13.50
   4 -20  -1  171.28   10.80
  -4  20  -1  198.08   18.80
  -4  20  -1  172.58   15.20
  -5  20   1  312.77   19.30
   5 -20   1  301.87   13.50
  -5 -20  -1  315.37   17.50
   5 -20   1  274.27   16.90
  -5  20   1  292.77   22.40
  -5  20  -1  310.47   21.80
  -5 -20   1  307.87   16.50
   5 -20  -1  302.77   14.10
  -5  20  -1  321.87   19.00
  -6  20   1  259.57   21.70
  -6 -20  -1  262.17   16.40
  -6  20   1  274.27   19.60
   6 -20   1  271.27   13.80
   6 -20   1  259.37   15.70
  -6 -20   1  270.87   16.30
   6 -20  -1  280.57   14.20
  -6  20  -1  283.67   19.10
  -6  20  -1  260.07   21.80
   7 -20   1   42.60    7.30
  -7 -20  -1   44.80    9.50
  -7  20   1   28.40   11.20
  -7  20   1   47.90   12.70
   7 -20   1   37.70    8.90
   7 -20  -1   32.90    7.20
  -7  20  -1   25.60   12.00
  -7  20  -1   48.20   11.30
  -7 -20   1   41.50    9.00
  -8  20   1   17.00   11.00
  -8  20   1   11.70   12.10
  -8 -20  -1    3.90    8.80
  -8 -20   1   -5.10    8.00
  -8  20  -1    4.30   12.00
  -8  20  -1    7.30   10.50
   0  21  -1    6.30    8.10
   0  21  -1    3.10    9.00
   0  21   1    0.10    8.20
   1  21  -1  134.19   12.40
   1  21  -1  126.29   13.00
  -1  21   1  149.99   13.60
  -1  21  -1  111.59   12.00
   1  21   1   98.39   11.70
  -1  21  -1  110.89   12.90
   2  21  -1  386.16   21.10
   2  21  -1  345.47   19.30
  -2  21   1  358.16   22.80
  -2  21   1  389.66   20.70
  -2  21  -1  406.96   20.50
   2 -21  -1  398.76   14.20
  -2  21  -1  364.96   22.30
   2  21   1  375.26   20.30
  -3  21   1  327.57   19.60
   3 -21   1  315.47   12.60
   3  21  -1  299.67   18.10
  -3  21   1  332.27   22.40
  -3  21  -1  277.77   20.50
   3  21   1  284.97   18.40
  -3  21  -1  265.27   17.80
   3 -21  -1  266.87   12.40
  -4  21   1  154.68   16.30
  -4  21   1  176.08   16.90
   4  21  -1  178.38   15.90
   4 -21   1  180.98   10.60
   4 -21  -1  189.88   11.40
  -4  21  -1  172.88   16.70
  -4  21  -1  166.08   16.30
  -5 -21  -1   11.70    8.60
  -5  21   1    3.10    9.80
   5 -21   1   15.40    5.60
  -5  21   1    6.60   11.70
  -5 -21   1   22.40    8.10
  -5  21  -1   17.50    9.80
   5 -21  -1   10.40    6.00
  -5  21  -1    9.10   11.10
   0  22   1  217.18   17.70
   0  22  -1  221.18   19.30
  -1  22   1  219.18   20.70
   1  22  -1  207.68   18.40
  -1  22  -1  205.88   19.10
   0   0  -2 6652.03  168.38
   0   0  -2 6706.03  168.48
   0   0  -2 7473.25  168.68
   0   0  -2 7199.38  168.48
   0   0   2 6594.94  168.48
   0   0   2 6630.74  168.08
   0   0   2 6655.33  168.48
   0   0  -2 6658.93  168.08
   0   0  -2 6802.52  168.08
   0   0   2 6753.82  168.18
   1   0  -2  142.89    4.20
   1   0   2  142.49    4.10
   1   0  -2  145.89    4.20
  -1   0  -2  141.19    4.00
  -1   0  -2  134.19    4.10
  -1   0  -2  139.59    4.20
   1   0  -2  153.08    4.80
   1   0   2  147.89    3.90
  -1   0  -2  150.08    4.30
  -1   0   2  149.99    4.20
   1   0  -2  148.39    4.40
  -1   0   2  141.99    4.10
  -1   0   2  139.89    4.20
  -1   0  -2  136.29    4.10
  -1   0  -2  152.28    5.10
  -2   0   2  508.65   13.60
  -2   0  -2  509.85   13.40
   2   0   2  520.55   13.70
  -2   0  -2  515.15   13.70
   2   0   2  520.05   13.60
   2   0   2  543.95   14.40
  -2   0   2  510.05   13.70
  -2   0  -2  564.04   14.30
   2   0   2  499.85   13.60
   2   0  -2  538.45   14.30
  -2   0   2  535.85   14.20
  -2   0  -2  529.25   13.60
  -2   0  -2  524.25   13.60
  -2   0   2  509.85   13.60
  -2   0  -2  505.05   13.60
   2   0  -2  537.85   14.30
   2   0  -2  509.35   13.70
   2   0  -2  503.15   13.60
  -2   0  -2  541.05   14.70
   3   0   2 2977.00   73.49
  -3   0  -2 2926.01   72.49
  -3   0   2 3023.50   73.49
  -3   0   2 2808.72   72.49
   3   0  -2 2885.11   72.49
  -3   0   2 2828.22   72.49
  -3   0   2 2897.61   72.39
   3   0   2 2913.71   72.39
  -3   0   2 2831.52   72.39
  -3   0  -2 2895.51   72.09
   3   0  -2 2884.51   72.39
   3   0   2 2894.41   72.49
   3   0  -2 2943.91   73.09
  -3   0  -2 3052.19   73.79
  -3   0  -2 3148.19   73.59
   3   0   2 2794.72   72.39
   3   0  -2 2724.53   73.39
  -3   0   2 2928.21   72.39
  -3   0  -2 2823.92   72.39
   3   0  -2 2881.31   72.49
  -3   0  -2 2910.41   72.39
  -4   0   2 3437.66   88.69
   4   0  -2 3584.94   88.59
  -4   0  -2 3545.45   88.19
  -4   0  -2 3472.25   88.49
  -4   0   2 3508.05   88.59
   4   0   2 3594.74   89.99
  -4   0   2 3535.45   88.59
   4   0  -2 3431.16   89.29
  -4   0   2 3691.63   88.29
  -4   0   2 3452.15   88.59
  -4   0  -2 3726.83   90.29
   4   0   2 3501.95   88.69
  -4   0   2 3565.14   88.59
   4   0  -2 3528.95   89.99
   4   0  -2 3511.95   88.59
  -4   0  -2 3746.83   90.29
  -4   0   2 3668.43   90.09
   4   0   2 3542.55   88.49
  -4   0  -2 3439.76   88.59
  -4   0  -2 3532.15   88.49
   4   0   2 3503.95   88.49
   4   0  -2 3560.74   88.69
  -5   0   2   19.40    2.10
  -5   0  -2   17.20    2.00
   5   0   2   17.60    3.50
   5   0  -2   16.10    3.40
  -5   0  -2   15.10    2.00
  -5   0   2   15.60    3.30
  -5   0   2   14.60    1.90
  -5   0   2   18.30    2.20
   5   0  -2   16.80    2.20
   5   0   2   18.60    2.10
   5   0  -2   18.40    2.80
   5   0   2   22.50    2.40
  -5   0  -2   17.80    3.50
   5   0  -2   19.40    2.20
  -5   0  -2   18.20    1.80
  -5   0  -2   15.40    2.10
  -5   0   2   16.50    2.40
   5   0  -2   12.60    1.90
  -5   0   2   21.90    2.10
  -5   0  -2   23.80    3.50
   5   0   2   15.90    2.00
   6   0  -2 4416.16  109.29
  -6   0   2 4400.16  109.29
   6   0   2 4417.76  111.79
   6   0  -2 4275.17  111.79
  -6   0  -2 4495.35  111.39
   6   0  -2 4228.38  110.09
   6   0   2 4401.46  109.29
  -6   0   2 4258.37  109.49
   6   0   2 4386.46  109.49
  -6   0  -2 4407.26  108.69
  -6   0  -2 4346.67  111.89
  -6   0  -2 4270.67  109.39
   6   0  -2 4330.37  109.49
  -6   0   2 4357.66  109.29
  -6   0  -2 4304.97  109.19
  -6   0  -2 4323.57  109.19
   6   0  -2 4410.06  109.29
  -6   0   2 4557.94  109.39
  -6   0   2 4348.86  109.29
   6   0   2 4367.56  109.29
  -6   0   2 4424.56  111.69
  -7   0  -2   21.40    2.70
   7   0   2   21.00    2.60
  -7   0   2   17.40    4.30
   7   0   2   28.40    4.90
  -7   0   2   26.10    3.00
  -7   0   2   27.60    2.90
   7   0  -2   24.60    4.60
  -7   0  -2   26.20    3.20
   7   0  -2   27.10    2.80
  -7   0  -2   26.00    4.60
  -7   0  -2   25.60    2.50
   7   0   2   22.60    2.60
  -7   0   2   28.30    3.30
   7   0  -2   30.40    3.30
  -7   0   2   31.10    3.20
   7   0   2   23.30    3.00
  -7   0   2   34.50    3.10
  -7   0  -2   23.40    2.70
  -7   0  -2   24.10    4.30
   7   0  -2   26.80    2.90
   7   0  -2   33.90    3.80
   8   0   2   21.20    3.20
  -8   0  -2   21.40    3.20
   8   0  -2   14.90    2.70
  -8   0  -2   23.80    2.70
   8   0  -2   17.60    2.80
  -8   0  -2   25.30    2.90
   8   0  -2   18.80    3.10
   8   0   2   16.20    4.80
  -8   0   2   15.00    2.80
  -8   0  -2   19.90    4.50
  -8   0  -2   18.30    2.80
  -8   0   2   20.00    2.90
  -8   0   2   23.20    3.20
  -8   0   2   20.40    3.30
  -8   0   2   15.90    3.20
  -8   0   2   16.50    5.00
   8   0   2   22.50    2.90
  -8   0  -2   27.40    5.40
   8   0   2   14.80    2.70
   8   0  -2   12.50    4.70
  -9   0   2    7.00    2.80
  -9   0  -2   16.00    5.60
  -9   0   2   12.40    5.30
  -9   0   2   15.80    3.50
   9   0   2    9.60    2.80
  -9   0  -2   16.10    3.50
   9   0  -2   15.10    3.10
   9   0  -2    9.80    2.90
  -9   0   2   10.90    3.00
   9   0   2   13.40    3.40
   9   0  -2    4.50    5.00
   9   0   2   13.00    3.00
  -9   0  -2   11.90    3.00
  -9   0  -2   11.40    2.60
  -9   0  -2   14.50    4.70
  -9   0   2   16.50    3.70
  -9   0   2    5.10    3.00
  -9   0  -2   13.90    2.90
   9   0   2   19.00    5.60
   9   0  -2   15.30    3.20
 -10   0  -2 2573.54   71.39
  10   0   2 2633.74   67.39
 -10   0   2 2687.33   67.49
 -10   0   2 2609.24   67.49
  10   0  -2 2542.05   72.39
  10   0   2 2644.14   72.19
 -10   0   2 2605.94   67.29
  10   0  -2 2693.53   67.59
 -10   0  -2 2598.94   67.39
  10   0  -2 2688.53   67.59
 -10   0  -2 2629.64   70.09
 -10   0   2 2604.04   67.89
 -10   0   2 2660.93   68.19
  10   0   2 2595.34   67.79
  10   0  -2 2526.25   67.59
 -10   0  -2 2539.75   66.49
 -10   0   2 2527.65   71.29
 -10   0  -2 2611.64   67.89
 -10   0  -2 2611.54   67.39
  10   0   2 2647.44   67.49
  11   0   2    4.50    3.60
  11   0   2    6.50    3.60
  11   0  -2   10.20    3.60
 -11   0   2   18.30    7.10
 -11   0   2    9.80    3.60
 -11   0  -2    7.30    3.60
 -11   0  -2   10.10    5.80
 -11   0  -2   15.20    6.60
 -11   0   2    0.90    3.50
 -11   0   2    7.80    3.90
 -11   0  -2   11.00    3.30
  11   0  -2   10.30    6.60
 -11   0  -2    8.90    3.60
  11   0  -2   11.10    3.70
  11   0   2    9.40    6.60
 -11   0   2   10.80    4.50
 -11   0   2   12.70    4.60
  11   0   2   11.00    4.00
 -11   0  -2    6.70    4.10
 -12   0  -2  741.23   28.20
 -12   0   2  811.62   24.00
 -12   0  -2  799.22   27.50
  12   0   2  798.82   23.90
 -12   0   2  798.62   23.80
  12   0   2  799.62   29.80
  12   0  -2  771.82   29.90
 -12   0   2  820.22   24.90
 -12   0  -2  808.62   23.90
 -12   0  -2  804.52   22.90
 -12   0   2  754.22   29.10
  12   0  -2  838.02   24.10
 -12   0  -2  788.42   24.50
 -12   0   2  825.62   25.10
 -13   0   2  135.89   10.40
  13   0   2   89.89   11.80
 -13   0  -2  123.69    8.00
  13   0  -2  104.89   12.90
 -13   0  -2  121.99   11.30
 -13   0   2  108.29    7.80
 -13   0  -2  102.99    8.70
  13   0  -2  132.69    8.70
 -13   0   2  106.29   12.60
 -13   0  -2  115.29    9.70
 -13   0  -2  123.59    8.80
 -13   0  -2  106.29   12.20
  13   0   2  130.99    9.00
 -14   0  -2  179.38   16.90
 -14   0   2  163.98   15.00
  14   0   2  150.18   15.20
 -14   0   2  169.28    9.90
 -14   0  -2  159.48   14.80
 -14   0  -2  161.38   11.60
 -14   0  -2  157.18   12.10
 -14   0  -2  167.28    9.20
  14   0  -2  150.58   15.70
 -14   0   2  179.48   12.30
 -15   0  -2    7.20    7.90
 -15   0  -2   11.70    7.00
  15   0  -2    0.30    9.90
 -15   0   2    8.10    5.20
  15   0   2   14.00   10.20
 -15   0   2    9.10   10.00
 -15   0  -2    9.90    8.00
 -15   0  -2   12.50   10.10
 -16   0  -2  523.65   27.40
  16   0  -2  524.85   29.90
 -16   0   2  540.05   21.90
  16   0   2  573.74   29.80
 -16   0   2  574.74   19.80
 -16   0  -2  552.94   22.10
 -16   0   2  555.24   27.50
 -17   0  -2   45.00    9.60
  17   0  -2   20.90   13.30
 -17   0   2   12.50   12.20
 -17   0  -2   17.00   11.80
  17   0   2   23.00   12.60
 -17   0   2   37.50    9.40
  18   0   2   31.30   14.20
  18   0  -2   24.50   14.70
 -18   0   2   15.70   13.20
 -18   0  -2   21.30    9.70
 -18   0   2   46.90   10.50
 -18   0  -2   15.60   13.10
 -19   0  -2    0.80    9.60
  19   0   2   -0.80   13.40
 -19   0  -2   -9.40   12.40
  19   0  -2   -5.50   14.40
 -19   0   2    3.80    9.70
 -19   0   2    7.30   13.40
   0   1   2   19.90    1.20
   0  -1  -2   19.40    0.90
   0  -1   2   19.40    1.30
   0  -1  -2   22.30    1.20
   0  -1  -2   21.80    1.20
   0   1  -2   18.30    1.10
   0  -1  -2   16.70    1.60
   0  -1  -2   19.40    1.20
   0   1   2   18.20    1.20
   0  -1  -2   24.60    2.00
   0  -1   2   18.30    1.10
   0   1  -2   19.10    1.10
   0   1   2   18.30    1.30
   0   1  -2   18.40    1.60
   0  -1   2   21.40    1.30
   0  -1   2   17.70    1.30
   0  -1  -2   17.20    1.20
   0   1  -2   18.40    1.10
  -1  -1  -2  411.36   10.90
   1  -1   2  421.16   10.90
  -1   1   2  415.46   10.70
  -1  -1  -2  421.16   11.00
   1  -1   2  402.96   10.90
   1  -1   2  417.96   11.00
   1   1  -2  405.56   10.90
   1   1  -2  444.66   11.30
  -1  -1  -2  401.66   10.90
  -1   1   2  399.16   11.00
  -1   1   2  413.16   11.00
   1   1  -2  402.36   10.90
  -1  -1  -2  409.96   11.00
   1   1  -2  414.76   10.90
  -1   1   2  434.46   11.20
   1   1  -2  461.45   10.90
  -1  -1  -2  449.36   11.20
  -1   1   2  401.06   11.00
  -1  -1  -2  471.85   12.10
   1  -1  -2  524.85   14.10
  -1  -1   2  565.84   14.00
   1   1   2  539.65   13.80
  -1   1  -2  593.84   14.00
  -1   1  -2  539.75   13.80
   1  -1  -2  552.54   14.70
  -1  -1   2  506.25   13.90
   1   1   2  544.45   13.90
   1  -1  -2  516.15   13.80
  -1   1  -2  533.65   13.80
  -1   1  -2  557.44   14.60
  -1   1  -2  531.35   13.80
   1   1   2  541.35   13.80
  -1  -1   2  537.25   14.00
   1   1   2  526.85   13.80
   1   1   2  547.85   13.40
   1  -1  -2  515.85   13.90
  -1  -1   2  540.55   13.80
   1  -1  -2  521.65   13.90
  -1  -1   2  523.65   13.80
  -2  -1  -2 4051.99  102.39
  -2   1   2 4036.50  102.09
  -2  -1  -2 4071.69  102.19
  -2  -1  -2 4442.86  103.69
  -2  -1  -2 4067.89  102.29
   2  -1   2 3971.20  102.39
  -2  -1  -2 4569.74  102.09
  -2   1   2 4080.29  102.39
   2   1  -2 4060.69  102.29
   2   1  -2 4427.26  102.79
  -2  -1  -2 3965.40  102.29
   2   1  -2 4047.80  102.29
   2  -1   2 3969.50  102.29
  -2   1   2 3953.30  102.29
   2  -1   2 4016.10  102.29
  -2  -1  -2 4029.60  102.29
   2  -1   2 4194.68  102.19
   2  -1   2 4207.38  103.29
   2   1  -2 4118.99  102.29
  -2   1   2 4284.97  102.79
   2   1   2 5377.56  132.69
   2   1   2 5324.27  132.59
  -2   1  -2 5138.89  132.59
   2  -1  -2 5214.08  132.69
   2   1   2 5204.88  132.59
  -2  -1   2 5217.58  132.79
  -2   1  -2 5556.94  133.29
   2  -1  -2 5395.06  133.39
  -2   1  -2 5387.46  132.59
   2   1   2 5674.23  133.09
  -2  -1   2 5178.08  132.59
  -2  -1   2 5197.98  132.59
  -2   1  -2 5771.42  133.69
  -2  -1   2 5267.17  132.79
   2  -1  -2 5501.45  133.49
  -2   1  -2 5184.88  132.59
   2  -1  -2 5253.47  132.69
  -2  -1   2 5630.64  133.39
  -3   1   2  918.21   23.60
  -3  -1  -2  913.41   23.50
   3   1  -2  908.71   23.50
  -3  -1  -2  893.41   23.50
   3  -1   2  895.61   23.50
   3   1  -2  896.61   23.50
  -3  -1  -2  946.61   23.00
  -3   1   2  923.61   23.70
  -3  -1  -2  967.00   24.60
  -3   1   2  879.71   23.60
  -3  -1  -2  909.31   23.60
   3  -1   2  884.51   23.50
  -3  -1  -2  992.50   25.00
  -3   1   2  907.61   23.30
   3  -1   2  930.21   24.90
  -3  -1  -2  907.21   23.60
   3   1  -2  919.71   23.50
   3  -1   2  916.31   23.70
  -3  -1  -2  905.21   23.40
   3   1  -2  904.91   24.50
   3   1  -2  910.61   24.10
  -3   1  -2  845.32   22.10
  -3  -1   2  818.92   22.40
  -3   1  -2  922.71   23.40
  -3   1  -2  852.31   22.10
   3   1   2  840.92   22.10
  -3   1  -2  871.11   22.20
  -3   1  -2  914.31   23.30
  -3  -1   2  840.62   22.20
  -3  -1   2  839.82   22.10
   3  -1  -2  849.91   22.30
   3   1   2  839.62   22.10
   3   1   2  865.01   22.20
  -3   1  -2  846.92   21.60
  -3  -1   2  840.12   22.40
   3  -1  -2  856.61   22.20
  -3  -1   2  841.12   22.10
   3  -1  -2  841.32   22.40
   3  -1  -2  908.91   23.20
  -3  -1   2  867.71   23.40
   3   1   2  908.41   23.10
  -4  -1  -2 1631.34   41.60
  -4   1   2 1653.53   41.60
  -4  -1  -2 1638.04   41.60
   4  -1   2 1631.34   41.60
   4  -1   2 1613.44   41.80
  -4   1   2 1737.03   43.00
   4   1  -2 1656.13   41.60
  -4  -1  -2 1599.04   41.80
  -4  -1  -2 1626.04   41.40
  -4  -1  -2 1701.73   43.40
  -4  -1  -2 1669.93   43.20
   4   1  -2 1621.44   42.20
   4   1  -2 1633.74   41.60
   4  -1   2 1658.63   41.60
   4   1  -2 1648.94   41.70
  -4  -1  -2 1594.44   41.70
  -4   1   2 1594.44   41.80
   4  -1  -2 1625.74   42.00
  -4  -1   2 1798.92   41.60
  -4  -1   2 1726.93   43.70
   4  -1  -2 1668.33   43.00
   4   1   2 1647.04   42.00
   4   1   2 1726.53   43.30
  -4  -1   2 1625.54   41.90
  -4   1  -2 1612.54   41.30
   4  -1  -2 1626.24   42.00
  -4   1  -2 1722.53   43.50
  -4  -1   2 1625.54   42.10
   4   1   2 1604.14   41.90
  -4   1  -2 1660.93   41.90
  -4  -1   2 1627.74   42.20
  -4  -1   2 1596.44   42.00
  -4   1  -2 1636.64   42.00
  -4  -1   2 1626.54   41.90
  -4   1  -2 1708.03   43.40
   4  -1  -2 1598.94   42.20
  -4   1  -2 1641.84   41.90
   4   1   2 1623.04   41.90
   4  -1  -2 1670.03   43.70
  -5  -1  -2  107.39    4.30
  -5   1   2  103.99    4.90
  -5  -1  -2  101.99    4.80
  -5  -1  -2  118.79    6.70
  -5   1   2  113.19    4.70
   5   1  -2  111.19    4.70
   5   1  -2  109.69    4.60
  -5  -1  -2  111.79    4.50
   5  -1   2  107.89    4.90
  -5  -1  -2  115.69    4.60
   5   1  -2  111.09    6.30
  -5  -1  -2  109.49    6.60
  -5   1   2  103.59    4.70
  -5   1   2  110.99    4.80
   5   1  -2  109.99    4.50
  -5   1   2   99.99    4.50
  -5  -1  -2  110.09    5.00
   5  -1   2  107.49    4.50
   5  -1   2  108.79    4.60
   5   1  -2  113.69    5.40
   5  -1  -2  106.19    6.50
   5  -1  -2  105.49    4.60
  -5   1  -2  109.99    6.20
  -5   1  -2  100.89    4.40
   5   1   2  107.09    4.30
   5  -1  -2  103.59    5.80
  -5   1  -2   98.99    6.00
  -5  -1   2   98.29    4.60
  -5  -1   2   97.49    5.00
  -5  -1   2  112.69    4.30
   5  -1  -2   93.59    4.80
   5   1   2  103.19    4.60
   5   1   2   93.09    6.20
  -5  -1   2   92.49    4.30
  -5  -1   2  100.99    4.80
  -5  -1   2  104.59    6.50
  -5   1  -2   97.99    4.30
  -5  -1   2   97.29    4.40
   5   1   2  106.09    4.30
   5  -1  -2  100.39    4.40
  -5   1  -2   99.89    3.70
  -6   1   2  978.70   28.20
  -6  -1  -2  946.91   25.80
   6  -1   2  980.80   25.90
   6   1  -2  974.60   26.50
   6  -1   2  974.60   25.90
  -6   1   2  981.90   26.10
  -6   1   2  944.21   26.20
   6  -1   2 1014.80   28.70
  -6  -1  -2  961.60   25.70
   6   1  -2  964.80   25.80
   6   1  -2  964.60   28.20
  -6  -1  -2  970.40   26.10
  -6  -1  -2  992.50   28.30
  -6  -1  -2 1053.39   28.40
  -6  -1  -2  976.10   25.60
   6   1  -2  973.10   26.00
  -6   1   2  969.80   25.90
  -6  -1  -2  959.70   26.30
  -6   1   2  991.30   26.00
   6  -1   2  955.10   26.10
  -6   1   2  972.40   26.00
   6   1  -2  986.10   25.90
   6   1   2  861.21   23.20
  -6   1  -2  865.51   23.30
  -6  -1   2  848.62   23.40
   6   1   2  890.81   25.60
   6   1   2  860.81   23.40
   6  -1  -2  884.71   23.40
  -6   1  -2  849.61   23.40
  -6  -1   2  919.41   25.90
  -6  -1   2  925.81   23.30
  -6  -1   2  845.82   23.40
   6  -1  -2  847.92   24.30
   6  -1  -2  870.61   23.30
   6  -1  -2  824.02   23.50
  -6  -1   2  841.82   23.20
  -6   1  -2  852.01   22.50
  -6   1  -2  890.91   25.60
  -6   1  -2  923.41   25.20
   6   1   2  855.21   23.20
  -6  -1   2  858.81   23.30
   7   1  -2   57.39    4.40
   7   1  -2   55.09    5.00
  -7  -1  -2   60.09    5.80
  -7   1   2   56.79    4.40
  -7  -1  -2   60.49    6.00
  -7  -1  -2   52.59    4.30
   7   1  -2   55.19    4.20
  -7  -1  -2   61.59    4.20
   7  -1   2   62.49    6.10
  -7  -1  -2   58.79    3.90
  -7   1   2   61.09    4.80
   7   1  -2   70.19    6.90
   7  -1   2   51.89    4.10
   7  -1   2   57.09    4.20
   7   1  -2   53.59    4.10
   7  -1   2   57.09    4.70
  -7  -1  -2   62.79    4.10
  -7   1   2   60.49    6.00
  -7   1   2   61.49    4.30
  -7   1   2   62.59    4.40
  -7  -1  -2   58.59    4.80
  -7   1   2   57.89    4.30
  -7  -1   2  102.49    5.70
   7  -1  -2  104.19    5.30
  -7  -1   2  104.39    5.40
   7   1   2   93.69    4.90
  -7   1  -2   93.19    5.40
   7  -1  -2   94.49    5.50
   7  -1  -2   93.39    5.10
  -7  -1   2  102.99    5.10
  -7   1  -2   98.59    5.00
  -7   1  -2  100.29    5.10
  -7  -1   2   92.49    7.40
  -7   1  -2  105.39    7.50
  -7   1  -2   98.79    4.30
   7   1   2  100.29    5.00
  -7   1  -2  102.09    7.00
  -7  -1   2  108.79    5.10
   7   1   2   97.69    5.30
  -7  -1   2  108.89    5.50
   7   1   2   91.89    7.50
   8  -1   2 2862.31   74.59
  -8  -1  -2 2892.41   74.59
   8   1  -2 2904.81   77.79
  -8  -1  -2 2954.30   74.99
  -8  -1  -2 2931.61   73.79
   8   1  -2 2941.31   74.29
   8   1  -2 2839.62   74.39
  -8  -1  -2 3043.80   77.09
   8  -1   2 2937.91   78.09
  -8  -1  -2 2926.41   77.69
  -8   1   2 3001.00   74.79
   8  -1   2 2885.81   74.29
  -8   1   2 2842.22   74.59
   8   1  -2 2856.41   74.69
  -8   1   2 2878.81   74.09
  -8   1   2 2968.10   77.49
  -8  -1  -2 2907.11   74.19
  -8  -1  -2 2914.81   74.29
   8   1  -2 3002.50   74.39
  -8   1   2 2955.60   74.39
   8  -1   2 2936.61   74.29
  -8   1   2 2885.21   74.39
  -8   1  -2 2523.55   63.29
   8   1   2 2531.55   63.39
  -8   1  -2 2392.56   62.29
  -8  -1   2 2478.25   63.29
   8   1   2 2538.35   66.79
  -8  -1   2 2460.85   66.59
  -8   1  -2 2506.85   63.29
  -8   1  -2 2493.35   65.49
   8  -1  -2 2517.95   63.49
  -8  -1   2 2502.05   63.29
  -8   1  -2 2474.95   63.59
   8  -1  -2 2342.97   66.99
   8   1   2 2496.35   63.29
   8  -1  -2 2497.55   63.39
  -8  -1   2 2444.26   63.59
  -8   1  -2 2456.35   66.39
  -8  -1   2 2485.65   63.79
  -8  -1   2 2479.75   63.39
   8  -1  -2 2421.26   63.69
   8   1   2 2430.26   63.49
  -9   1   2   19.30    3.30
   9  -1   2   20.80    3.60
  -9   1   2   21.30    3.30
  -9  -1  -2   21.50    3.20
  -9  -1  -2   19.90    3.00
  -9   1   2   24.40    3.90
   9  -1   2   23.40    3.30
  -9   1   2   24.20    3.50
   9   1  -2   17.20    5.50
   9   1  -2   17.50    3.30
  -9  -1  -2   21.00    5.50
  -9   1   2   19.70    3.80
   9  -1   2   26.00    6.00
  -9  -1  -2   17.10    3.90
   9   1  -2   22.30    3.30
  -9   1   2   23.10    6.00
  -9  -1  -2   16.90    5.10
  -9  -1  -2   18.90    3.60
   9  -1   2   14.20    3.10
   9   1  -2   22.50    3.30
  -9  -1  -2   19.10    3.10
   9   1   2   40.40    4.00
  -9   1  -2   47.00    3.50
   9  -1  -2   38.70    4.20
  -9   1  -2   36.50    3.80
   9   1   2   31.10    6.00
  -9   1  -2   42.30    5.80
  -9  -1   2   35.90    6.60
  -9  -1   2   33.90    3.60
   9  -1  -2   32.30    6.20
   9  -1  -2   44.50    4.20
   9   1   2   41.40    4.30
  -9  -1   2   44.80    4.50
  -9  -1   2   30.60    3.60
   9   1   2   38.70    3.90
  -9   1  -2   34.80    6.30
  -9   1  -2   37.50    4.10
   9  -1  -2   32.60    3.70
  -9  -1   2   47.60    4.50
  -9   1  -2   36.70    3.70
  -9  -1   2   39.20    4.40
 -10  -1  -2  162.28    7.80
 -10  -1  -2  171.88    8.80
 -10  -1  -2  156.68    7.30
 -10  -1  -2  152.88    9.20
  10   1  -2  155.18    8.00
  10   1  -2  172.18    8.00
 -10   1   2  161.58    8.80
 -10  -1  -2  149.88   11.10
  10   1  -2  156.98   12.00
 -10  -1  -2  170.08   11.70
 -10   1   2  163.38    7.70
  10  -1   2  166.08    7.80
 -10   1   2  148.19   11.90
 -10   1   2  164.48    9.10
 -10  -1  -2  165.28    7.80
  10   1  -2  160.18    7.70
 -10   1   2  164.58    8.00
  10  -1   2  155.08    8.50
  10  -1   2  171.78   12.80
  10  -1   2  159.38    7.90
 -10   1   2  153.28    8.00
  10  -1  -2  167.18    8.60
 -10   1  -2  152.18   11.50
 -10   1  -2  163.38    6.80
  10   1   2  164.48    7.70
 -10  -1   2  174.08    7.80
 -10   1  -2  155.38   11.10
 -10   1  -2  156.48    7.60
  10   1   2  161.78    7.70
  10   1   2  158.58    8.20
  10  -1  -2  154.48   12.60
  10  -1  -2  157.18    8.10
  10   1   2  165.78   12.40
 -10  -1   2  167.28    8.80
 -10  -1   2  150.88    8.80
 -10  -1   2  171.58    8.00
  10  -1  -2  159.58    8.00
 -10   1  -2  159.68    7.90
 -10  -1   2  136.49   12.00
 -10   1  -2  170.88    8.70
 -10  -1   2  157.78    8.30
 -11   1   2   34.20    7.70
  11   1  -2   36.20    4.50
  11  -1   2   32.70    8.00
 -11  -1  -2   36.30    4.30
 -11   1   2   41.70    4.80
  11  -1   2   43.60    4.80
 -11  -1  -2   39.10    5.70
 -11  -1  -2   38.80    7.10
 -11   1   2   41.30    5.50
 -11  -1  -2   29.40    4.10
 -11  -1  -2   42.10    4.60
 -11   1   2   33.80    4.50
  11   1  -2   31.90    7.90
  11  -1   2   50.39    5.50
  11   1  -2   45.80    4.70
 -11  -1  -2   38.80    7.80
  11  -1   2   42.00    4.80
 -11   1   2   32.00    5.50
 -11  -1  -2   49.00    5.60
 -11   1   2   44.70    4.90
 -11   1  -2   37.00    4.60
 -11   1  -2   36.80    4.40
  11  -1  -2   41.10    4.70
  11   1   2   43.90    4.70
 -11  -1   2   39.80    5.20
 -11   1  -2   22.40    7.70
 -11   1  -2   32.30    4.70
 -11   1  -2   35.50    3.90
 -11  -1   2   33.10    7.80
 -11  -1   2   32.70    4.40
  11   1   2   38.80    8.10
 -11  -1   2   44.90    4.60
  11  -1  -2   32.40    8.00
 -11  -1   2   45.50    5.70
  11  -1  -2   32.30    4.50
  11  -1  -2   30.70    4.70
 -11   1  -2   28.30    6.60
  11   1   2   43.20    4.70
 -11  -1   2   32.90    5.10
 -12  -1  -2  983.70   29.50
 -12   1   2 1035.10   29.60
  12   1  -2  967.30   34.60
  12   1  -2 1005.40   28.80
 -12   1   2  996.20   29.10
 -12  -1  -2  992.40   32.10
 -12  -1  -2  972.80   28.60
 -12   1   2  972.20   33.30
  12  -1   2 1035.80   29.00
 -12   1   2 1009.60   28.90
  12  -1   2  980.90   35.00
 -12  -1  -2  966.20   29.90
 -12  -1  -2  999.40   33.90
 -12  -1  -2  971.40   27.90
 -12   1   2 1022.30   30.20
  12  -1   2 1026.90   28.90
 -12   1   2 1049.70   28.70
 -12   1  -2 1071.79   31.30
 -12  -1   2 1106.99   30.80
 -12  -1   2 1081.69   31.60
 -12   1  -2 1134.59   30.90
  12   1   2 1131.79   30.90
 -12  -1   2 1107.99   30.80
 -12   1  -2 1061.19   33.80
 -12   1  -2 1086.79   30.70
 -12   1  -2 1026.50   35.20
 -12  -1   2  998.40   35.40
 -12  -1   2 1110.09   31.90
  12   1   2 1086.39   36.60
 -12   1  -2 1042.10   29.20
  12  -1  -2 1005.50   37.00
  12  -1  -2 1106.39   30.90
 -13  -1  -2    2.60    4.20
 -13   1   2   11.70    4.70
 -13  -1  -2    9.40    6.90
 -13  -1  -2   16.90    8.40
 -13  -1  -2   14.40    6.00
  13   1  -2   10.30    7.40
 -13   1   2    0.70    4.40
  13  -1   2    6.80    4.50
 -13   1   2    9.70    8.30
 -13  -1  -2    8.50    4.30
 -13   1   2   17.20    5.60
  13   1  -2    0.30    7.70
 -13  -1  -2   13.50    5.20
  13  -1   2   17.20    8.60
 -13   1   2   10.70    6.00
  13  -1  -2    5.60    8.30
  13   1   2    8.10    4.40
 -13   1  -2   14.50    4.00
  13   1   2   16.50    8.40
 -13  -1   2   13.40    5.60
 -13   1  -2    2.40    4.80
 -13   1  -2   16.40    8.20
 -13   1  -2   15.90    7.00
 -13  -1   2    5.10    8.30
  13  -1  -2   14.90    4.60
 -13  -1   2    9.70    4.30
 -13   1  -2   22.40    5.70
  14  -1   2  600.34   28.50
 -14  -1  -2  664.53   22.30
 -14  -1  -2  601.94   22.20
  14   1  -2  656.33   29.10
 -14  -1  -2  590.14   27.00
 -14  -1  -2  662.33   20.10
 -14   1   2  571.74   26.40
 -14  -1  -2  668.33   25.00
 -14   1  -2  628.64   18.90
  14   1   2  604.24   27.40
 -14  -1   2  553.34   25.70
  14  -1  -2  582.94   28.60
 -14  -1   2  635.44   22.00
 -14   1  -2  587.44   26.20
 -14   1  -2  630.34   24.50
 -14  -1   2  621.54   20.00
 -15  -1  -2   17.60    5.50
 -15  -1  -2   21.40    7.40
 -15   1   2   16.70   10.50
 -15  -1  -2    5.00    9.90
  15  -1   2    9.80   10.30
 -15   1   2   12.90    5.20
  15   1  -2   21.50   10.90
 -15  -1  -2   12.90    7.50
 -15  -1  -2   17.70   10.50
 -15  -1   2   15.10    5.80
 -15  -1   2   16.20    7.10
 -15  -1   2   10.20   10.20
 -15   1  -2    0.20    6.70
 -15   1  -2    6.30    9.80
  15   1   2    6.50    9.90
 -15   1  -2    2.70    8.20
 -15  -1   2    6.20    6.70
  15  -1  -2   -1.10   10.10
  16  -1   2   -0.90   10.50
 -16  -1  -2   -2.60   10.10
  16   1  -2   14.90   11.30
 -16   1   2    2.80    5.70
 -16   1   2    0.80   10.20
 -16  -1  -2    6.20    7.80
  16  -1  -2    8.80   11.80
 -16   1  -2    0.90   11.10
 -16  -1   2   12.10    7.90
 -16   1  -2    2.80    7.50
 -16  -1   2   -1.80   10.50
  16   1   2    3.20   10.60
 -16  -1   2    7.40    6.10
 -17  -1  -2   24.40   12.00
 -17   1   2   34.00   12.30
 -17  -1  -2   31.30    9.30
  17  -1   2   22.20   12.80
  17   1  -2   17.50   12.90
 -17  -1   2   18.90   12.30
  17  -1  -2   19.40   13.30
 -17   1  -2   17.20    8.80
 -17   1  -2   27.50   12.40
 -17  -1   2    9.30    6.70
 -17  -1   2   23.80    9.20
  17   1   2   32.20   12.70
  18   1  -2  464.75   31.30
  18  -1   2  447.06   30.00
 -18  -1  -2  503.55   22.60
 -18   1   2  454.15   21.60
 -18  -1  -2  447.16   27.60
 -18   1   2  454.65   27.60
 -18   1  -2  484.45   28.00
 -18  -1   2  453.25   28.00
 -18   1  -2  486.15   22.70
  18  -1  -2  417.46   31.30
  18   1   2  461.65   30.20
 -18  -1   2  483.35   22.20
 -19  -1  -2    8.40    9.80
 -19   1   2   10.70    9.80
  19  -1   2    5.40   14.00
 -19   1   2    3.30   13.30
  19   1  -2   13.70   14.80
 -19  -1  -2   -6.30   13.20
 -19  -1   2   -6.70    9.60
 -19   1  -2    4.30   13.50
  19  -1  -2    5.90   15.00
 -19   1  -2    6.30    9.80
  19   1   2   -1.70   13.50
 -19  -1   2    0.90   13.10
   0  -2  -2 2893.61   74.79
   0  -2  -2 3065.79   74.99
   0  -2   2 2939.91   74.59
   0   2   2 2943.61   74.79
   0   2  -2 3047.50   74.69
   0  -2   2 3109.69   74.79
   0  -2   2 3052.49   74.99
   0   2  -2 3142.19   75.19
   0  -2   2 2966.50   74.59
   0  -2  -2 3225.38   75.59
   0   2   2 2920.31   74.79
   0  -2   2 3008.00   74.59
   0   2  -2 2947.10   74.59
   0  -2  -2 3011.20   74.79
   0  -2   2 3013.50   74.49
   0  -2   2 3004.30   75.09
  -1   2   2   86.59    3.00
  -1  -2  -2   91.09    3.40
   1  -2   2   79.99    2.70
   1  -2   2   88.39    3.10
  -1  -2  -2   94.69    4.20
  -1  -2  -2   82.79    2.80
  -1   2   2   82.29    2.90
   1  -2   2   89.59    2.50
  -1   2   2   83.99    2.90
   1   2  -2   86.99    2.90
   1  -2   2   85.99    2.80
   1   2  -2   84.19    2.70
  -1   2   2   88.09    3.30
   1  -2   2   86.39    3.10
  -1  -2  -2   87.39    2.90
   1   2  -2   89.99    2.70
   1   2  -2   87.79    3.20
  -1  -2   2   33.10    2.10
   1   2   2   32.00    1.70
  -1  -2   2   34.20    1.50
  -1   2  -2   33.40    1.60
  -1  -2   2   34.20    1.50
   1  -2  -2   34.40    2.70
  -1  -2   2   29.80    1.90
  -1  -2   2   33.00    1.50
  -1   2  -2   36.40    1.70
   1  -2  -2   35.70    2.30
   1  -2  -2   31.70    1.80
   1   2   2   33.00    1.60
   1   2   2   33.80    1.60
  -1  -2   2   34.40    1.60
  -1  -2   2   35.00    1.50
  -1   2  -2   33.00    1.60
   1  -2  -2   33.90    1.80
  -1  -2   2   32.20    1.90
  -1   2  -2   32.90    2.30
   2   2  -2 1998.70   49.70
   2   2  -2 2120.99   50.19
   2   2  -2 1995.10   50.39
  -2   2   2 1981.20   49.90
  -2   2   2 2018.70   50.39
  -2  -2  -2 1906.11   49.70
  -2  -2  -2 1980.90   49.99
   2  -2   2 1890.01   49.70
   2  -2   2 1965.30   49.90
  -2   2   2 1960.20   49.90
   2   2  -2 1951.10   49.70
  -2  -2  -2 2169.08   51.29
   2  -2   2 2007.70   49.80
  -2   2   2 1917.81   49.90
   2  -2   2 1913.61   49.90
  -2  -2  -2 2172.48   49.70
  -2  -2  -2 1940.61   49.80
  -2  -2  -2 1992.30   49.90
   2   2   2 2097.09   53.89
   2   2   2 2173.58   53.99
  -2  -2   2 2115.99   53.89
  -2  -2   2 2177.18   53.89
   2  -2  -2 2333.77   55.09
   2   2   2 2146.49   53.99
  -2   2  -2 2197.88   54.89
  -2   2  -2 2153.88   53.99
   2  -2  -2 2124.79   54.09
  -2  -2   2 2339.67   54.69
   2  -2  -2 2070.49   54.09
  -2  -2   2 2136.89   53.99
  -2   2  -2 2120.49   53.99
  -2  -2   2 2160.08   54.29
   2  -2  -2 2077.69   54.09
  -2  -2   2 2147.29   54.49
  -2  -2   2 2136.99   53.89
  -2   2  -2 2073.79   53.99
   2   2   2 2326.67   54.29
  -2   2  -2 2288.57   54.49
   2  -2  -2 2165.58   55.19
  -2  -2   2 2050.29   53.89
   3  -2   2  423.76   11.60
   3   2  -2  458.85   12.00
   3  -2   2  416.16   11.60
   3   2  -2  430.06   11.50
   3   2  -2  420.06   12.50
   3  -2   2  428.46   11.80
   3  -2   2  414.96   11.60
  -3  -2  -2  426.36   11.50
  -3   2   2  431.26   11.70
  -3  -2  -2  419.76   11.60
  -3   2   2  433.66   11.80
  -3  -2  -2  483.55   13.40
   3   2  -2  419.36   11.50
  -3  -2  -2  413.16   11.60
   3   2   2  620.94   16.30
   3  -2  -2  582.74   15.70
  -3   2  -2  588.84   16.50
  -3   2  -2  581.64   15.50
  -3  -2   2  634.64   16.80
   3  -2  -2  607.44   16.80
   3  -2  -2  551.04   15.70
   3   2   2  602.74   15.60
  -3   2  -2  582.14   15.50
  -3  -2   2  581.54   15.50
   3   2   2  581.44   15.50
  -3  -2   2  560.84   16.00
  -3   2  -2  584.24   16.60
  -3  -2   2  571.44   15.40
   3  -2  -2  621.04   17.10
   3   2   2  588.24   15.40
  -3   2  -2  596.84   15.60
   4   2  -2 1882.91   47.60
   4   2  -2 1892.41   47.60
   4  -2   2 1839.72   47.90
  -4  -2  -2 2085.79   49.80
  -4  -2  -2 1880.51   48.00
   4   2  -2 1851.51   47.60
  -4   2   2 1871.21   47.80
  -4  -2  -2 1815.42   47.70
  -4   2   2 1858.01   47.90
   4   2  -2 1979.90   48.20
  -4  -2  -2 1852.31   47.60
  -4   2   2 1989.60   49.00
  -4  -2  -2 1842.02   47.60
   4  -2   2 1879.31   47.60
  -4  -2  -2 1850.51   47.60
   4  -2   2 1855.91   47.70
   4  -2   2 1860.21   47.70
   4   2  -2 1899.01   49.00
   4  -2  -2 2456.05   63.39
  -4  -2   2 2657.93   64.99
  -4  -2   2 2434.26   62.99
  -4   2  -2 2500.25   63.09
  -4   2  -2 2435.06   63.09
  -4  -2   2 2518.25   63.69
   4  -2  -2 2631.64   65.29
   4   2   2 2626.34   64.29
  -4   2  -2 2451.75   63.09
   4  -2  -2 2468.05   63.19
  -4  -2   2 2423.16   63.09
   4  -2  -2 2534.25   63.29
  -4   2  -2 2596.44   64.49
  -4   2  -2 2478.55   62.29
  -4  -2   2 2492.25   63.49
  -4   2  -2 2529.05   64.39
   4   2   2 2514.95   63.09
   4   2   2 2480.05   62.99
   4  -2  -2 2566.54   64.39
   4   2   2 2508.85   63.19
   5   2  -2  312.17    9.40
  -5  -2  -2  313.37   11.30
  -5   2   2  316.27    9.80
  -5   2   2  321.37    9.90
  -5  -2  -2  307.97    9.30
   5   2  -2  325.87   10.10
   5  -2   2  309.17    9.40
   5  -2   2  312.17    9.80
   5  -2   2  304.67   11.80
  -5   2   2  317.17    9.60
  -5  -2  -2  303.87    9.30
   5   2  -2  322.17   11.30
  -5  -2  -2  307.57    9.60
  -5  -2  -2  328.57    9.50
   5   2  -2  316.67    9.40
  -5   2   2  317.27    9.60
  -5   2   2  295.57   11.00
  -5  -2  -2  323.67   11.70
   5   2  -2  318.57    9.30
  -5   2   2  313.27    9.40
  -5   2  -2  293.77    8.10
  -5  -2   2  293.37    9.30
  -5   2  -2  298.57    9.10
   5  -2  -2  298.57    9.20
   5   2   2  289.27    8.90
  -5   2  -2  314.27   10.50
   5   2   2  294.97    8.90
   5  -2  -2  296.27    9.20
  -5  -2   2  307.87    8.90
  -5  -2   2  290.87    9.40
  -5   2  -2  296.17    9.20
   5  -2  -2  280.97    9.40
  -5  -2   2  318.07    8.80
   5  -2  -2  292.07   10.40
   5   2   2  291.77   10.70
  -5  -2   2  303.37   11.60
  -5  -2   2  297.77    9.70
   5  -2  -2  322.67   11.90
  -5  -2   2  294.47    9.00
  -5   2  -2  308.07   10.80
   5   2   2  293.47    9.10
   6   2  -2 4223.58  103.89
  -6   2   2 4103.79  103.59
  -6   2   2 4104.09  103.29
  -6  -2  -2 4098.09  103.89
  -6   2   2 4182.88  103.99
  -6   2   2 4259.27  105.59
   6  -2   2 4090.09  103.49
  -6  -2  -2 4329.67  106.09
  -6  -2  -2 4049.79  103.29
   6   2  -2 4109.79  103.39
   6   2  -2 4165.68  103.39
   6  -2   2 4092.89  103.79
   6  -2   2 4182.88  103.49
  -6  -2  -2 4291.37  105.89
  -6  -2  -2 4027.80  103.29
  -6   2   2 4018.70  103.69
  -6   2   2 4032.40  103.59
  -6  -2  -2 4145.08  103.69
  -6  -2  -2 4070.69  103.29
   6   2  -2 4099.49  105.59
   6   2  -2 4198.18  103.39
   6  -2   2 4020.20  106.39
  -6  -2   2 4277.97  107.99
  -6  -2   2 4265.27  110.59
  -6   2  -2 4397.96  110.09
  -6  -2   2 4244.38  107.59
   6  -2  -2 4311.37  107.89
  -6   2  -2 4231.98  107.89
  -6  -2   2 4570.34  107.69
  -6   2  -2 4296.17  107.79
   6  -2  -2 4428.46  110.89
  -6  -2   2 4255.37  107.89
  -6   2  -2 4247.88  106.79
  -6  -2   2 4349.96  107.69
   6  -2  -2 4167.28  108.09
   6   2   2 4304.37  109.79
   6  -2  -2 4235.18  107.79
  -6  -2   2 4272.77  108.39
   6   2   2 4297.67  107.79
  -6   2  -2 4277.17  107.79
   6   2   2 4329.97  107.59
   6   2   2 4251.07  107.59
  -6   2  -2 4401.76  109.39
  -7  -2  -2  239.68   10.70
   7  -2   2  222.28    8.50
  -7  -2  -2  229.58    8.50
   7   2  -2  235.58    8.50
  -7   2   2  217.98   10.30
  -7  -2  -2  230.28    7.90
  -7  -2  -2  229.98   10.80
  -7   2   2  217.08    8.10
   7  -2   2  225.28    8.10
   7   2  -2  233.18   10.70
  -7  -2  -2  244.98    8.90
  -7   2   2  233.78    8.50
   7  -2   2  223.78   11.50
  -7  -2  -2  218.88    7.80
   7   2  -2  226.58    7.90
   7   2  -2  228.78    8.00
   7   2  -2  230.88    8.10
   7  -2   2  228.08    8.10
  -7   2   2  228.68    8.20
  -7  -2  -2  219.68    7.90
  -7   2   2  233.18    7.90
  -7   2   2  224.48    8.70
  -7   2  -2  247.78   10.50
   7   2   2  250.67    8.40
  -7   2  -2  222.48   10.80
   7  -2  -2  226.08    8.70
  -7   2  -2  232.88    8.30
  -7  -2   2  234.38   11.40
   7  -2  -2  221.18    8.20
  -7  -2   2  230.78    8.00
  -7   2  -2  232.98    7.10
   7   2   2  243.78   10.80
  -7   2  -2  228.68    8.40
  -7  -2   2  224.08    8.50
   7  -2  -2  229.78    8.40
  -7  -2   2  226.78    8.00
  -7  -2   2  247.88    8.60
   7   2   2  234.08    8.00
  -7  -2   2  241.38    8.60
   7  -2  -2  228.68   11.30
   7   2   2  241.58    8.10
  -8   2   2    9.70    4.30
   8  -2   2    1.90    2.50
   8   2  -2    0.70    2.20
   8  -2   2    4.50    2.30
  -8   2   2    6.10    2.40
  -8  -2  -2    3.30    2.20
   8  -2   2    6.80    4.60
  -8   2   2    5.20    2.80
  -8   2   2   -0.60    2.20
   8   2  -2    6.40    2.30
  -8  -2  -2    2.10    2.20
   8   2  -2    4.30    2.20
  -8  -2  -2    1.80    2.90
  -8   2   2    4.20    2.40
  -8  -2  -2    3.00    4.10
  -8  -2  -2    4.30    2.60
  -8  -2  -2    4.10    3.80
   8  -2   2    1.70    2.30
  -8   2   2    5.00    2.80
  -8  -2  -2    2.80    2.10
   8   2  -2    4.60    4.10
   8   2  -2    1.50    2.50
  -8   2  -2    5.80    3.90
  -8  -2   2    6.90    2.80
   8  -2  -2   11.50    4.70
  -8  -2   2   12.00    4.60
   8   2   2   10.80    2.60
   8  -2  -2    8.60    2.80
  -8   2  -2    7.00    2.40
   8  -2  -2    9.10    2.70
   8  -2  -2    6.80    2.60
   8   2   2    7.00    4.10
  -8  -2   2    9.40    2.40
  -8   2  -2    8.40    2.00
   8   2   2    7.80    2.30
  -8   2  -2    9.10    4.20
  -8   2  -2   10.70    2.70
  -8   2  -2    8.00    2.50
   8   2   2   11.80    2.70
  -8  -2   2    9.60    2.40
  -8  -2   2    8.30    3.10
  -8  -2   2    9.00    3.00
  -9   2   2   24.20    3.50
   9   2  -2   36.00    3.70
  -9  -2  -2   31.90    6.70
  -9  -2  -2   34.00    4.10
   9   2  -2   27.90    6.00
   9   2  -2   22.50    3.30
  -9  -2  -2   31.70    3.50
  -9  -2  -2   32.40    4.60
   9  -2   2   29.70    3.60
  -9   2   2   31.30    4.50
  -9   2   2   34.20    3.70
   9  -2   2   34.30    4.20
  -9  -2  -2   27.80    3.40
  -9   2   2   32.00    6.20
   9  -2   2   30.20    3.50
  -9  -2  -2   34.20    3.70
  -9   2   2   36.10    4.20
  -9   2   2   34.20    3.90
   9   2  -2   36.30    3.90
   9   2  -2   28.00    3.40
   9  -2   2   25.20    6.20
  -9  -2  -2   28.20    5.50
   9  -2  -2   43.90    4.60
  -9  -2   2   46.60    4.10
   9   2   2   40.70    6.30
  -9   2  -2   39.10    6.30
  -9  -2   2   34.80    6.40
   9   2   2   47.30    4.30
  -9  -2   2   36.20    4.50
   9  -2  -2   43.00    4.10
  -9   2  -2   33.80    3.70
  -9  -2   2   36.00    4.30
  -9   2  -2   41.70    4.40
   9  -2  -2   40.00    7.00
  -9   2  -2   32.90    3.60
   9   2   2   44.80    4.00
   9  -2  -2   36.70    4.00
  -9   2  -2   40.70    5.70
  -9   2  -2   48.70    3.30
   9   2   2   41.50    3.80
  -9  -2   2   45.70    4.50
  -9  -2   2   46.80    4.00
 -10  -2  -2 1632.84   46.80
 -10  -2  -2 1603.64   43.50
 -10  -2  -2 1624.94   44.70
 -10   2   2 1626.64   43.30
 -10   2   2 1693.03   44.00
 -10  -2  -2 1567.24   48.00
 -10   2   2 1666.23   43.90
  10  -2   2 1529.65   48.70
  10  -2   2 1633.34   44.30
  10   2  -2 1659.33   43.70
  10   2  -2 1695.13   43.80
  10  -2   2 1702.53   44.00
  10   2  -2 1644.44   48.20
 -10  -2  -2 1638.64   43.70
 -10   2   2 1669.93   48.00
 -10  -2  -2 1692.43   43.50
 -10  -2  -2 1641.64   44.20
 -10   2   2 1678.43   44.40
 -10   2   2 1697.23   44.80
  10  -2   2 1647.64   43.90
  10   2   2 1664.63   48.20
  10  -2  -2 1700.33   44.20
 -10   2  -2 1651.13   42.40
 -10   2  -2 1610.34   47.50
 -10  -2   2 1650.63   44.30
 -10  -2   2 1623.04   48.10
  10   2   2 1666.93   43.70
 -10  -2   2 1644.74   44.30
  10  -2  -2 1683.33   44.00
 -10  -2   2 1668.43   44.10
 -10   2  -2 1630.14   44.10
  10  -2  -2 1590.24   49.20
  10  -2  -2 1626.54   44.40
  10   2   2 1642.24   43.70
 -10   2  -2 1651.23   43.80
 -10  -2   2 1652.43   43.70
 -10  -2   2 1658.93   43.70
 -10   2  -2 1651.63   46.40
 -11   2   2  140.89    7.50
 -11   2   2  131.89    8.00
 -11  -2  -2  121.29    7.70
  11   2  -2  135.09    7.80
  11   2  -2  118.59   11.30
 -11  -2  -2  132.19    7.60
  11  -2   2  121.89    7.90
 -11  -2  -2  119.49   11.20
 -11  -2  -2  132.19    7.60
 -11   2   2  138.29    9.50
 -11   2   2  138.39    8.10
  11   2  -2  130.19    8.20
  11  -2   2  129.29    8.80
  11  -2   2  126.99    7.90
  11  -2   2  125.09   12.00
 -11   2   2  129.49    8.60
 -11   2   2  118.19   11.70
 -11  -2  -2  138.39    9.20
 -11  -2  -2  120.19    8.80
 -11  -2  -2  139.39   11.50
 -11   2  -2  105.49    7.50
  11   2   2  105.29    7.10
 -11   2  -2  111.79    7.50
  11   2   2   90.59   10.20
 -11   2  -2  106.19    5.90
  11  -2  -2  118.59    7.60
 -11   2  -2   99.99   10.20
 -11  -2   2  116.19    8.20
  11  -2  -2   96.89    8.10
 -11   2  -2  117.19    8.20
 -11  -2   2  114.49   11.20
  11  -2  -2  106.99   11.40
 -11  -2   2  110.29    8.30
  11   2   2  117.79    7.20
 -11  -2   2   93.19    7.00
 -11  -2   2  106.79    8.40
  11  -2  -2  111.79    7.50
 -11   2  -2  113.49   10.50
 -11  -2   2  103.09    7.10
  12   2  -2  828.12   23.90
 -12   2   2  828.32   23.50
 -12  -2  -2  766.82   23.40
  12   2  -2  702.03   29.40
 -12  -2  -2  814.92   24.80
 -12   2   2  813.52   25.50
 -12  -2  -2  757.72   27.50
 -12   2   2  790.62   23.90
  12  -2   2  735.43   30.10
 -12   2   2  792.22   28.50
 -12   2   2  786.42   24.50
 -12  -2  -2  813.72   23.80
  12  -2   2  820.72   24.80
 -12  -2  -2  802.32   25.20
  12  -2   2  811.12   24.10
 -12   2   2  802.62   23.90
 -12  -2  -2  779.42   29.20
  12  -2   2  843.82   24.10
  12  -2  -2  650.43   28.00
  12   2   2  741.23   21.50
 -12   2  -2  723.83   21.60
 -12  -2   2  721.73   21.50
 -12  -2   2  668.03   26.40
 -12   2  -2  663.03   25.10
 -12  -2   2  708.03   22.50
 -12   2  -2  615.44   25.80
 -12   2  -2  709.43   21.50
  12  -2  -2  741.13   21.90
  12   2   2  666.13   27.00
 -12   2  -2  694.93   19.80
 -12   2  -2  704.73   22.00
  12  -2  -2  721.93   21.70
  12  -2  -2  699.73   23.30
 -13   2   2    4.10    5.60
 -13  -2  -2    5.70    4.90
  13  -2   2    2.40    8.40
 -13   2   2   11.00    8.20
  13   2  -2   -4.60    7.60
 -13   2   2    3.60    4.50
 -13  -2  -2    4.20    7.00
 -13  -2  -2    3.60    4.50
 -13  -2  -2    0.30    7.70
 -13  -2  -2    6.10    5.80
 -13   2  -2    8.90    7.30
  13   2   2   15.10    8.30
 -13   2  -2    5.80    3.50
 -13  -2   2   11.50    6.00
 -13  -2   2   15.70    5.50
 -13  -2   2   10.70    8.20
 -13  -2   2    2.60    4.50
  13  -2  -2    5.30    8.70
 -13   2  -2   -0.30    7.80
  14   2  -2  184.28   18.10
 -14  -2  -2  186.48   12.30
 -14  -2  -2  175.68   12.90
 -14  -2  -2  173.88   10.10
 -14  -2  -2  171.08   15.90
 -14  -2  -2  167.58   14.80
 -14   2   2  162.28   15.20
 -14   2   2  159.78   15.50
  14  -2   2  140.29   15.40
  14  -2  -2  148.49   15.80
 -14  -2   2  158.78   12.40
 -14   2  -2  133.19   13.50
 -14  -2   2  156.08   11.80
 -14  -2   2  129.79    9.90
 -14   2  -2  143.19   14.10
  14   2   2  155.78   14.80
 -14  -2   2  132.09   14.00
 -15   2   2   19.80    5.30
 -15  -2  -2   18.60    7.50
  15   2  -2   15.90   10.70
 -15   2   2   19.60   10.50
 -15  -2  -2   23.60   10.30
 -15  -2  -2   23.00    5.90
 -15  -2  -2   20.80    6.90
  15  -2   2   22.80   10.70
 -15  -2   2   14.60    6.00
  15   2   2   14.50   10.10
 -15  -2   2    6.40    9.90
  15  -2  -2   15.30   10.70
 -15  -2   2   25.40    7.30
 -15   2  -2   15.70    8.30
 -15  -2   2   17.80    7.60
 -15   2  -2   13.90   10.10
 -16   2   2  526.55   27.70
  16  -2   2  570.04   30.30
  16   2  -2  545.75   30.10
 -16  -2  -2  599.64   20.10
 -16  -2  -2  509.65   27.20
 -16  -2  -2  592.04   22.90
 -16   2  -2  606.54   26.10
 -16  -2   2  579.74   28.40
 -16   2  -2  597.44   23.10
 -16  -2   2  653.83   22.10
 -16  -2   2  612.44   23.80
  16   2   2  605.04   30.30
 -16  -2   2  609.84   23.70
  16  -2  -2  595.74   31.90
 -16   2  -2  585.14   28.50
 -17  -2  -2   13.60   12.20
 -17   2   2   11.10   11.40
  17  -2   2   33.40   13.20
  17   2  -2   17.40   12.70
 -17  -2  -2   16.40    8.90
  17   2   2   18.50   12.50
 -17  -2   2   17.80    9.00
 -17   2  -2   19.30    9.00
 -17   2  -2   21.30   12.40
  17  -2  -2    5.80   12.90
 -17  -2   2   23.00    7.20
 -17  -2   2    2.50   11.60
 -18   2   2   16.80   12.80
  18   2  -2   12.20   14.00
  18  -2   2   28.20   14.40
 -18  -2  -2   22.90   10.20
  18  -2   2   39.70    9.50
 -18   2  -2   30.60   10.00
 -18  -2   2   22.30   13.30
  18   2   2   17.90   13.80
  18  -2  -2   11.50   13.70
 -18  -2   2   19.20    7.80
 -18   2  -2   18.10   13.30
 -18  -2   2   19.50    9.90
 -19   2   2  -16.60   12.30
  19   2  -2   -4.00   14.10
  19  -2   2    2.90    9.30
 -19   2   2   -0.10    9.40
  19  -2   2    4.60   14.30
 -19  -2  -2    5.60   10.50
 -19  -2   2   -2.00   13.10
  19   2   2  -15.00   12.90
  19  -2  -2    2.20   14.30
 -19  -2   2   -3.80    9.90
 -19   2  -2   -6.30   13.40
 -19   2  -2   -8.70    9.70
   0  -3  -2    0.60    0.70
   0   3  -2    0.70    1.00
   0  -3  -2    1.50    0.70
   0   3  -2    0.70    0.60
   0   3   2    0.20    0.60
   0  -3  -2    0.10    1.00
   0  -3   2    0.90    0.80
   0  -3   2    0.20    1.00
   0   3  -2    2.70    0.60
   0  -3  -2    2.10    0.50
   0  -3   2    1.20    0.60
   0  -3  -2    2.00    0.80
   0  -3  -2    1.40    1.30
   0  -3  -2    1.80    0.80
   0  -3   2    1.10    0.60
   0   3   2    2.50    0.80
   0  -3   2    1.90    0.90
   1  -3   2  360.26    9.50
  -1  -3  -2  369.56    9.60
  -1  -3  -2  375.06   10.20
  -1  -3  -2  367.16    9.60
  -1  -3  -2  354.06    9.60
  -1  -3  -2  373.96   10.00
   1   3  -2  379.26   10.20
  -1  -3  -2  357.36    9.60
  -1   3   2  360.06    9.70
  -1   3   2  367.36    9.80
   1  -3   2  364.46    9.60
   1  -3   2  369.16    9.90
   1   3  -2  378.16    9.40
   1   3  -2  360.56    9.40
   1  -3   2  350.06    9.50
   1  -3   2  369.06    9.40
   1  -3   2  359.86    9.50
  -1   3   2  355.36   10.30
   1  -3   2  360.06    9.90
  -1   3  -2  387.06   10.30
   1  -3  -2  344.67   10.80
   1  -3  -2  386.36   10.50
   1  -3  -2  402.56   11.60
  -1  -3   2  377.46   10.20
  -1   3  -2  418.36   10.60
  -1  -3   2  398.26   10.40
   1   3   2  384.26   10.30
   1  -3  -2  395.06   10.50
  -1  -3   2  402.26   11.00
  -1   3  -2  395.26   10.30
   1  -3  -2  436.06   11.10
  -1  -3   2  402.36   10.70
   1   3   2  408.66   10.20
   1  -3  -2  387.86   10.50
  -1   3  -2  402.76   11.30
   1   3   2  395.36   10.30
  -1  -3   2  407.66   10.20
  -1  -3   2  385.26   10.80
  -2  -3  -2 4840.02  116.89
  -2  -3  -2 5011.00  118.49
  -2  -3  -2 4606.64  117.29
  -2  -3  -2 4796.32  116.79
  -2  -3  -2 4630.54  116.79
   2  -3   2 4555.14  116.79
   2  -3   2 4775.62  116.99
   2   3  -2 4768.22  116.69
  -2   3   2 4689.33  117.69
  -2   3   2 4693.03  116.99
  -2  -3  -2 4627.44  116.79
   2  -3   2 4724.93  116.89
  -2   3   2 4662.23  116.89
   2   3  -2 4807.22  117.19
  -2  -3  -2 4694.33  117.19
  -2   3   2 4693.83  116.99
   2   3  -2 4642.44  116.69
   2  -3   2 4567.54  116.89
   2  -3   2 4870.91  117.09
   2   3   2 4067.19   98.69
  -2   3  -2 3933.21   99.79
   2  -3  -2 4185.08   99.99
   2  -3  -2 3965.10  100.09
  -2   3  -2 3946.01   98.79
  -2   3  -2 4079.99   99.29
  -2  -3   2 3887.81   98.59
  -2  -3   2 3861.71   98.49
  -2  -3   2 4022.90   98.59
  -2  -3   2 4002.50   98.79
  -2  -3   2 4061.69   99.19
   2   3   2 3990.10   98.69
  -2  -3   2 4154.78   98.59
   2  -3  -2 3712.83   98.89
   2  -3  -2 3902.31   98.89
  -2   3  -2 3893.91   98.79
  -2  -3   2 3925.11   99.49
   2   3   2 4117.29   98.99
  -3   3   2  156.18    5.20
  -3  -3  -2  155.48    4.90
   3   3  -2  158.98    6.00
   3   3  -2  157.68    4.90
  -3   3   2  150.48    5.20
  -3   3   2  158.38    5.20
  -3  -3  -2  160.98    5.50
   3  -3   2  147.59    5.00
   3   3  -2  158.48    4.80
  -3  -3  -2  162.28    5.30
  -3  -3  -2  183.58    7.00
   3  -3   2  156.08    5.20
  -3  -3  -2  155.08    4.90
   3   3  -2  168.88    5.30
  -3  -3  -2  149.49    5.00
   3   3   2  203.68    6.10
  -3   3  -2  202.88    6.20
  -3  -3   2  200.78    6.00
   3  -3  -2  221.68    7.90
  -3   3  -2  203.18    6.20
   3  -3  -2  202.78    6.40
  -3  -3   2  222.08    7.40
  -3  -3   2  203.48    6.60
   3   3   2  210.18    6.10
  -3  -3   2  209.48    6.00
   3  -3  -2  196.38    6.30
   3  -3  -2  209.48    6.60
  -3  -3   2  199.18    6.30
  -3   3  -2  208.08    7.10
  -3   3  -2  205.98    6.20
   3   3   2  217.88    6.80
  -3  -3   2  204.98    6.00
  -4  -3  -2 1265.67   32.60
  -4   3   2 1238.58   32.60
  -4  -3  -2 1240.88   32.90
  -4  -3  -2 1242.58   32.50
   4   3  -2 1330.57   32.70
   4  -3   2 1199.08   32.40
  -4  -3  -2 1259.17   32.30
   4   3  -2 1275.37   33.70
   4  -3   2 1240.38   32.70
  -4   3   2 1307.77   33.80
   4  -3   2 1287.97   34.90
  -4   3   2 1275.67   32.60
   4  -3   2 1257.57   32.50
   4  -3   2 1271.57   32.50
  -4  -3  -2 1389.56   34.60
  -4  -3  -2 1252.87   32.60
  -4   3   2 1241.88   32.60
   4   3  -2 1248.68   32.30
   4   3  -2 1260.57   32.30
  -4   3  -2 1368.76   34.10
  -4   3  -2 1299.17   34.00
  -4  -3   2 1321.17   34.90
  -4  -3   2 1297.27   33.90
  -4   3  -2 1365.66   35.50
   4   3   2 1320.27   33.90
  -4  -3   2 1314.87   34.00
  -4  -3   2 1312.17   34.30
   4  -3  -2 1316.27   34.50
   4  -3  -2 1336.87   34.20
   4   3   2 1324.27   35.10
  -4  -3   2 1377.36   35.80
   4  -3  -2 1340.87   34.30
  -4  -3   2 1331.97   34.50
   4  -3  -2 1294.37   36.20
  -4   3  -2 1358.56   34.10
  -4  -3   2 1317.47   33.90
  -4   3  -2 1364.76   35.40
   4   3   2 1354.56   34.00
   5  -3   2  395.86   11.40
   5  -3   2  383.26   11.60
   5  -3   2  387.56   14.20
  -5   3   2  389.56   11.60
  -5  -3  -2  416.86   13.80
   5   3  -2  398.26   11.20
  -5   3   2  390.76   11.50
  -5  -3  -2  389.16   11.50
  -5  -3  -2  381.86   11.90
  -5  -3  -2  402.86   11.50
  -5   3   2  398.96   12.90
  -5  -3  -2  386.56   11.20
   5  -3   2  383.76   11.30
   5   3  -2  399.56   11.70
  -5   3   2  388.56   11.50
   5  -3   2  379.16   11.30
   5   3  -2  402.56   13.00
   5   3  -2  379.46   11.10
   5   3   2  477.35   14.50
  -5   3  -2  456.85   14.80
   5   3   2  459.55   12.80
  -5   3  -2  446.96   13.00
  -5   3  -2  462.75   14.50
  -5  -3   2  482.55   15.30
  -5  -3   2  461.95   13.10
  -5  -3   2  454.85   13.50
  -5  -3   2  455.75   12.90
  -5  -3   2  463.85   13.50
  -5  -3   2  450.25   13.80
  -5   3  -2  453.85   13.10
   5  -3  -2  452.95   13.50
  -5   3  -2  456.65   13.00
  -5  -3   2  432.56   13.00
   5   3   2  478.35   12.90
   5  -3  -2  475.55   13.20
   5  -3  -2  471.75   16.00
   5   3   2  467.05   13.10
   5  -3  -2  462.35   13.30
  -6  -3  -2 1158.78   30.80
  -6  -3  -2 1139.29   30.30
  -6  -3  -2 1104.69   29.90
   6   3  -2 1140.19   30.00
  -6   3   2 1132.49   30.30
   6  -3   2 1094.79   30.40
   6  -3   2 1140.59   30.20
  -6  -3  -2 1228.48   32.70
   6   3  -2 1151.38   30.00
   6  -3   2 1151.38   33.30
  -6   3   2 1141.49   29.90
  -6   3   2 1152.28   31.00
   6   3  -2 1180.18   30.40
   6  -3   2 1126.29   30.20
   6   3  -2 1187.88   32.40
  -6   3   2 1146.59   30.30
  -6   3   2 1127.39   32.20
  -6  -3  -2 1146.79   30.20
  -6   3   2 1158.18   30.30
  -6  -3   2 1106.39   29.50
   6  -3  -2 1114.19   32.40
  -6  -3   2 1063.19   28.70
  -6   3  -2 1078.69   27.70
  -6   3  -2 1088.09   29.00
  -6   3  -2 1114.79   31.00
   6   3   2 1101.69   28.80
  -6  -3   2 1095.99   29.40
  -6   3  -2 1098.39   30.60
   6   3   2 1138.49   30.80
   6   3   2 1073.09   28.80
   6  -3  -2 1090.69   29.10
  -6  -3   2 1080.79   29.00
   6  -3  -2 1113.49   29.00
   6  -3  -2 1061.99   29.30
  -6   3  -2 1109.99   28.90
  -6  -3   2 1071.39   29.80
   6   3   2 1074.59   28.70
  -6  -3   2 1102.59   31.50
  -6  -3   2 1128.29   28.50
  -6   3  -2 1122.79   29.00
  -7  -3  -2  258.97   11.40
  -7  -3  -2  267.47    8.80
   7  -3   2  266.37    9.00
  -7   3   2  258.67    9.70
   7   3  -2  262.67    9.10
  -7   3   2  269.47   11.20
   7  -3   2  252.47    9.40
   7   3  -2  251.57    8.60
  -7   3   2  259.27    9.10
  -7  -3  -2  261.17    9.20
  -7  -3  -2  249.08    8.60
   7  -3   2  273.37    9.10
   7   3  -2  275.57   11.60
  -7   3   2  256.07    9.20
  -7   3   2  260.07    9.10
  -7   3   2  269.57    8.50
  -7  -3  -2  252.07    9.00
  -7  -3  -2  274.27   11.90
  -7  -3  -2  272.17    9.70
   7   3  -2  253.87    8.60
   7  -3  -2  342.47   11.50
   7  -3  -2  347.57   14.60
  -7  -3   2  361.46   11.80
   7   3   2  348.77   10.70
  -7  -3   2  359.06   10.80
   7  -3  -2  341.37   11.10
   7   3   2  342.37   10.90
  -7   3  -2  359.96   12.90
  -7  -3   2  335.47   10.70
  -7   3  -2  347.57   11.00
   7   3   2  370.76   13.60
  -7   3  -2  334.47   11.10
  -7  -3   2  340.97   11.20
  -7   3  -2  344.07   13.50
  -7  -3   2  349.37   14.00
   7   3   2  355.06   10.80
   7  -3  -2  350.26   11.20
  -7  -3   2  334.87   11.50
  -7   3  -2  335.97   10.90
  -7  -3   2  339.07   10.70
  -7   3  -2  350.16    9.60
   8   3  -2 2358.76   59.99
  -8  -3  -2 2306.17   60.79
   8  -3   2 2284.77   60.49
   8  -3   2 2372.46   60.19
  -8   3   2 2351.26   60.19
  -8  -3  -2 2311.17   59.79
  -8  -3  -2 2360.26   63.39
  -8   3   2 2326.77   59.59
   8  -3   2 2256.47   63.99
  -8  -3  -2 2297.07   59.79
  -8   3   2 2333.87   60.29
  -8   3   2 2436.36   63.29
  -8  -3  -2 2350.86   60.29
  -8  -3  -2 2350.76   59.99
  -8   3   2 2363.06   60.19
   8   3  -2 2398.46   59.89
  -8  -3  -2 2408.16   62.99
   8   3  -2 2153.48   59.79
   8   3  -2 2360.66   63.09
  -8   3   2 2397.86   61.09
   8   3  -2 2340.17   59.79
   8  -3   2 2320.97   60.09
  -8   3  -2 2374.76   61.09
   8   3   2 2302.47   58.69
  -8   3  -2 2355.36   62.09
   8  -3  -2 2234.58   59.39
  -8   3  -2 2327.07   58.89
   8  -3  -2 2110.19   62.99
   8   3   2 2275.37   58.89
  -8  -3   2 2251.27   58.69
   8   3   2 2362.86   58.79
  -8  -3   2 2269.67   59.29
   8  -3  -2 2350.16   59.29
  -8   3  -2 2267.17   59.09
  -8   3  -2 2246.78   57.49
  -8  -3   2 2309.77   58.79
  -8  -3   2 2310.17   58.69
  -8  -3   2 2310.37   62.69
  -8   3  -2 2296.37   58.99
   8  -3  -2 2363.16   59.09
  -8  -3   2 2265.57   59.19
   8   3   2 2234.58   61.79
  -8  -3   2 2308.37   59.79
  -9   3   2   74.09    5.30
   9   3  -2   84.59    5.40
   9   3  -2   85.39    5.80
  -9   3   2   87.79    5.30
   9   3  -2   70.69    7.90
   9  -3   2   89.09    5.90
  -9   3   2   84.79    6.90
  -9  -3  -2   81.09    8.10
   9  -3   2   86.19    8.80
  -9  -3  -2   85.49    5.90
  -9  -3  -2   81.29    5.50
   9  -3   2   88.29    6.80
   9  -3   2   80.39    5.90
  -9  -3  -2   71.79    5.30
  -9  -3  -2   82.39    7.00
  -9  -3  -2   79.49    6.50
  -9   3   2   77.69    5.90
   9   3  -2   73.49    5.40
  -9   3   2   79.99    6.40
  -9   3   2   93.29    8.90
  -9  -3  -2   76.09    7.60
  -9  -3   2   90.99    7.20
   9   3   2   92.19    9.10
   9  -3  -2   91.99    6.10
  -9   3  -2   86.39    6.00
  -9  -3   2   89.69    5.60
   9  -3  -2   88.49    9.40
  -9   3  -2   87.99    8.50
   9   3   2   97.89    5.80
  -9  -3   2   97.09    6.30
  -9   3  -2   93.79    6.00
   9  -3  -2   96.69    6.40
  -9   3  -2   90.19    4.40
   9  -3  -2   80.99    6.70
   9   3   2   88.49    6.80
  -9   3  -2   80.19    6.30
  -9  -3   2   93.49    5.60
  -9  -3   2   90.39    6.60
   9   3   2   89.89    5.50
  -9   3  -2   96.69    8.90
  -9  -3   2   85.19    6.70
  -9  -3   2   98.49    9.20
  10   3  -2  273.37   10.40
 -10  -3  -2  281.37   10.60
  10  -3   2  294.27   10.90
 -10   3   2  282.57   12.10
  10   3  -2  283.87   10.40
 -10  -3  -2  280.87   11.40
 -10  -3  -2  276.57   12.00
 -10  -3  -2  272.97   10.40
 -10  -3  -2  268.07   14.20
 -10   3   2  264.67   14.00
  10   3  -2  290.47   15.20
  10  -3   2  285.47   10.60
 -10  -3  -2  275.87   15.10
  10  -3   2  261.57   15.70
 -10   3   2  272.47   10.70
 -10   3   2  288.87   10.90
 -10   3   2  280.47   10.10
 -10  -3  -2  282.97   10.30
  10  -3   2  278.07   11.40
 -10   3   2  286.67   11.30
  10   3   2  327.97   11.70
 -10   3  -2  341.97   15.20
  10  -3  -2  338.57   12.40
 -10  -3   2  320.67   16.60
 -10  -3   2  351.56   12.50
  10   3   2  346.87   16.10
  10   3   2  336.77   11.80
 -10  -3   2  338.17   11.80
 -10   3  -2  371.46   12.30
 -10  -3   2  330.37   12.60
 -10  -3   2  339.07   12.80
  10  -3  -2  340.97   17.80
  10  -3  -2  355.76   13.20
 -10   3  -2  344.47   12.50
 -10   3  -2  337.87   16.10
 -10   3  -2  337.57   10.40
 -10   3  -2  351.16   12.10
 -10  -3   2  342.67   11.80
  10  -3  -2  340.57   12.20
 -10  -3   2  333.97   13.30
  11  -3   2   49.00    9.00
 -11  -3  -2   62.69    8.70
 -11  -3  -2   85.19    8.80
 -11   3   2   73.09    5.50
  11  -3   2   65.59    5.50
  11   3  -2   74.69    5.50
 -11  -3  -2   69.39    6.80
 -11  -3  -2   64.99    6.10
 -11   3   2   77.09    6.10
  11   3  -2   73.89    9.40
 -11   3   2   63.19    8.90
 -11   3   2   74.99    5.90
 -11  -3  -2   74.39    5.90
  11  -3   2   60.39    6.10
 -11  -3  -2   69.99    5.50
 -11   3   2   76.09    7.10
 -11   3   2   82.89    6.70
  11  -3   2   68.99    5.70
  11  -3  -2   60.99    5.50
  11  -3  -2   53.59    5.80
  11   3   2   55.69    8.40
  11   3   2   62.29    5.20
 -11  -3   2   53.09    9.20
 -11   3  -2   53.49    8.30
 -11   3  -2   49.30    7.40
 -11  -3   2   52.09    5.70
 -11  -3   2   56.79    6.70
 -11   3  -2   55.49    5.60
 -11   3  -2   49.40    5.00
  11  -3  -2   51.49    9.10
 -11   3  -2   44.60    4.90
 -11  -3   2   58.19    5.10
 -11   3  -2   60.29    4.70
  11  -3  -2   55.59    5.30
 -11  -3   2   48.30    5.70
 -12   3   2 1095.49   29.70
  12   3  -2 1035.40   36.00
 -12   3   2 1055.89   31.50
 -12  -3  -2 1056.79   35.80
 -12   3   2  956.10   34.70
  12  -3   2 1058.39   30.50
 -12   3   2 1096.09   30.60
 -12  -3  -2 1053.59   31.10
 -12  -3  -2 1077.89   30.20
 -12  -3  -2 1080.69   34.10
  12  -3   2 1065.19   31.30
  12  -3   2 1086.09   37.30
 -12   3   2 1106.49   32.20
 -12  -3  -2 1060.89   31.70
 -12  -3  -2 1031.30   30.10
 -12   3  -2 1007.30   27.20
 -12   3  -2 1019.30   32.60
 -12  -3   2  928.91   34.20
  12  -3  -2 1030.10   29.50
  12   3   2 1025.90   30.90
  12  -3  -2  996.60   36.20
 -12  -3   2 1016.30   30.70
 -12  -3   2 1047.30   30.10
 -12  -3   2 1021.80   29.20
  12  -3  -2 1030.90   30.10
  12  -3  -2 1072.19   29.60
  12   3   2  998.40   34.50
 -12   3  -2 1049.59   29.20
 -12  -3   2  963.60   30.70
 -12   3  -2  956.80   33.80
 -13  -3  -2   93.09   11.60
 -13   3   2   95.99   11.70
  13   3  -2   81.79   11.60
 -13  -3  -2  101.59    7.40
 -13  -3  -2   89.49    7.90
  13  -3   2   98.39   12.50
 -13  -3  -2   93.09   10.00
 -13  -3  -2   89.59    8.80
 -13   3   2  105.59    7.90
 -13   3   2  108.99   11.20
 -13  -3   2  104.59    8.70
  13   3   2   89.49   11.50
 -13   3  -2  102.69   10.70
  13  -3  -2   87.19   12.70
 -13  -3   2  108.79    7.90
 -13  -3   2   90.09   12.30
 -13   3  -2  112.29   12.20
 -13  -3   2  106.69    9.30
 -14   3   2  738.83   30.10
 -14  -3  -2  767.62   26.00
  14   3  -2  788.22   32.00
 -14  -3  -2  728.43   30.50
  14  -3   2  741.93   32.10
 -14   3   2  766.92   23.40
 -14  -3  -2  787.12   23.90
 -14   3   2  753.62   26.10
 -14  -3  -2  809.92   25.70
 -14  -3  -2  793.92   30.50
 -14  -3   2  788.02   25.60
 -14  -3   2  782.42   25.90
  14   3   2  774.22   31.40
 -14   3  -2  736.33   30.40
 -14  -3   2  705.43   30.70
 -14   3  -2  751.02   28.30
 -14  -3   2  805.92   24.70
  14  -3  -2  740.53   32.20
 -15  -3  -2   36.10   11.40
 -15   3   2   35.80   11.30
  15  -3   2   37.60   11.70
 -15  -3  -2   38.80    6.60
 -15  -3  -2   36.50    7.40
 -15  -3  -2   48.10    8.70
  15   3  -2   39.40   11.80
 -15   3  -2   34.60    9.40
 -15   3  -2   27.10   11.20
 -15  -3   2   31.90    6.70
 -15  -3   2   28.70    8.00
  15  -3  -2   27.60   12.00
 -15  -3   2   33.70   11.60
 -15  -3   2   38.30    7.80
  15   3   2   34.30   11.30
  16   3  -2   17.70   11.70
 -16   3   2    3.70   11.10
 -16  -3  -2   11.50    7.30
 -16  -3  -2   10.00    8.20
 -16  -3  -2   16.90    6.30
  16  -3   2    6.20   11.10
 -16  -3   2   23.20    7.70
 -16  -3   2   17.40   11.00
  16  -3  -2   10.10   11.80
 -16  -3   2   27.00    8.60
 -16   3  -2   15.80   11.00
 -16   3  -2   14.40    9.10
 -16  -3   2   21.20    6.80
  16   3   2   18.60   11.10
  17   3  -2   30.10   13.20
  17  -3   2   25.20    8.50
 -17  -3  -2   34.70   10.00
 -17   3   2   30.30   13.10
 -17  -3  -2   30.00    7.40
  17  -3   2   14.10   13.10
 -17  -3   2   27.10   12.50
 -17   3  -2   38.10   12.80
 -17  -3   2   29.20    7.40
 -17   3  -2   38.60    9.40
  17   3   2   22.30   12.80
 -17  -3   2   30.60    9.30
  17  -3  -2   15.10   13.00
 -18  -3  -2  384.56   20.80
  18  -3   2  312.87   27.80
 -18   3   2  362.16   25.30
  18  -3   2  347.27   19.30
  18   3  -2  344.87   28.40
 -18  -3   2  359.06   17.60
 -18  -3   2  339.27   19.90
 -18   3  -2  340.57   24.10
 -18   3  -2  337.87   19.80
  18   3   2  310.07   27.30
 -18  -3   2  312.17   24.90
  18  -3  -2  308.67   28.20
 -19  -3  -2   29.10   11.00
 -19   3   2   23.40   13.50
  19  -3   2   34.40   15.60
  19   3  -2   49.10   16.30
 -19   3  -2   37.80   14.70
 -19   3  -2   45.50   11.20
  19   3   2   33.40   14.60
  19  -3  -2   32.60   15.70
 -19  -3   2   41.90   10.90
   0  -4   2 3480.15   86.09
   0   4  -2 3634.34   85.29
   0  -4   2 3459.85   85.59
   0  -4   2 3435.86   85.99
   0  -4  -2 3518.95   85.59
   0   4  -2 3349.06   85.19
   0   4   2 3405.66   85.49
   0  -4  -2 3433.26   86.09
   0  -4   2 3553.74   85.29
   0  -4  -2 3397.96   85.39
   0  -4  -2 3309.67   85.49
   0   4   2 3447.05   85.49
   0  -4  -2 3426.16   85.49
  -1  -4  -2  841.42   21.30
   1  -4   2  856.31   21.20
   1  -4   2  845.82   21.10
   1   4  -2  881.81   21.10
  -1  -4  -2  844.32   21.90
  -1   4   2  840.52   21.40
   1  -4   2  813.72   21.20
   1  -4   2  824.32   21.20
  -1  -4  -2  842.02   21.20
  -1   4   2  844.02   21.50
   1  -4   2  837.12   21.80
  -1  -4  -2  854.11   21.20
  -1  -4  -2  808.92   21.20
  -1  -4  -2  826.02   21.30
   1  -4   2  860.21   21.30
  -1  -4  -2  841.12   21.90
   1  -4   2  824.12   21.70
  -1   4  -2  998.10   27.00
  -1   4  -2 1006.80   25.80
  -1  -4   2 1035.80   26.60
   1   4   2 1005.60   25.90
   1  -4  -2 1076.09   25.90
  -1   4  -2 1061.39   25.90
  -1  -4   2 1050.19   26.10
   1   4   2 1046.60   26.00
   1  -4  -2 1001.40   26.00
   1  -4  -2 1031.70   26.60
   1  -4  -2 1009.50   26.00
   1  -4  -2 1017.10   26.10
  -1  -4   2 1055.99   25.70
   1  -4  -2 1003.30   26.10
  -1  -4   2 1020.60   26.90
  -1  -4   2 1008.20   25.70
  -1  -4   2 1045.60   26.40
[truncated: 2,467,308 more chars]
